# Supplementary material for: Allelic variation in class I HLA determines CD8+ T cell repertoire shape and cross-reactive memory responses to SARS-CoV-2
Source: Sci Immunol. 2021 Nov 18:eabk3070. doi: 10.1126/sciimmunol.abk3070 (PMC9017864; doi:10.1126/sciimmunol.abk3070)
Supplement: Supplementary file 2 — Data files S1 to S9 [file sciimmunol.abk3070_data_files.zip]

Archive with 9 entries (9 files):
- abk3070_data_file_s2.xlsx
- abk3070_data_file_s3.xlsx
- abk3070_data_file_s4.xlsx
- abk3070_data_file_s5.xlsx
- abk3070_data_file_s6.xlsx
- abk3070_data_file_s7.xlsx
- abk3070_data_file_s8.xlsx
- abk3070_data_file_s9.xlsx
- abk3070_data_file_s1.xlsx
