# Supplementary material for: Allelic variation in class I HLA determines CD8+ T cell repertoire shape and cross-reactive memory responses to SARS-CoV-2
Source: Sci Immunol. 2021 Nov 18:eabk3070. doi: 10.1126/sciimmunol.abk3070 (PMC9017864; doi:10.1126/sciimmunol.abk3070)
Supplement: Supplementary file 2 — Data files S1 to S9 [file sciimmunol.abk3070_data_files.zip › abk3070_data_file_s3.xlsx]

## Sheet: Supp_Table_hits_VDJ
patient_ID	cohort	clonotype	HLA	epitope	antigen	nCells	alpha1_vgene	alpha1_jgene	alpha2_vgene	alpha2_jgene	beta1_vgene	beta1_jgene
201657852	convalescent	CAAASGYGQNFVF;_CASSLGFNEQYF;	A*02:01	SVLYYQNNV	SARS2_ORF1AB	1	TRAV1-1	TRAJ26			TRBV11-1	TRBJ2-7
201657852	convalescent	CAAMTNDYKLSF;_CASSIHAGLTSGNTIYF;	A*02:01	GILGFVFTL	FLUA_M1	1	TRAV13-1	TRAJ20			TRBV19	TRBJ1-3
201657852	convalescent	CAASGGGSQGNLIF;_CASSIFGTSLQFF;	A*02:01	GILGFVFTL	FLUA_M1	1	TRAV13-1	TRAJ42			TRBV19	TRBJ2-1
201657852	convalescent	CAERIGGGSQGNLIF;_CASSIRADNEQFF;	A*02:01	GILGFVFTL	FLUA_M1	1	TRAV13-2	TRAJ42			TRBV19	TRBJ2-1
201657852	convalescent	CAFMSGAGGTSYGKLTF;_CASSIGVWGYTF;	A*02:01	GILGFVFTL	FLUA_M1	1	TRAV38-1	TRAJ52			TRBV19	TRBJ1-2
201657852	convalescent	CAGADGGSQGNLIF;_CASSGRASGELFF;	A*02:01	GILGFVFTL	FLUA_M1	1	TRAV27	TRAJ42			TRBV19	TRBJ2-2
201657852	convalescent	CAGAGGGSQGNLIF;_CASSGRATGELFF;	A*02:01	GILGFVFTL	FLUA_M1	1	TRAV27	TRAJ42			TRBV19	TRBJ2-2
201657852	convalescent	CAGASGGSQGNLIF;_CASSARSSGELFF;	A*02:01	GILGFVFTL	FLUA_M1	1	TRAV27	TRAJ42			TRBV19	TRBJ2-2
201657852	convalescent	CAGNYGGSQGNLIF;_CASSTRSTGELFF;	A*02:01	GILGFVFTL	FLUA_M1	1	TRAV25	TRAJ42			TRBV19	TRBJ2-2
201657852	convalescent	CAGSGNGGSQGNLIF;_CASSGRASTEAFF;	A*02:01	GILGFVFTL	FLUA_M1	1	TRAV35	TRAJ42			TRBV19	TRBJ1-1
201657852	convalescent	CATAPFYGGATNKLIF;_CASSLDGPSGSPHEQYF;	A*02:01	FLCLFLLPS	SARS2_ORF1AB	1	TRAV17	TRAJ32			TRBV5-1	TRBJ2-7
201657852	convalescent	CAVAYSGGYQKVTF;_CASSSGVGQEAHEQYF;	A*02:01	VLNDILSRL	SARS2_SPIKE	1	TRAV8-6	TRAJ13			TRBV11-1	TRBJ2-7
201657852	convalescent	CAVDTGGFKTIF;_CASSLGGTSTAETQYF;	A*02:01	FLNRFTTTL	SARS2_ORF1AB	1	TRAV12-2	TRAJ9			TRBV7-8	TRBJ2-5
201657852	convalescent	CAVNMGGGSQGNLIF;_CASSSRAAYEQYF;	A*02:01	GILGFVFTL	FLUA_M1	1	TRAV12-2	TRAJ42			TRBV19	TRBJ2-7
201657852	convalescent	CAVNMGGGSQGNLIF;_CASSTRASNEQFF;	A*02:01	GILGFVFTL	FLUA_M1	2	TRAV12-2	TRAJ42			TRBV19	TRBJ2-1
201657852	convalescent	CAVPGRNNQGGKLIF;_CASSIRSSYEQYF;	A*02:01	GILGFVFTL	FLUA_M1	3	TRAV8-6	TRAJ23			TRBV19	TRBJ2-7
201657852	convalescent	CAVRDEYGGSQGNLIF;_CASSFEVRVDTEAFF;	A*02:01	WLTYTGAIK	SARS2_N	1	TRAV1-2	TRAJ42			TRBV7-9	TRBJ1-1
201657852	convalescent	CAVVKSGNTPLVF;_No-beta-detected;	A*02:01	LLYDANYFL	SARS2_3A	1	TRAV8-1	TRAJ29
201657852	convalescent	CAYEGYGGSQGNLIF;_CASTPGQGASTEAFF;	A*02:01	KLWAQCVQL	SARS2_ORF1AB	1	TRAV38-2/DV8	TRAJ42			TRBV6-6	TRBJ1-1
201657852	convalescent	CIVRSPQGSNYKLTF;_CASSSQSTGTAGVYEQYF;	A*02:01	ILGFVFTLT	FLUA_M1	1	TRAV26-1	TRAJ53			TRBV28	TRBJ2-7
201657852	convalescent	No-alpha-detected;_CASSAFVGSGRVRGGELFF;	A*02:01	YLDSTDVTI	SARS2_ORF1AB	1					TRBV9	TRBJ2-2
201657852	convalescent	No-alpha-detected;_CASSGRSGYNEQFF;	A*02:01	GILGFVFTL	FLUA_M1	1					TRBV19	TRBJ2-1
201657852	convalescent	No-alpha-detected;_CASSGRSSDTQYF;	A*02:01	GILGFVFTL	FLUA_M1	1					TRBV19	TRBJ2-3
201657852	convalescent	No-alpha-detected;_CASSGRSTDTQYF;	A*02:01	GILGFVFTL	FLUA_M1	2					TRBV19	TRBJ2-3
201657852	convalescent	No-alpha-detected;_CASSHPPGGVDTEAFF;	A*02:01	LPDDFMGCV	SARS2_SPIKE	1					TRBV4-3	TRBJ1-1
201657852	convalescent	No-alpha-detected;_CASSIRSANVLTF;	A*02:01	GILGFVFTL	FLUA_M1	1					TRBV19	TRBJ2-6
201657852	convalescent	No-alpha-detected;_CASSIRSSGELFF;	A*02:01	GILGFVFTL	FLUA_M1	1					TRBV19	TRBJ2-2
201657852	convalescent	No-alpha-detected;_CASSIRSSYEQYF;	A*02:01	GILGFVFTL	FLUA_M1	1					TRBV19	TRBJ2-7
201657852	convalescent	No-alpha-detected;_CASSLGGSTEAFF;	A*02:01	LLYDANYFL	SARS2_3A	1					TRBV11-2	TRBJ1-1
201657852	convalescent	No-alpha-detected;_CASSLWRGAGEAFF;	A*02:01	GILGFVFTL	FLUA_M1	1					TRBV28	TRBJ1-1
201657852	convalescent	No-alpha-detected;_CASSPGLADEQFF;	A*02:01	YVDDSSLTI	SARS2_ORF1AB	1					TRBV19	TRBJ2-1
201657852	convalescent	No-alpha-detected;_CASSPWDNYNSPLHF;	A*02:01	LMIERFVSL	SARS2_ORF1AB	1					TRBV13	TRBJ1-6
201657852	convalescent	No-alpha-detected;_CASSPWTGANLDTQYF;	A*02:01	KLDGFMGRI	SARS2_ORF1AB	1					TRBV27	TRBJ2-3
201657852	convalescent	No-alpha-detected;_CASSRDSFKETQYF;	A*02:01	LLYDANYFL	SARS2_3A	1					TRBV27	TRBJ2-5
201657852	convalescent	No-alpha-detected;_CASSSRSTDTQYF;	A*02:01	GILGFVFTL	FLUA_M1	1					TRBV19	TRBJ2-3
201657852	convalescent	No-alpha-detected;_CASSTASTDTQYF;	A*02:01	GILGFVFTL	FLUA_M1	3					TRBV19	TRBJ2-3
201657852	convalescent	No-alpha-detected;_CASSTRSTGELFF;	A*02:01	GILGFVFTL	FLUA_M1	1					TRBV19	TRBJ2-2
201657852	convalescent	No-alpha-detected;_CATSRRAGDTQYF;	A*02:01	GILGFVFTL	FLUA_M1	1					TRBV19	TRBJ2-3
201657852	convalescent	No-alpha-detected;_CSARDGTSEGISYNEQFF;	A*02:01	FLLNKEMYL	SARS2_ORF1AB	1					TRBV20-1	TRBJ2-1
201657854	convalescent	CAADNSGGYQKVTF;_CSVEIGWGQGDNGDYGYTF;	A*02:01	FLLNKEMYL	SARS2_ORF1AB	1	TRAV21	TRAJ13			TRBV29-1	TRBJ1-2
201657854	convalescent	CAFMTQENAGNMLTF;_CASSGPRGVGETQYF;	A*02:01	LLYDANYFL	SARS2_3A	1	TRAV38-1	TRAJ39			TRBV7-9	TRBJ2-5
201657854	convalescent	CAGAGSQGNLIF;_CASSIRSSYEQYF;	A*02:01	GILGFVFTL	FLUA_M1	3	TRAV27	TRAJ42			TRBV19	TRBJ2-7
201657854	convalescent	CAGASGSSNTGKLIF;_CASSIRSAYEQFF;	A*02:01	GILGFVFTL	FLUA_M1	4	TRAV27	TRAJ37			TRBV19	TRBJ2-1
201657854	convalescent	CAGAYGGSQGNLIF;_CASSLRSTGELFF;	A*02:01	GILGFVFTL	FLUA_M1	2	TRAV27	TRAJ42			TRBV19	TRBJ2-2
201657854	convalescent	CAGGGSQGNLIF;_CASSIRSSYEQYF;	A*02:01	GILGFVFTL	FLUA_M1	1	TRAV27	TRAJ42			TRBV19	TRBJ2-7
201657854	convalescent	CALGSDSWGKLQF;_CASSLAGDSYNEQFF;	A*02:01	ALSKGVHFV	SARS2_3A	1	TRAV16	TRAJ24			TRBV27	TRBJ2-1
201657854	convalescent	CAMREGKNDYKLSF;_CASSFGGVEGMNTEAFF;	A*02:01	YLYALVYFL	SARS2_3A	1	TRAV14/DV4	TRAJ20			TRBV5-6	TRBJ1-1
201657854	convalescent	CATDPLGVGGSQGNLIF;_CASSYYSRQPQHF;	A*02:01	GILGFVFTL	FLUA_M1	1	TRAV17	TRAJ42			TRBV19	TRBJ1-5
201657854	convalescent	CAVIRSGNTPLVF;_CASSLGNIEAFF;	A*02:01	LLYDANYFL	SARS2_3A	1	TRAV8-1	TRAJ29			TRBV11-2	TRBJ1-1
201657854	convalescent	CAVISGGNTPLVF;_CASSLGGSEAFF;	A*02:01	LLYDANYFL	SARS2_3A	1	TRAV8-1	TRAJ29			TRBV11-3	TRBJ1-1
201657854	convalescent	CAVRNMDSNYQLIW;_CASSLEGDVFFF;	A*02:01	GLMWLSYFI	SARS2_M	1	TRAV8-1	TRAJ33			TRBV5-1	TRBJ1-1
201657854	convalescent	CAVTPQPPQGGSEKLVF;_CASSYHVGGEQFF;	A*02:01	FLLNKEMYL	SARS2_ORF1AB	1	TRAV12-2	TRAJ57			TRBV11-3	TRBJ2-1
201657854	convalescent	CAYGDNDMRF;_CATSRDPTGLNTEAFF;	A*02:01	KLWAQCVQL	SARS2_ORF1AB	1	TRAV38-2/DV8	TRAJ43			TRBV15	TRBJ1-1
201657854	convalescent	CAYHERALTF;_CASSHGTTTYNEQFF;	A*02:01	KLWAQCVQL	SARS2_ORF1AB	2	TRAV38-2/DV8	TRAJ5			TRBV5-1	TRBJ2-1
201657854	convalescent	CAYMDNNDMRF;_CASSDGQGGYGYTF;	A*02:01	KLWAQCVQL	SARS2_ORF1AB	2	TRAV38-2/DV8	TRAJ43			TRBV9	TRBJ1-2
201657854	convalescent	CVVNAGNMLTF;_CASSLLDSLEQYF;	A*02:01	YLQPRTFLL	SARS2_SPIKE	1	TRAV12-1	TRAJ39			TRBV27	TRBJ2-7
201657854	convalescent	CVVNAPSGNTPLVF;_CSARTPMGQNTGELFF;	A*02:01	YLQPRTFLL	SARS2_SPIKE	1	TRAV12-1	TRAJ29			TRBV20-1	TRBJ2-2
201657854	convalescent	CVVNDGDKIIF;_CASSSDIIAFF;	A*02:01	YLQPRTFLL	SARS2_SPIKE	1	TRAV12-1	TRAJ30			TRBV7-9	TRBJ1-1
201657854	convalescent	CVVNGKTGNQFYF;_CASGDLNTGELFF;	A*02:01	YLQPRTFLL	SARS2_SPIKE	1	TRAV12-1	TRAJ49			TRBV5-4	TRBJ2-2
201657854	convalescent	CVVNGNNDMRF;_CARQDSNTGELFF;	A*02:01	YLQPRTFLL	SARS2_SPIKE	2	TRAV12-1	TRAJ43			TRBV12-3	TRBJ2-2
201657854	convalescent	CVVNKGNDMRF;_CASSDLDTGELFF;	A*02:01	YLQPRTFLL	SARS2_SPIKE	1	TRAV12-1	TRAJ43			TRBV2	TRBJ2-2
201657854	convalescent	CVVNLLNDMRF;_CAGQGLNTGELFF;	A*02:01	YLQPRTFLL	SARS2_SPIKE	1	TRAV12-1	TRAJ43			TRBV19	TRBJ2-2
201657854	convalescent	CVVNMLKTSYDKVIF;_CASSPQNSYNEQFF;	A*02:01	SMWALVISV	SARS2_ORF1AB	1	TRAV12-1	TRAJ50			TRBV7-9	TRBJ2-1
201657854	convalescent	CVVNRANDMRF;_CASSDLDTGELFF;	A*02:01	YLQPRTFLL	SARS2_SPIKE	1	TRAV12-1	TRAJ43			TRBV2	TRBJ2-2
201657854	convalescent	No-alpha-detected;_CAISGGVEGGRTDTQYF;	A*02:01	LLYDANYFL	SARS2_3A	1					TRBV10-3	TRBJ2-3
201657854	convalescent	No-alpha-detected;_CASGDGNTGELFF;	A*02:01	YLQPRTFLL	SARS2_SPIKE	1					TRBV12-3	TRBJ2-2
201657854	convalescent	No-alpha-detected;_CASSAADTQYF;	A*02:01	RQLLFVVEV	SARS2_ORF1AB	1					TRBV9	TRBJ2-3
201657854	convalescent	No-alpha-detected;_CASSEGQLNYGYTF;	A*02:01	GLMWLSYFI	SARS2_M	1					TRBV7-3	TRBJ1-2
201657854	convalescent	No-alpha-detected;_CASSERLAGGPRESYEQYF;	A*02:01	LLYDANYFL	SARS2_3A	1					TRBV7-8	TRBJ2-7
201657854	convalescent	No-alpha-detected;_CASSHGTTTYNEQFF;	A*02:01	KLWAQCVQL	SARS2_ORF1AB	1					TRBV5-1	TRBJ2-1
201657854	convalescent	No-alpha-detected;_CASSIRSAYEQFF;	A*02:01	GILGFVFTL	FLUA_M1	6					TRBV19	TRBJ2-1
201657854	convalescent	No-alpha-detected;_CASSIRSSYEQYF;	A*02:01	GILGFVFTL	FLUA_M1	1					TRBV19	TRBJ2-7
201657854	convalescent	No-alpha-detected;_CASSLEGQASSYEQYF;	A*02:01	CLGGLLTMV	HHV-4_LMP2	1					TRBV5-1	TRBJ2-7
201657854	convalescent	No-alpha-detected;_CASSLGGTEAFF;	A*02:01	LLYDANYFL	SARS2_3A	1					TRBV11-2	TRBJ1-1
201657854	convalescent	No-alpha-detected;_CASSMRAGGEQYF;	A*02:01	GILGFVFTL	FLUA_M1	2					TRBV19	TRBJ2-7
201657854	convalescent	No-alpha-detected;_CSAEGENSGNTIYF;	A*02:01	ELTSMKYFV	SARS2_ORF1AB	1					TRBV20-1	TRBJ1-3
RAGN898219	convalescent	CAADSGNTPLVF;_CASSYSVRDYEQYF;	A*02:01	KLPDDFTGC	SARS2_SPIKE	1	TRAV36/DV7	TRAJ29			TRBV6-5	TRBJ2-7
RAGN898219	convalescent	CAALYNNNDMRF;_CASSSGQGVDAFF;	A*02:01	YLQPRTFLL	SARS2_SPIKE	1	TRAV23/DV6	TRAJ43			TRBV7-9	TRBJ1-1
RAGN898219	convalescent	CAEIGNTDKLIF;_CATEGDSYEQYF;	A*02:01	KQIYKTPPI	SARS2_SPIKE	1	TRAV5	TRAJ34			TRBV3-1	TRBJ2-7
RAGN898219	convalescent	CAENLGGGSQGNLIF;_CASSRRSGGEQYF;	A*02:01	GILGFVFTL	FLUA_M1	1	TRAV13-2	TRAJ42			TRBV19	TRBJ2-7
RAGN898219	convalescent	CAENLYSTLTF;_CASSVAGGDEQFF;	A*02:01	GLCTLVAML	EBV_BMLF1	3	TRAV5	TRAJ11			TRBV9	TRBJ2-1
RAGN898219	convalescent	CAESTSGSARQLTF;_CASSPPGTPPNYGYTF;	A*02:01	VLQAVGACV	SARS2_ORF1AB	1	TRAV5	TRAJ22			TRBV7-9	TRBJ1-2
RAGN898219	convalescent	CAFIKNRDDKIIF;_CASSLGRTGANTGELFF;	A*02:01	LQNNELSPV	SARS2_ORF1AB	1	TRAV38-1	TRAJ30			TRBV11-2	TRBJ2-2
RAGN898219	convalescent	CAFLINNDMRF;_CASRDVGGNYGYTF;	A*02:01	KLWAQCVQL	SARS2_ORF1AB	1	TRAV38-2/DV8	TRAJ43			TRBV6-6	TRBJ1-2
RAGN898219	convalescent	CAGASGGSQGNLIF;_CASSGRSTGELFF;	A*02:01	GILGFVFTL	FLUA_M1	1	TRAV27	TRAJ42			TRBV19	TRBJ2-2
RAGN898219	convalescent	CAGDRGGGSQGNLIF;_CASSIRSSYEQYF;	A*02:01	GILGFVFTL	FLUA_M1	1	TRAV27	TRAJ42			TRBV19	TRBJ2-7
RAGN898219	convalescent	CAGITGANSKLTF;_CASSYSRGISPYGYTF;	A*02:01	TLIVNSVLL	SARS2_E	1	TRAV36/DV7	TRAJ56			TRBV6-6	TRBJ1-2
RAGN898219	convalescent	CAGVGGGSQGNLIF;_CASSIRSSYEQYF;	A*02:01	GILGFVFTL	FLUA_M1	1	TRAV27	TRAJ42			TRBV19	TRBJ2-7
RAGN898219	convalescent	CALNTDKLIF;CAVEARISQGGSEKLVF;_CASGFGQANNEKLFF;	A*02:01	RLQSLQTYV	SARS2_SPIKE	1	TRAV38-2/DV8	TRAJ34	TRAV36/DV7	TRAJ57	TRBV12-5	TRBJ1-4
RAGN898219	convalescent	CALSETFTTDKLIF;CGTEYDDMRF;_CASSLGPDTQYF;	A*02:01	FLLNKEMYL	SARS2_ORF1AB	1	TRAV19	TRAJ34	TRAV30	TRAJ43	TRBV5-4	TRBJ2-3
RAGN898219	convalescent	CALTGNTGGFKTIF;_CASSLDSSLGYGYTF;	A*02:01	LLYDANYFL	SARS2_3A	2	TRAV19	TRAJ9			TRBV11-2	TRBJ1-2
RAGN898219	convalescent	CAMRGAGSYQLTF;_CASSDHVINQPQHF;	A*02:01	CLGGLLTMV	HHV-4_LMP2	6	TRAV14/DV4	TRAJ28			TRBV6-1	TRBJ1-5
RAGN898219	convalescent	CAMRRPGANNLFF;_CASSAQEGRIEMNTEAFF;	A*02:01	ALWEIQQVV	SARS2_ORF1AB	2	TRAV14/DV4	TRAJ36			TRBV4-3	TRBJ1-1
RAGN898219	convalescent	CAMSQTQGGSEKLVF;_CATSSMGYSNQPQHF;	A*02:01	ALWEIQQVV	SARS2_ORF1AB	1	TRAV14/DV4	TRAJ57			TRBV15	TRBJ1-5
RAGN898219	convalescent	CAPPLMNTGFQKLVF;CVVNEADKLIF;_CAVEGVYGEAFF;	A*02:01	YLQPRTFLL	SARS2_SPIKE	1	TRAV13-1	TRAJ8	TRAV12-1	TRAJ34	TRBV7-9	TRBJ1-1
RAGN898219	convalescent	CASYNTDKLIF;_CASSPTSGSIYEQYF;	A*02:01	GLCTLVAML	EBV_BMLF1	2	TRAV9-2	TRAJ34			TRBV3-1	TRBJ2-7
RAGN898219	convalescent	CATGSGYALNF;_CASSAYNEQFF;	A*02:01	LLLDDFVEI	SARS2_ORF1AB	1	TRAV17	TRAJ41			TRBV27	TRBJ2-1
RAGN898219	convalescent	CATKGGGTSYGKLTF;_CASWGPGTEGAYEQYF;	A*02:01	IKLDDKDPQ	SARS2_N	1	TRAV17	TRAJ52			TRBV27	TRBJ2-7
RAGN898219	convalescent	CAVEGGFGNVLHC;_CASSPRGVHEQYF;	A*02:01	FLAHIQWMV	SARS2_ORF1AB	1	TRAV1-2	TRAJ35			TRBV9	TRBJ2-7
RAGN898219	convalescent	CAVIHSGNTPLVF;_CASSLAGSTEAFF;	A*02:01	LLYDANYFL	SARS2_3A	1	TRAV8-1	TRAJ29			TRBV9	TRBJ1-1
RAGN898219	convalescent	CAVIRGGNTPLVF;_CASSLGAGGTEAFF;	A*02:01	LLYDANYFL	SARS2_3A	1	TRAV8-1	TRAJ29			TRBV11-2	TRBJ1-1
RAGN898219	convalescent	CAVIRGGNTPLVF;_CASSLNGGTEAFF;	A*02:01	LLYDANYFL	SARS2_3A	1	TRAV8-1	TRAJ29			TRBV11-2	TRBJ1-1
RAGN898219	convalescent	CAVIYSGNTPLVF;_CASSLGGAEAFF;	A*02:01	LLYDANYFL	SARS2_3A	1	TRAV8-1	TRAJ29			TRBV11-3	TRBJ1-1
RAGN898219	convalescent	CAVNKRDRLMF;_CASSPDVEAFF;	A*02:01	YLQPRTFLL	SARS2_SPIKE	1	TRAV12-2	TRAJ31			TRBV7-9	TRBJ1-1
RAGN898219	convalescent	CAVNMLLGGGADGLTF;_CASSLDIEAFF;	A*02:01	YLQPRTFLL	SARS2_SPIKE	1	TRAV12-2	TRAJ45			TRBV7-9	TRBJ1-1
RAGN898219	convalescent	CAVNRLGWGGSYIPTF;_CASSLGQTEAFF;	A*02:01	LLYDANYFL	SARS2_3A	1	TRAV8-1	TRAJ6			TRBV7-2	TRBJ1-1
RAGN898219	convalescent	CAVQARGSYIPTF;_CAWDSYNQPQHF;	A*02:01	LLDDFVEII	SARS2_ORF1AB	1	TRAV20	TRAJ6			TRBV30	TRBJ1-5
RAGN898219	convalescent	CAVRDTGNAGNMLTF;_CASSLLAVDNEQFF;	A*02:01	MVTNNTFTL	SARS2_ORF1AB	1	TRAV1-2	TRAJ39			TRBV5-1	TRBJ2-1
RAGN898219	convalescent	CAVRTSGTYKYIF;_CASSPTSGSIYEQYF;	A*02:01	GLCTLVAML	EBV_BMLF1	1	TRAV8-1	TRAJ40			TRBV3-1	TRBJ2-7
RAGN898219	convalescent	CAVTKFSSNTGKLIF;_CASSPPHPTGPTDTQYF;	A*02:01	GLMWLSYFI	SARS2_M	1	TRAV8-6	TRAJ37			TRBV14	TRBJ2-3
RAGN898219	convalescent	CAVVNSGNTPLVF;_No-beta-detected;	A*02:01	LLYDANYFL	SARS2_3A	1	TRAV8-1	TRAJ29
RAGN898219	convalescent	CAVVNSGNTPLVF;_CASSIGGTEAFF;	A*02:01	LLYDANYFL	SARS2_3A	1	TRAV8-1	TRAJ29			TRBV11-2	TRBJ1-1
RAGN898219	convalescent	CAVVNSGNTPLVF;_CASSLGGSEAFF;	A*02:01	LLYDANYFL	SARS2_3A	1	TRAV8-1	TRAJ29			TRBV11-3	TRBJ1-1
RAGN898219	convalescent	CAYSENNNDMRF;_CASSLSGVGDGYTF;	A*02:01	KLWAQCVQL	SARS2_ORF1AB	1	TRAV38-2/DV8	TRAJ43			TRBV27	TRBJ1-2
RAGN898219	convalescent	CAYYGNQFYF;_CSASGGVITDTQYF;	A*02:01	KLWAQCVQL	SARS2_ORF1AB	1	TRAV38-2/DV8	TRAJ49			TRBV20-1	TRBJ2-3
RAGN898219	convalescent	CGTESPGNNDMRF;_CASSSSALEDPEQYF;	A*02:01	FLLNKEMYL	SARS2_ORF1AB	3	TRAV30	TRAJ43			TRBV5-4	TRBJ2-7
RAGN898219	convalescent	CSKTSYDKVIF;_CASSVVDRNNEQFF;	A*02:01	LLYDANYFL	SARS2_3A	2	TRAV13-1	TRAJ50			TRBV9	TRBJ2-1
RAGN898219	convalescent	CVGSNNARLMF;_CSVEDPDRDGYTF;	A*02:01	ILFTRFFYV	SARS2_ORF1AB	1	TRAV12-1	TRAJ31			TRBV29-1	TRBJ1-2
RAGN898219	convalescent	CVVNAADKLVF;_CASSLDIEAFF;	A*02:01	YLQPRTFLL	SARS2_SPIKE	1	TRAV12-1	TRAJ47			TRBV7-9	TRBJ1-1
RAGN898219	convalescent	CVVNAPSGNTPLVF;_CSARDLAGMNTGELFF;	A*02:01	YLQPRTFLL	SARS2_SPIKE	1	TRAV12-1	TRAJ29			TRBV20-1	TRBJ2-2
RAGN898219	convalescent	CVVNAYDKLIF;_CASSSEIEAFF;	A*02:01	YLQPRTFLL	SARS2_SPIKE	1	TRAV12-1	TRAJ34			TRBV7-9	TRBJ1-1
RAGN898219	convalescent	CVVNDPEYGNKLVF;_CAIQEANTGELFF;	A*02:01	YLQPRTFLL	SARS2_SPIKE	1	TRAV12-1	TRAJ47			TRBV19	TRBJ2-2
RAGN898219	convalescent	CVVNEDNDMRF;_CAEQDLNTGELFF;	A*02:01	YLQPRTFLL	SARS2_SPIKE	1	TRAV12-1	TRAJ43			TRBV6-1	TRBJ2-2
RAGN898219	convalescent	CVVNEEDALIF;_CSARDAGGQNTGELFF;	A*02:01	YLQPRTFLL	SARS2_SPIKE	1	TRAV12-1	TRAJ15			TRBV20-1	TRBJ2-2
RAGN898219	convalescent	CVVNEEDALIF;_CSVSRDRNTGELFF;	A*02:01	YLQPRTFLL	SARS2_SPIKE	1	TRAV12-1	TRAJ15			TRBV20-1	TRBJ2-2
RAGN898219	convalescent	CVVNEENDMRF;_CASRGPGQMNTGELFF;	A*02:01	YLQPRTFLL	SARS2_SPIKE	1	TRAV12-1	TRAJ43			TRBV2	TRBJ2-2
RAGN898219	convalescent	CVVNMMDDMRF;_CASSSDDMRNTGELFF;	A*02:01	YLQPRTFLL	SARS2_SPIKE	1	TRAV12-1	TRAJ43			TRBV5-5	TRBJ2-2
RAGN898219	convalescent	CVVNMNNDMRF;_CADQDSNTGELFF;	A*02:01	YLQPRTFLL	SARS2_SPIKE	1	TRAV12-1	TRAJ43			TRBV7-8	TRBJ2-2
RAGN898219	convalescent	CVVNNNNDMRF;_CASNEENTGELFF;	A*02:01	YLQPRTFLL	SARS2_SPIKE	1	TRAV12-1	TRAJ43			TRBV5-1	TRBJ2-2
RAGN898219	convalescent	CVVNRLDDMRF;_CATLGSNTGELFF;	A*02:01	YLQPRTFLL	SARS2_SPIKE	1	TRAV12-1	TRAJ43			TRBV5-5	TRBJ2-2
RAGN898219	convalescent	CVVNSGDKIIF;_CASSSDIEAFF;	A*02:01	YLQPRTFLL	SARS2_SPIKE	1	TRAV12-1	TRAJ30			TRBV7-9	TRBJ1-1
RAGN898219	convalescent	CVVPTPQSGGSYIPTF;_CASSLSYNSPLHF;	A*02:01	TLNDFNLVA	SARS2_ORF1AB	1	TRAV12-1	TRAJ6			TRBV7-6	TRBJ1-6
RAGN898219	convalescent	No-alpha-detected;_CASRLYYEQYF;	A*02:01	VMVELVAEL	SARS2_ORF1AB	1					TRBV2	TRBJ2-7
RAGN898219	convalescent	No-alpha-detected;_CASSDHVINQPQHF;	A*02:01	CLGGLLTMV	HHV-4_LMP2	2					TRBV6-1	TRBJ1-5
RAGN898219	convalescent	No-alpha-detected;_CASSDSYGYTF;	A*02:01	YLQPRTFLL	SARS2_SPIKE	1					TRBV7-8	TRBJ1-2
RAGN898219	convalescent	No-alpha-detected;_CASSLAQEGGEQYF;	A*02:01	FGDDTVIEV	SARS2_ORF1AB	1					TRBV5-1	TRBJ2-7
RAGN898219	convalescent	No-alpha-detected;_CASSLLGEAAVDEQFF;	A*02:01	YLYALVYFL	SARS2_3A	1					TRBV5-6	TRBJ2-1
RAGN898219	convalescent	No-alpha-detected;_CASSSFSGRGYNEQFF;	A*02:01	KLWAQCVQL	SARS2_ORF1AB	1					TRBV6-5	TRBJ2-1
RAGN898219	convalescent	No-alpha-detected;_CASSSGSFSNQPQHF;	A*02:01	KLGEFYNQM	FLUB_NP	1					TRBV28	TRBJ1-5
RAGN898219	convalescent	No-alpha-detected;_CASSYVTGANTEAFF;	A*02:01	ALWEIQQVV	SARS2_ORF1AB	2					TRBV6-6	TRBJ1-1
RAGN898219	convalescent	No-alpha-detected;_CATSIAGGPDTQYF;	A*02:01	WLLWPVTLA	SARS2_M	1					TRBV15	TRBJ2-3
RAGN579992	convalescent	CAGGGSQGNLIF;_CASSIRSSYEQYF;	A*02:01	GILGFVFTL	FLUA_M1	8	TRAV27	TRAJ42			TRBV19	TRBJ2-7
RAGN579992	convalescent	CAPREGSQGNLIF;_CASIGGGTDTQYF;	A*02:01	KLGEFYNQM	FLUB_NP	1	TRAV12-2	TRAJ42			TRBV7-2	TRBJ2-3
RAGN579992	convalescent	CAVLMDSNYQLIW;_CASSEDGMNTEAFF;	A*02:01	CLGGLLTMV	HHV-4_LMP2	7	TRAV21	TRAJ33			TRBV10-2	TRBJ1-1
RAGN579992	convalescent	CAVNRDDKIIF;_CASSPDIEQYF;	A*02:01	YLQPRTFLL	SARS2_SPIKE	1	TRAV12-2	TRAJ30			TRBV7-9	TRBJ2-7
RAGN579992	convalescent	CAYRGENQAGTALIF;_CASSEFGTFQETQYF;	A*02:01	KQLIKVTLV	SARS2_ORF1AB	1	TRAV38-2/DV8	TRAJ15			TRBV2	TRBJ2-5
RAGN579992	convalescent	CVVNNAGNMLTF;_CATQNLNTGELFF;	A*02:01	YLQPRTFLL	SARS2_SPIKE	2	TRAV12-1	TRAJ39			TRBV15	TRBJ2-2
RAGN579992	convalescent	No-alpha-detected;_CSASTTTGLAPVEQYF;	A*02:01	NLVPMVATV	CMV_PP65	8					TRBV20-1	TRBJ2-7
201657034	convalescent	CAMTQYSSASKIIF;_CASSPMTGQEKDKNIQYF;	B*07:02	SPRWYFYYL	SARS2_N	1	TRAV12-3	TRAJ3			TRBV27	TRBJ2-4
201657034	convalescent	CAVRDRSFQKLVF;_CASSPITGAPEAKNIQYF;	B*07:02	SPRWYFYYL	SARS2_N	1	TRAV3	TRAJ8			TRBV27	TRBJ2-4
201657034	convalescent	CAYNQGAQKLVF;_CASSYPSGGTSGNTIYF;	B*07:02	RPPIFIRRL	EBV_EBNA3	1	TRAV38-2/DV8	TRAJ54			TRBV9	TRBJ1-3
201657034	convalescent	No-alpha-detected;_CASSSGTGQGGFYGYTF;	B*07:02	SPRWYFYYL	SARS2_N	1					TRBV11-2	TRBJ1-2
RAGN962056	convalescent	CAAETGSRLTF;_CASSFSGLYNEQFF;	A*02:01	FLLPSLATV	SARS2_ORF1AB	1	TRAV29/DV5	TRAJ58			TRBV27	TRBJ2-1
RAGN962056	convalescent	CAAFSGFGNEKLTF;CALVTGNQFYF;_CASSLGGEQYF;	A*02:01	TMADLVYAL	SARS2_ORF1AB	1	TRAV13-1	TRAJ48	TRAV24	TRAJ49	TRBV27	TRBJ2-7
RAGN962056	convalescent	CAAGDRGSTLGRLYF;_CASSIQNTGELFF;	A*02:01	KQLPFFYYS	SARS2_ORF1AB	1	TRAV13-1	TRAJ18			TRBV19	TRBJ2-2
RAGN962056	convalescent	CAALNNARLMF;CALPEPSGYSTLTF;_CSLSGGQHNEQFF;	A*02:01	WLTNIFGTV	SARS2_ORF1AB	1	TRAV13-1	TRAJ31	TRAV9-2	TRAJ11	TRBV29-1	TRBJ2-1
RAGN962056	convalescent	CAAPEPPNTGNQFYF;CAGWGSGTYKYIF;_CATSDVAGGGGEQFF;	A*02:01	SVTTEILPV	SARS2_SPIKE	1	TRAV29/DV5	TRAJ49	TRAV27	TRAJ40	TRBV24-1	TRBJ2-1
RAGN962056	convalescent	CAARGETSGSRLTF;_CASRPTGGHNEQFF;	A*02:01	GLIAIVMVT	SARS2_SPIKE	1	TRAV29/DV5	TRAJ58			TRBV19	TRBJ2-1
RAGN962056	convalescent	CAARGNTDKLIF;_CSARTGGDGYTF;	A*02:01	FTVLCLTPV	SARS2_ORF1AB	1	TRAV23/DV6	TRAJ34			TRBV29-1	TRBJ1-2
RAGN962056	convalescent	CAARPHNRKLIW;_CASRESLLAGGPDTQYF;	A*02:01	KLPDDFTGCV	SARS2_SPIKE	1	TRAV13-1	TRAJ38			TRBV4-2	TRBJ2-3
RAGN962056	convalescent	CAARSKEDQNFVF;CADKTSYDKVIF;_CASSFLSTDTQYF;	A*02:01	GILGFVFTL	FLUA_M1	8	TRAV13-1	TRAJ26	TRAV27	TRAJ50	TRBV19	TRBJ2-3
RAGN962056	convalescent	CAASAGKFYF;_CASSSGRAGITDTQYF;	A*02:01	RIMASLVLA	SARS2_ORF1AB	1	TRAV29/DV5	TRAJ21			TRBV11-2	TRBJ2-3
RAGN962056	convalescent	CAASANGNQFYF;_CASSQGSRPEQYF;	A*02:01	YLDAYNMMI	SARS2_ORF1AB	1	TRAV29/DV5	TRAJ49			TRBV4-2	TRBJ2-7
RAGN962056	convalescent	CAASAPEYGNKLVF;_CASSQAGTGFYGYTF;	A*02:01	NTFSSTFNV	SARS2_ORF1AB	1	TRAV29/DV5	TRAJ47			TRBV4-1	TRBJ1-2
RAGN962056	convalescent	CAASAYPGGTSYGKLTF;_CASSLTSGGQGEQFF;	A*02:01	KLFIRQEEV	SARS2_7A	1	TRAV29/DV5	TRAJ52			TRBV5-4	TRBJ2-1
RAGN962056	convalescent	CAASDNGNQFYF;_CASSQEIGVYGYTF;	A*02:01	MMILSDDAV	SARS2_ORF1AB	1	TRAV29/DV5	TRAJ49			TRBV14	TRBJ1-2
RAGN962056	convalescent	CAASEVPTYKYIF;_CASSENEQFF;	A*02:01	FISTCACEI	SARS2_ORF1AB	1	TRAV29/DV5	TRAJ40			TRBV12-3	TRBJ2-1
RAGN962056	convalescent	CAASGGNDMRF;_CASSPRGSYWDEQYF;	A*02:01	KVYPIILRL	SARS2_9B	1	TRAV29/DV5	TRAJ43			TRBV27	TRBJ2-7
RAGN962056	convalescent	CAASGGSQGNLIF;_CSSQEGGYGYTF;	A*02:01	GLCTLVAML	EBV_BMLF1	2	TRAV29/DV5	TRAJ42			TRBV29-1	TRBJ1-2
RAGN962056	convalescent	CAASGQNFVF;_CASSLRAGNQETQYF;	A*02:01	SMWALVISV	SARS2_ORF1AB	1	TRAV29/DV5	TRAJ26			TRBV5-1	TRBJ2-5
RAGN962056	convalescent	CAASIMDFGNEKLTF;_CASSFGAGAKAGELFF;	A*02:01	WLLWPVTLA	SARS2_M	1	TRAV13-1	TRAJ48			TRBV27	TRBJ2-2
RAGN962056	convalescent	CAASLIGFGNVLHC;CVVSVSGGSYIPTF;_CATSRERMVEAFF;	A*02:01	FLPFFSNVT	SARS2_SPIKE	1	TRAV29/DV5	TRAJ35	TRAV12-1	TRAJ6	TRBV15	TRBJ1-1
RAGN962056	convalescent	CAASMKDSGAGSYQLTF;CAMSGSNDYKLSF;_CASSDGQVATNEKLFF;	A*02:01	GLCTLVAML	EBV_BMLF1	1	TRAV23/DV6	TRAJ28	TRAV12-3	TRAJ20	TRBV9	TRBJ1-4
RAGN962056	convalescent	CAASNDFGNEKLTF;CAPKNWEYGNKLVF;_CASSYAIAGNLDEQFF;	A*02:01	KVYPIILRL	SARS2_9B	1	TRAV13-1	TRAJ48	TRAV16	TRAJ47	TRBV6-5	TRBJ2-1
RAGN962056	convalescent	CAASSNSGYALNF;_CASSPPKRVGGETQYF;	A*02:01	FTVLCLTPV	SARS2_ORF1AB	1	TRAV29/DV5	TRAJ41			TRBV11-2	TRBJ2-5
RAGN962056	convalescent	CAASSTGAGSYQLTF;_CASSLAGQENQPQHF;	A*02:01	TILTSLLVL	SARS2_ORF1AB	1	TRAV29/DV5	TRAJ28			TRBV27	TRBJ1-5
RAGN962056	convalescent	CAASVGTYKYIF;_CASSRTGSSYNEQFF;	A*02:01	KSVNITFEL	SARS2_ORF1AB	1	TRAV29/DV5	TRAJ40			TRBV27	TRBJ2-1
RAGN962056	convalescent	CAASVGTYKYIF;_CASSVSQKLFF;	A*02:01	VLSTFISAA	SARS2_ORF1AB	1	TRAV29/DV5	TRAJ40			TRBV2	TRBJ1-4
RAGN962056	convalescent	CAASYYLPWLDAGNMLTF;CAVRDRNAGNNRKLIW;_CASSQEAREVVYEQYF;	A*02:01	CLAVHECFV	SARS2_ORF1AB	1	TRAV23/DV6	TRAJ39	TRAV3	TRAJ38	TRBV4-2	TRBJ2-7
RAGN962056	convalescent	CAATLTNAGGTSYGKLTF;_CASSDRAGVVTDTQYF;	A*02:01	LLLEWLAMA	SARS2_14	1	TRAV29/DV5	TRAJ52			TRBV6-4	TRBJ2-3
RAGN962056	convalescent	CAATMNRDDKIIF;_CASSQDHPGGYEQYF;	A*02:01	YMPYFFTLL	SARS2_ORF1AB	1	TRAV36/DV7	TRAJ30			TRBV4-3	TRBJ2-7
RAGN962056	convalescent	CADTGGRSSNFGNEKLTF;CVVNRYGGSQGNLIF;_CASSEDPASYEQYF;	A*02:01	ALWEIQQVV	SARS2_ORF1AB	1	TRAV13-2	TRAJ48	TRAV12-1	TRAJ42	TRBV2	TRBJ2-7
RAGN962056	convalescent	CAEDNNARLMF;_CSARDRTGNGYTF;	A*02:01	GLCTLVAML	EBV_BMLF1	1	TRAV5	TRAJ31			TRBV20-1	TRBJ1-2
RAGN962056	convalescent	CAEDNNARLMF;_CSARVGVGNTIYF;	A*02:01	GLCTLVAML	EBV_BMLF1	2	TRAV5	TRAJ31			TRBV20-1	TRBJ1-3
RAGN962056	convalescent	CAEDRNARLMF;CAYTGGGNKLTF;_CSARDRVGNTIYF;	A*02:01	GLCTLVAML	EBV_BMLF1	5	TRAV5	TRAJ31	TRAV8-3	TRAJ10	TRBV20-1	TRBJ1-3
RAGN962056	convalescent	CAEDSNARLMF;_CSARDRVGNTIYF;	A*02:01	GLCTLVAML	EBV_BMLF1	1	TRAV5	TRAJ31			TRBV20-1	TRBJ1-3
RAGN962056	convalescent	CAEIRAGNMLTF;_CSVSTGIYEQYF;	A*02:01	GLCTLVAML	EBV_BMLF1	2	TRAV5	TRAJ39			TRBV29-1	TRBJ2-7
RAGN962056	convalescent	CAEKAGQAGTALIF;_CSVGGTGDFNQPQHF;	A*02:01	GLCTLVAML	EBV_BMLF1	1	TRAV5	TRAJ15			TRBV29-1	TRBJ1-5
RAGN962056	convalescent	CAENIGGGSQGNLIF;_CASSGRSGETQYF;	A*02:01	GILGFVFTL	FLUA_M1	9	TRAV13-2	TRAJ42			TRBV19	TRBJ2-5
RAGN962056	convalescent	CAEPVVKYSGGGADGLTF;CAGSSRRGGNKLVF;_CSARQEGVAYGYTF;	A*02:01	NMLSTVLGV	FLUA_PB1	1	TRAV5	TRAJ45	TRAV29/DV5	TRAJ47	TRBV20-1	TRBJ1-2
RAGN962056	convalescent	CAESDNNAGNMLTF;_CASRNNRGGVGYTF;	A*02:01	GLCTLVAML	EBV_BMLF1	2	TRAV5	TRAJ39			TRBV7-9	TRBJ1-2
RAGN962056	convalescent	CAESGANNLFF;_CASSQSPGGTQYF;	A*02:01	GLCTLVAML	EBV_BMLF1	6	TRAV5	TRAJ36			TRBV14	TRBJ2-3
RAGN962056	convalescent	CAESIGKLIF;_CSVGSGGTNEKLFF;	A*02:01	GLCTLVAML	EBV_BMLF1	1	TRAV5	TRAJ34			TRBV29-1	TRBJ1-4
RAGN962056	convalescent	CAESTGKLIF;_CSVGTGGTNEKLFF;	A*02:01	GLCTLVAML	EBV_BMLF1	5	TRAV5	TRAJ37			TRBV29-1	TRBJ1-4
RAGN962056	convalescent	CAESTPGGKLIF;_CSVGADGTNEKLFF;	A*02:01	GLCTLVAML	EBV_BMLF1	2	TRAV5	TRAJ37			TRBV29-1	TRBJ1-4
RAGN962056	convalescent	CAESVGKLIF;CLVGDEDGTASKLTF;_CSVGSQGTNEKLFF;	A*02:01	GLCTLVAML	EBV_BMLF1	1	TRAV5	TRAJ23	TRAV4	TRAJ44	TRBV29-1	TRBJ1-4
RAGN962056	convalescent	CAFGAGSYQLTF;_CGWPGQTNTGELFF;	A*02:01	RLFARTRSM	SARS2_M	1	TRAV38-1	TRAJ28			TRBV12-4	TRBJ2-2
RAGN962056	convalescent	CAFIEVDRDDKIIF;CAFIPPDSSYKLIF;_CASSPTGDREQYF;	A*02:01	CLAVHECFV	SARS2_ORF1AB	1	TRAV38-1	TRAJ30	TRAV38-1	TRAJ12	TRBV12-4	TRBJ2-7
RAGN962056	convalescent	CAFMGNNDMRF;_CAISEEVSGGVGANEQFF;	A*02:01	NLIDSYFVV	SARS2_ORF1AB	1	TRAV38-1	TRAJ43			TRBV10-3	TRBJ2-1
RAGN962056	convalescent	CAFMKDAGGTSYGKLTF;_CASSIGVYGYTF;	A*02:01	GILGFVFTL	FLUA_M1	1	TRAV38-1	TRAJ52			TRBV19	TRBJ1-2
RAGN962056	convalescent	CAFMKLWGRGNEKLTF;_CASSLASTGLTQETQYF;	A*02:01	VLLAPLLSA	SARS2_ORF1AB	1	TRAV38-1	TRAJ48			TRBV7-9	TRBJ2-5
RAGN962056	convalescent	CAFMKRGYYALNF;_No-beta-detected;	A*02:01	YGFQPTNGV	SARS2_SPIKE	1	TRAV38-1	TRAJ41
RAGN962056	convalescent	CAFMTLSLTGGFKTIF;_CASTLGTEAFF;	A*02:01	GVYDYLVST	SARS2_ORF1AB	1	TRAV38-1	TRAJ9			TRBV19	TRBJ1-1
RAGN962056	convalescent	CAFTDGQKLLF;_CASSYSPGLGTQYF;	A*02:01	CLEASFNYL	SARS2_ORF1AB	1	TRAV8-3	TRAJ16			TRBV6-5	TRBJ2-5
RAGN962056	convalescent	CAGDSNYQLIW;_CASSQDMRAGGPNEQFF;	A*02:01	HLMSFPQSA	SARS2_SPIKE	1	TRAV27	TRAJ33			TRBV4-3	TRBJ2-1
RAGN962056	convalescent	CAGDSSYKLIF;_CASRGEGSYEQYF;	A*02:01	VLGSLAATV	SARS2_ORF1AB	1	TRAV22	TRAJ12			TRBV7-2	TRBJ2-7
RAGN962056	convalescent	CAGDSWGKFQF;_CASRVVSGAKNIQYF;	A*02:01	LMIERFVSL	SARS2_ORF1AB	1	TRAV1-2	TRAJ24			TRBV6-5	TRBJ2-4
RAGN962056	convalescent	CAGGMNTGFQKLVF;_CASSFGGRSTDTQYF;	A*02:01	NTLQCIMLV	SARS2_ORF1AB	1	TRAV25	TRAJ8			TRBV5-1	TRBJ2-3
RAGN962056	convalescent	CAGHDISNSGYALNF;_CASSLDLGVDYGYTF;	A*02:01	FSASTSAFV	SARS2_ORF1AB	1	TRAV35	TRAJ41			TRBV7-6	TRBJ1-2
RAGN962056	convalescent	CAGHLRKTSYDKVIF;_CASSPEGRRMGPTNEKLFF;	A*02:01	FLHVTYVPA	SARS2_SPIKE	1	TRAV27	TRAJ50			TRBV12-3	TRBJ1-4
RAGN962056	convalescent	CAGLSYNTDKLIF;_CASSMGPTGYGYTF;	A*02:01	IMLCCMTSC	SARS2_SPIKE	1	TRAV27	TRAJ34			TRBV19	TRBJ1-2
RAGN962056	convalescent	CAGPPDNNLFF;_CASSQDPPDTQYF;	A*02:01	VLSFCAFAV	SARS2_ORF1AB	1	TRAV27	TRAJ36			TRBV3-1	TRBJ2-3
RAGN962056	convalescent	CAGPPFNFGNEKLTF;_CATRPGTGMYGYTF;	A*02:01	CLAVHECFV	SARS2_ORF1AB	1	TRAV25	TRAJ48			TRBV10-3	TRBJ1-2
RAGN962056	convalescent	CAGPPRNAGGTSYGKLTF;_CASATWGDPNQPQHF;	A*02:01	KDNVILLNK	SARS2_N	1	TRAV35	TRAJ52			TRBV19	TRBJ1-5
RAGN962056	convalescent	CAGPSGGSYIPTF;_CASSVDDTGLSYEQYF;	A*02:01	NVFAFPFTI	SARS2_10	1	TRAV12-2	TRAJ6			TRBV9	TRBJ2-7
RAGN962056	convalescent	CAGPSYNQGGKLIF;CAREGSQGNLIF;_CASIGSGYNEQFF;	A*02:01	FVSEETGTL	SARS2_E	1	TRAV21	TRAJ23	TRAV24	TRAJ42	TRBV19	TRBJ2-1
RAGN962056	convalescent	CAGQFLNDYKLSF;_CASSSGQQTNSPLHF;	A*02:01	GLCTLVAML	EBV_BMLF1	7	TRAV27	TRAJ20			TRBV9	TRBJ1-6
RAGN962056	convalescent	CAGRDNYGQNFVF;_CASSQGWGTQPQHF;	A*02:01	RQLLFVVEV	SARS2_ORF1AB	1	TRAV25	TRAJ26			TRBV3-1	TRBJ1-5
RAGN962056	convalescent	CAGRGTSYGKLTF;_CASFGGTGELFF;	A*02:01	YTNDKACPL	SARS2_ORF1AB	1	TRAV25	TRAJ52			TRBV25-1	TRBJ2-2
RAGN962056	convalescent	CAGRTGNQFYF;_CASSLVPTADVLTF;	A*02:01	RLANECAQV	SARS2_ORF1AB	1	TRAV29/DV5	TRAJ49			TRBV12-4	TRBJ2-6
RAGN962056	convalescent	CAGSPGDNYGQNFVF;_CSGLLAGTDTQYF;	A*02:01	MSAFAMMFV	SARS2_ORF1AB	1	TRAV27	TRAJ26			TRBV29-1	TRBJ2-3
RAGN962056	convalescent	CAGSPLRDGGGSNYKLTF;_CASSLDRNTEAFF;	A*02:01	FLAHIQWMV	SARS2_ORF1AB	1	TRAV27	TRAJ53			TRBV28	TRBJ1-1
RAGN962056	convalescent	CAGSSASKIIF;CASMDSNYQLIW;_CASGGTVDSSYNSPLHF;	A*02:01	ALWEIQQVV	SARS2_ORF1AB	1	TRAV21	TRAJ3	TRAV1-2	TRAJ33	TRBV6-1	TRBJ1-6
RAGN962056	convalescent	CAGVVNNAGNMLTF;CATDASSNDMRF;_CASSLYSPAHTEAFF;	A*02:01	ELTSMKYFV	SARS2_ORF1AB	1	TRAV27	TRAJ39	TRAV17	TRAJ43	TRBV27	TRBJ1-1
RAGN962056	convalescent	CAGYMDSNYQLIW;_CASSQRTPSTGELFF;	A*02:01	KVYPIILRL	SARS2_9B	1	TRAV35	TRAJ33			TRBV4-1	TRBJ2-2
RAGN962056	convalescent	CAGYNTNAGKSTF;_CASSLGGTEAFF;	A*02:01	LLYDANYFL	SARS2_3A	1	TRAV27	TRAJ27			TRBV11-2	TRBJ1-1
RAGN962056	convalescent	CAIDSGGGADGLTF;_CASSTYRQGYNEQFF;	A*02:01	TLIGDCATV	SARS2_ORF1AB	1	TRAV21	TRAJ45			TRBV12-4	TRBJ2-1
RAGN962056	convalescent	CAIPAAGTASKLTF;_CASKVEVSSNQPQHF;	A*02:01	KLPDDFTGCV	SARS2_SPIKE	1	TRAV14/DV4	TRAJ44			TRBV27	TRBJ1-5
RAGN962056	convalescent	CAIYNQGGKLIF;_CASSTTFSGGWSEQFF;	A*02:01	HLMSFPQSA	SARS2_SPIKE	1	TRAV12-2	TRAJ23			TRBV11-3	TRBJ2-1
RAGN962056	convalescent	CALDAGGTSYGKLTF;CAPHGGEGAGGTSYGKLTF;_CASSIGATEAFF;	A*02:01	KLKDCVMYA	SARS2_ORF1AB	1	TRAV24	TRAJ52	TRAV16	TRAJ52	TRBV19	TRBJ1-1
RAGN962056	convalescent	CALDYGQNFVF;_CASSIGSREAFF;	A*02:01	RQLLFVVEV	SARS2_ORF1AB	2	TRAV24	TRAJ26			TRBV19	TRBJ1-1
RAGN962056	convalescent	CALRGLSGSARQLTF;_CASSLPGQMIRWDTEAFF;	A*02:01	ALPETTADI	SARS2_ORF1AB	1	TRAV12-3	TRAJ22			TRBV12-3	TRBJ1-1
RAGN962056	convalescent	CALSAQSTGTYKYIF;CITLDYNTDKLIF;_CASSPGGVRVQPQHF;	A*02:01	FTVLCLTPV	SARS2_ORF1AB	1	TRAV16	TRAJ40	TRAV26-2	TRAJ34	TRBV6-5	TRBJ1-5
RAGN962056	convalescent	CALSEAGGSTLGRLYF;_CASSSSDPPGNQPQHF;	A*02:01	TLKNTVCTV	SARS2_ORF1AB	1	TRAV19	TRAJ18			TRBV7-9	TRBJ1-5
RAGN962056	convalescent	CALSEATGGGADGLTF;_CATSDGKPFLAGEADTQYF;	A*02:01	YMPYFFTLL	SARS2_ORF1AB	1	TRAV19	TRAJ45			TRBV24-1	TRBJ2-3
RAGN962056	convalescent	CALSELGAGANSKLTF;_CASSPPRTASSYEQYF;	A*02:01	LLFNKVTLA	SARS2_SPIKE	1	TRAV19	TRAJ56			TRBV4-1	TRBJ2-7
RAGN962056	convalescent	CALSELRGGGADGLTF;_CASSPPRTSGAYEQYF;	A*02:01	NLDYIINLI	SARS2_6	1	TRAV19	TRAJ45			TRBV4-2	TRBJ2-7
RAGN962056	convalescent	CALSEPVTSGSRLTF;_CASSIGPNTGELFF;	A*02:01	TLLFLMSFT	SARS2_ORF1AB	1	TRAV19	TRAJ58			TRBV19	TRBJ2-2
RAGN962056	convalescent	CALSETTYSTSGTYKYIF;_CASSLDRGSEKLFF;	A*02:01	KLPDDFTGCV	SARS2_SPIKE	1	TRAV19	TRAJ40			TRBV5-1	TRBJ1-4
RAGN962056	convalescent	CALSGGGSYIPTF;_CASTVFQGSTNEQFF;	A*02:01	FLIGCNYLG	SARS2_ORF1AB	1	TRAV19	TRAJ6			TRBV27	TRBJ2-1
RAGN962056	convalescent	CALSGWGDSGGSNYKLTF;_CASSVSGPPTGELFF;	A*02:01	YVWKSYVHV	SARS2_ORF1AB	1	TRAV16	TRAJ53			TRBV9	TRBJ2-2
RAGN962056	convalescent	CALSNGNQFYF;CVVNWDTDKLIF;_CASPSENTGELFF;	A*02:01	YLQPRTFLL	SARS2_SPIKE	1	TRAV9-2	TRAJ49	TRAV12-1	TRAJ34	TRBV2	TRBJ2-2
RAGN962056	convalescent	CALSNSGYALNF;_CASSLRDTATNEKLFF;	A*02:01	ALWEIQQVV	SARS2_ORF1AB	1	TRAV19	TRAJ41			TRBV7-9	TRBJ1-4
RAGN962056	convalescent	CALSVRVGSGYSTLTF;_CATSREGAGTEAFF;	A*02:01	KLIEYTDFA	SARS2_ORF1AB	1	TRAV19	TRAJ11			TRBV15	TRBJ1-1
RAGN962056	convalescent	CALTPQGAQKLVF;_CATSDRPYGYTF;	A*02:01	FLAHIQWMV	SARS2_ORF1AB	1	TRAV19	TRAJ54			TRBV15	TRBJ1-2
RAGN962056	convalescent	CAMAFDTGGGADGLTF;_CASSAFVETQYF;	A*02:01	NMLRIMASL	SARS2_ORF1AB	1	TRAV17	TRAJ45			TRBV28	TRBJ2-5
RAGN962056	convalescent	CAMGTSYDKVIF;_CASSSVAFDSGNTIYF;	A*02:01	VMYASAVVL	SARS2_ORF1AB	1	TRAV14/DV4	TRAJ50			TRBV5-1	TRBJ1-3
RAGN962056	convalescent	CAMIAFSGGYNKLIF;_CASSPGQVEAFF;	A*02:01	ALWEIQQVV	SARS2_ORF1AB	1	TRAV14/DV4	TRAJ4			TRBV7-6	TRBJ1-1
RAGN962056	convalescent	CAMLSDSSYKLIF;_CASSGTGVTGELFF;	A*02:01	KSVDITFEL	SARS2_ORF1AB	1	TRAV14/DV4	TRAJ12			TRBV9	TRBJ2-2
RAGN962056	convalescent	CAMREGLDSNYQLIW;_CASSIAAVFGDTQYF;	A*02:01	FLAHIQWMV	SARS2_ORF1AB	1	TRAV14/DV4	TRAJ33			TRBV19	TRBJ2-3
RAGN962056	convalescent	CAMREGSGSARQLTF;_CASSLGPSGIQETQYF;	A*02:01	CLGGLLTMV	HHV-4_LMP2	4	TRAV14/DV4	TRAJ22			TRBV7-7	TRBJ2-5
RAGN962056	convalescent	CAMREGSGSYQLTF;_CASSIGRSPQHF;	A*02:01	WLDMVDTSL	SARS2_ORF1AB	1	TRAV14/DV4	TRAJ28			TRBV19	TRBJ1-5
RAGN962056	convalescent	CAMRELDYDKVIF;_CASRTENTNYGYTF;	A*02:01	FLAHIQWMV	SARS2_ORF1AB	1	TRAV14/DV4	TRAJ50			TRBV7-9	TRBJ1-2
RAGN962056	convalescent	CAMREVNDYKLSF;_CASSLGGHGNEQFF;	A*02:01	KITEHSWNA	SARS2_ORF1AB	1	TRAV14/DV4	TRAJ20			TRBV7-6	TRBJ2-1
RAGN962056	convalescent	CAMREVSGGSYIPTF;_CASTLSTDRGFTGELFF;	A*02:01	TLSEQLDFI	SARS2_ORF1AB	1	TRAV14/DV4	TRAJ6			TRBV19	TRBJ2-2
RAGN962056	convalescent	CAMREYNAGKSTF;_CASSVEGDGSEAFF;	A*02:01	TVYSHLLLV	SARS2_3A	1	TRAV14/DV4	TRAJ27			TRBV9	TRBJ1-1
RAGN962056	convalescent	CAMRGFYTGTASKLTF;_CASSQVGDEQFF;	A*02:01	FITESKPSV	SARS2_ORF1AB	1	TRAV14/DV4	TRAJ44			TRBV3-1	TRBJ2-1
RAGN962056	convalescent	CAMRGTSNDYKLSF;_CASSFGLDHGTGELFF;	A*02:01	LITGRLQSL	SARS2_SPIKE	1	TRAV14/DV4	TRAJ20			TRBV5-4	TRBJ2-2
RAGN962056	convalescent	CAMSASRTDKLIF;_CASSVTEMGGTEAFF;	A*02:01	AIMTRCLAV	SARS2_ORF1AB	1	TRAV12-3	TRAJ34			TRBV9	TRBJ1-1
RAGN962056	convalescent	CAPLDSNYQLIW;_CASSVGADEYYEQYF;	A*02:01	AIFYLITPV	SARS2_ORF1AB	1	TRAV1-2	TRAJ33			TRBV9	TRBJ2-7
RAGN962056	convalescent	CAPRGGSGGGADGLTF;CAVQAEVFSSGSARQLTF;_CASSNQGDGTDTQYF;	A*02:01	GLCTLVAML	EBV_BMLF1	1	TRAV8-3	TRAJ45	TRAV20	TRAJ22	TRBV2	TRBJ2-3
RAGN962056	convalescent	CASQENSGAGSYQLTF;_CATSDLQRGNTGELFF;	A*02:01	YLQPRTFLL	SARS2_SPIKE	1	TRAV5	TRAJ28			TRBV24-1	TRBJ2-2
RAGN962056	convalescent	CASRTDSSYKLIF;_CASNNLLGVQFF;	A*02:01	CLAVHECFV	SARS2_ORF1AB	1	TRAV38-2/DV8	TRAJ12			TRBV6-2	TRBJ2-1
RAGN962056	convalescent	CATAPNQAGTALIF;CAVRGRKTSYDKVIF;_CASSYLGQGENYGYTF;	A*02:01	ALWEIQQVV	SARS2_ORF1AB	1	TRAV17	TRAJ15	TRAV3	TRAJ50	TRBV6-6	TRBJ1-2
RAGN962056	convalescent	CATDAADDYKLSF;_CASSLQGVQNEQFF;	A*02:01	YVWKSYVHV	SARS2_ORF1AB	1	TRAV17	TRAJ20			TRBV27	TRBJ2-1
RAGN962056	convalescent	CATDAGSSNTGKLIF;_CSARDREGSIYNEQFF;	A*02:01	VLSFELLHA	SARS2_SPIKE	1	TRAV17	TRAJ37			TRBV20-1	TRBJ2-1
RAGN962056	convalescent	CATDASRDDKIIF;_CASSQGWDEQFF;	A*02:01	RTIKVFTTV	SARS2_ORF1AB	1	TRAV17	TRAJ30			TRBV4-2	TRBJ2-1
RAGN962056	convalescent	CATDNQAGTALIF;_CASSPGSSYNEQFF;	A*02:01	YMPYFFTLL	SARS2_ORF1AB	1	TRAV17	TRAJ15			TRBV19	TRBJ2-1
RAGN962056	convalescent	CATDSDMYSGGGADGLTF;_No-beta-detected;	A*02:01	ALSKGVHFV	SARS2_3A	1	TRAV17	TRAJ45
RAGN962056	convalescent	CATDVGSGNTPLVF;_CATSSRTGPSYNEQFF;	A*02:01	GLCTLVAML	EBV_BMLF1	1	TRAV17	TRAJ29			TRBV15	TRBJ2-1
RAGN962056	convalescent	CATEGPSGGYQKVTF;_CATSAVTDNTGELFF;	A*02:01	AIMTRCLAV	SARS2_ORF1AB	1	TRAV12-2	TRAJ13			TRBV24-1	TRBJ2-2
RAGN962056	convalescent	CAVAPGNQGGKLIF;CAYRDNYGQNFVF;_CASRAAGASYEQYV;	A*02:01	RQLLFVVEV	SARS2_ORF1AB	1	TRAV36/DV7	TRAJ23	TRAV24	TRAJ26	TRBV27	TRBJ2-7
RAGN962056	convalescent	CAVCVRNTGFQKLVF;_CASSVGMTDYNEQFF;	A*02:01	GLFKDCSKV	SARS2_ORF1AB	1	TRAV20	TRAJ8			TRBV19	TRBJ2-1
RAGN962056	convalescent	CAVDGDSWGKFQF;_CASSYTNEQYF;	A*02:01	ALSKGVHFV	SARS2_3A	1	TRAV12-2	TRAJ24			TRBV6-2	TRBJ2-7
RAGN962056	convalescent	CAVDNGRTGNQFYF;_No-beta-detected;	A*02:01	TLMNVLTLV	SARS2_ORF1AB	1	TRAV39	TRAJ49
RAGN962056	convalescent	CAVDPSRGAQKLVF;_CASSDLSTHGYTF;	A*02:01	FLHVTYVPA	SARS2_SPIKE	1	TRAV39	TRAJ54			TRBV2	TRBJ1-2
RAGN962056	convalescent	CAVDSNAGKSTF;_CASSLSFGGEKAFF;	A*02:01	ALWEIQQVV	SARS2_ORF1AB	1	TRAV39	TRAJ27			TRBV5-4	TRBJ1-1
RAGN962056	convalescent	CAVDYGQNFVF;_CASSQKGPGKGETQYF;	A*02:01	VLSTFISAA	SARS2_ORF1AB	1	TRAV2	TRAJ26			TRBV4-1	TRBJ2-5
RAGN962056	convalescent	CAVEFYF;_CASSLAGGSLSYEQYF;	A*02:01	LDDKDPNFK	SARS2_N	1	TRAV1-1	TRAJ21			TRBV12-4	TRBJ2-7
RAGN962056	convalescent	CAVETGTNAGKSTF;_No-beta-detected;	A*02:01	SLPGVFCGV	SARS2_ORF1AB	1	TRAV36/DV7	TRAJ27
RAGN962056	convalescent	CAVEWNTDKLIF;_CASSQDWRGIAEQFF;	A*02:01	MMILSDDAV	SARS2_ORF1AB	1	TRAV21	TRAJ34			TRBV4-3	TRBJ2-1
RAGN962056	convalescent	CAVFNDYKLSF;_No-beta-detected;	A*02:01	GLCTLVAML	EBV_BMLF1	1	TRAV1-2	TRAJ20
RAGN962056	convalescent	CAVFYTGRRALTF;_CASSQISGTGGEQYF;	A*02:01	NLIDSYFVV	SARS2_ORF1AB	1	TRAV12-2	TRAJ5			TRBV14	TRBJ2-7
RAGN962056	convalescent	CAVGADTGNQFYF;_CASSLPNEQFF;	A*02:01	KVYPIILRL	SARS2_9B	1	TRAV8-3	TRAJ49			TRBV28	TRBJ2-1
RAGN962056	convalescent	CAVGEGGNKLVF;CAVIDSGAGSYQLTF;_CASSLRGTGAYGYTF;	A*02:01	FLNGSCGSV	SARS2_ORF1AB	1	TRAV8-3	TRAJ47	TRAV22	TRAJ28	TRBV13	TRBJ1-2
RAGN962056	convalescent	CAVKLKGAQKLVF;_CASSEVRGPSYNEQFF;	A*02:01	KLMPVCVET	SARS2_ORF1AB	1	TRAV21	TRAJ54			TRBV2	TRBJ2-1
RAGN962056	convalescent	CAVKNYKLSF;CVVITYNNNDMRF;_CASSDGTSGRAGGELFF;	A*02:01	TLACFVLAA	SARS2_M	1	TRAV12-2	TRAJ20	TRAV12-1	TRAJ43	TRBV12-4	TRBJ2-2
RAGN962056	convalescent	CAVLGQAGANNLFF;_CAAEPSGGTEAFF;	A*02:01	KLKDCVMYA	SARS2_ORF1AB	1	TRAV1-1	TRAJ36			TRBV7-2	TRBJ1-1
RAGN962056	convalescent	CAVLMDSNYQLIW;_CASSEDGMNTEAFF;	A*02:01	CLGGLLTMV	HHV-4_LMP2	2	TRAV21	TRAJ33			TRBV10-2	TRBJ1-1
RAGN962056	convalescent	CAVLSGYGGATNKLIF;_CSASAGEGAEAFF;	A*02:01	ALSKGVHFV	SARS2_3A	1	TRAV20	TRAJ32			TRBV20-1	TRBJ1-1
RAGN962056	convalescent	CAVMLSQGNLIF;_CASAGPGNTIYF;	A*02:01	ALWEIQQVV	SARS2_ORF1AB	1	TRAV3	TRAJ42			TRBV19	TRBJ1-3
RAGN962056	convalescent	CAVNAGGGSQGNLIF;_CASSIRSSYEQYF;	A*02:01	GILGFVFTL	FLUA_M1	2	TRAV8-1	TRAJ42			TRBV19	TRBJ2-7
RAGN962056	convalescent	CAVNDYKLSF;_CASSPGSDNEQFF;	A*02:01	ALWEIQQVV	SARS2_ORF1AB	1	TRAV1-2	TRAJ20			TRBV11-3	TRBJ2-1
RAGN962056	convalescent	CAVNGGNYGGSQGNLIF;_CASSVGRVSTDTQYF;	A*02:01	RLANECAQV	SARS2_ORF1AB	1	TRAV21	TRAJ42			TRBV7-3	TRBJ2-3
RAGN962056	convalescent	CAVNGNTGKLIF;_CASSPEGLDNFF;	A*02:01	RIMTWLDMV	SARS2_ORF1AB	1	TRAV8-1	TRAJ37			TRBV5-1	TRBJ2-1
RAGN962056	convalescent	CAVNMFSGGYNKLIF;_CASSIYGTSGSNEQFF;	A*02:01	AVLDMCASL	SARS2_ORF1AB	1	TRAV12-2	TRAJ4			TRBV19	TRBJ2-1
RAGN962056	convalescent	CAVNNNAGNMLTF;_CASGSTSFNEQFF;	A*02:01	ALWEIQQVV	SARS2_ORF1AB	1	TRAV12-2	TRAJ39			TRBV7-9	TRBJ2-1
RAGN962056	convalescent	CAVNPGDLMDSNYQLIW;_CATSEIQGFSTDTQYF;	A*02:01	TTIQTIVEV	SARS2_ORF1AB	1	TRAV12-2	TRAJ33			TRBV24-1	TRBJ2-3
RAGN962056	convalescent	CAVNRDDKIIF;_CASSPDIEQYF;	A*02:01	YLQPRTFLL	SARS2_SPIKE	1	TRAV12-2	TRAJ30			TRBV7-9	TRBJ2-7
RAGN962056	convalescent	CAVNSGYALNF;_CASSLSGGSDEQFF;	A*02:01	FLLNKEMYL	SARS2_ORF1AB	1	TRAV29/DV5	TRAJ41			TRBV12-3	TRBJ2-1
RAGN962056	convalescent	CAVPPSTSGTYKYIF;_CASSPGRTANYGYTF;	A*02:01	KVYPIILRL	SARS2_9B	1	TRAV20	TRAJ40			TRBV19	TRBJ1-2
RAGN962056	convalescent	CAVPSAAGNKLTF;_CAWSVREPDYEQYF;	A*02:01	YMPYFFTLL	SARS2_ORF1AB	1	TRAV12-2	TRAJ17			TRBV30	TRBJ2-7
RAGN962056	convalescent	CAVQAEVFSSGSARQLTF;_CASSNQGDGTDTQYF;	A*02:01	GLCTLVAML	EBV_BMLF1	1	TRAV20	TRAJ22			TRBV2	TRBJ2-3
RAGN962056	convalescent	CAVQEEGVGGGSYIPTF;_CSVEQRDTGELFF;	A*02:01	ILAYCNKTV	SARS2_ORF1AB	1	TRAV20	TRAJ6			TRBV29-1	TRBJ2-2
RAGN962056	convalescent	CAVRASRMDSSYKLIF;_CASSLGSGQYQETQYF;	A*02:01	YVDNSSLTI	SARS2_ORF1AB	1	TRAV3	TRAJ12			TRBV12-3	TRBJ2-5
RAGN962056	convalescent	CAVRDFSGNTPLVF;_CSARDLVGLAGDTDTQYF;	A*02:01	LVLSVNPYV	SARS2_ORF1AB	1	TRAV3	TRAJ29			TRBV20-1	TRBJ2-3
RAGN962056	convalescent	CAVRDGLVYNFNKFYF;_CATSETVAGGTGELFF;	A*02:01	YIDIGNYTV	SARS2_8	1	TRAV3	TRAJ21			TRBV24-1	TRBJ2-2
RAGN962056	convalescent	CAVRDLGDYKLSF;_CASSPPGGSSYEQYF;	A*02:01	LLLEWLAMA	SARS2_14	1	TRAV1-2	TRAJ20			TRBV18	TRBJ2-7
RAGN962056	convalescent	CAVRDLGGYSTLTF;CAVRDMFSGGYNKLIF;_CASSQDPAERSGNTIYF;	A*02:01	NVFAFPFTI	SARS2_10	1	TRAV1-1	TRAJ11	TRAV3	TRAJ4	TRBV4-3	TRBJ1-3
RAGN962056	convalescent	CAVRDPLGTALIF;_CASSTDPYEAFF;	A*02:01	LIVAAIVFI	HHV-4_LMP2	1	TRAV3	TRAJ15			TRBV19	TRBJ1-1
RAGN962056	convalescent	CAVRDQDSNSGYALNF;_CASSSLSEAFF;	A*02:01	FLALCADSI	SARS2_ORF1AB	1	TRAV1-2	TRAJ41			TRBV27	TRBJ1-1
RAGN962056	convalescent	CAVRERDGQKLLF;_CASSIGNVEAFF;	A*02:01	KVYPIILRL	SARS2_9B	1	TRAV1-2	TRAJ16			TRBV19	TRBJ1-1
RAGN962056	convalescent	CAVRGYGGQKLLF;_CATSGPDSNQPQHF;	A*02:01	TLNDFNLVA	SARS2_ORF1AB	1	TRAV3	TRAJ16			TRBV24-1	TRBJ1-5
RAGN962056	convalescent	CAVRLLPHNNARLMF;_CASSENTGSNQPQHF;	A*02:01	CLAVHECFV	SARS2_ORF1AB	1	TRAV3	TRAJ31			TRBV6-1	TRBJ1-5
RAGN962056	convalescent	CAVRRYSGGSQGNLIF;_CASSLGGDRNSPLHF;	A*02:01	NVFAFPFTI	SARS2_10	1	TRAV21	TRAJ42			TRBV5-6	TRBJ1-6
RAGN962056	convalescent	CAVRSLSNFGNEKLTF;CAVVNSGGSNYKLTF;_CASSFLSAGGGTDTQYF;	A*02:01	YADVFHLYL	SARS2_ORF1AB	1	TRAV41	TRAJ48	TRAV22	TRAJ53	TRBV27	TRBJ2-3
RAGN962056	convalescent	CAVRYDYGQNFVF;_CASSQDLLAQSNTEAFF;	A*02:01	YMPYFFTLL	SARS2_ORF1AB	1	TRAV1-1	TRAJ26			TRBV14	TRBJ1-1
RAGN962056	convalescent	CAVSGGSYIPTF;_CASALGAVDTQYF;	A*02:01	MLWCKDGHV	SARS2_ORF1AB	1	TRAV8-6	TRAJ6			TRBV6-5	TRBJ2-3
RAGN962056	convalescent	CAVSGGTGGGNKLTF;_CSARDWTASTDTQYF;	A*02:01	HLMSFPQSA	SARS2_SPIKE	1	TRAV8-4	TRAJ10			TRBV20-1	TRBJ2-3
RAGN962056	convalescent	CAVSGMNTGFQKLVF;_CASSLFPGQGSDDEQFF;	A*02:01	ILGLPTQTV	SARS2_ORF1AB	1	TRAV12-2	TRAJ8			TRBV14	TRBJ2-1
RAGN962056	convalescent	CAVSGNTPLVF;_CASTQGYNEQFF;	A*02:01	YQDVNCTEV	SARS2_SPIKE	1	TRAV12-2	TRAJ29			TRBV11-2	TRBJ2-1
RAGN962056	convalescent	CAVSKGTSGTYKYIF;_CASSQASNQPQHF;	A*02:01	ALNLGETFV	SARS2_ORF1AB	1	TRAV13-2	TRAJ40			TRBV4-1	TRBJ1-5
RAGN962056	convalescent	CAVWLISNFGNEKLTF;_CASSQVGTGVHEQFF;	A*02:01	TLLFLMSFT	SARS2_ORF1AB	1	TRAV20	TRAJ48			TRBV4-2	TRBJ2-1
RAGN962056	convalescent	CAVYNNNDMRF;_CASSPTGVGTQYF;	A*02:01	GILGFVFTL	FLUA_M1	3	TRAV27	TRAJ43			TRBV18	TRBJ2-5
RAGN962056	convalescent	CAWGGSQGNLIF;_CASSMVVHEQFF;	A*02:01	ALWEIQQVV	SARS2_ORF1AB	1	TRAV3	TRAJ42			TRBV19	TRBJ2-1
RAGN962056	convalescent	CAYGEGGNKLVF;_CASSFTGGTTNEKLFF;	A*02:01	KLWAQCVQL	SARS2_ORF1AB	1	TRAV38-2/DV8	TRAJ47			TRBV6-6	TRBJ1-4
RAGN962056	convalescent	CAYHDNARLMF;_CASTSSGGVWGTFF;	A*02:01	KLWAQCVQL	SARS2_ORF1AB	1	TRAV38-2/DV8	TRAJ31			TRBV6-6	TRBJ1-1
RAGN962056	convalescent	CAYPGNTPLVF;_CASSQLMSRDEQFF;	A*02:01	KLKDCVMYA	SARS2_ORF1AB	1	TRAV38-2/DV8	TRAJ29			TRBV4-1	TRBJ2-1
RAGN962056	convalescent	CAYREDDMRF;_CASSRTSGEPYNEQFF;	A*02:01	KLWAQCVQL	SARS2_ORF1AB	1	TRAV38-2/DV8	TRAJ43			TRBV6-2	TRBJ2-1
RAGN962056	convalescent	CAYRSFNYGGSQGNLIF;_CASSQDLGVDGYTF;	A*02:01	GLTVLPPLL	SARS2_SPIKE	1	TRAV38-2/DV8	TRAJ42			TRBV4-3	TRBJ1-2
RAGN962056	convalescent	CAYTGGGNKLTF;_CSARDRVGNTIYF;	A*02:01	GLCTLVAML	EBV_BMLF1	2	TRAV8-3	TRAJ10			TRBV20-1	TRBJ1-3
RAGN962056	convalescent	CGAQGAGNNRKLIW;_CASSLPRNSSGSSYNEQFF;	A*02:01	LLDDFVEII	SARS2_ORF1AB	1	TRAV34	TRAJ38			TRBV7-9	TRBJ2-1
RAGN962056	convalescent	CGAVSLNTGNQFYF;_CASSPGTSGIEQFF;	A*02:01	KLKDCVMYA	SARS2_ORF1AB	1	TRAV34	TRAJ49			TRBV18	TRBJ2-1
RAGN962056	convalescent	CGTAPTSYNQGGKLIF;_CASSSTGGRSTTEQYF;	A*02:01	WLLWPVTLA	SARS2_M	1	TRAV30	TRAJ23			TRBV7-6	TRBJ2-7
RAGN962056	convalescent	CILNDYKLSF;_CASSGQQGQGVEKLFF;	A*02:01	KLFIRQEEV	SARS2_7A	1	TRAV26-2	TRAJ20			TRBV4-1	TRBJ1-4
RAGN962056	convalescent	CILRDDGGTSYGKLTF;_CASSLLPGNTGELFF;	A*02:01	LLTNMFTPL	SARS2_ORF1AB	1	TRAV26-2	TRAJ52			TRBV13	TRBJ2-2
RAGN962056	convalescent	CILSNTGKLIF;_CASSEPNYEQYF;	A*02:01	FLNGSCGSV	SARS2_ORF1AB	1	TRAV26-2	TRAJ37			TRBV6-1	TRBJ2-7
RAGN962056	convalescent	CLLIYGGSQGNLIF;_CASTGGPEGNQPQHF;	A*02:01	SLLSVLLSM	SARS2_ORF1AB	1	TRAV10	TRAJ42			TRBV7-9	TRBJ1-5
RAGN962056	convalescent	CLVGDPFYNQGGKLIF;_CSAPGGRPQHF;	A*02:01	FVLAAVYRI	SARS2_M	1	TRAV4	TRAJ23			TRBV20-1	TRBJ1-5
RAGN962056	convalescent	CLVGPGGGGGNKLTF;_CASSVTSGPSYEQYF;	A*02:01	NLIDSYFVV	SARS2_ORF1AB	1	TRAV4	TRAJ10			TRBV27	TRBJ2-7
RAGN962056	convalescent	CSRDAGGTSYGKLTF;_CASSIGAREAFF;	A*02:01	LIIMRTFKV	SARS2_6	1	TRAV24	TRAJ52			TRBV19	TRBJ1-1
RAGN962056	convalescent	CVSPGYTNAGKSTF;_CASILRAESSYNEQFF;	A*02:01	FLLPSLATV	SARS2_ORF1AB	1	TRAV8-2	TRAJ27			TRBV5-6	TRBJ2-1
RAGN962056	convalescent	CVVDPPYSGAGSYQLTF;_CASSKPGDSYEQYF;	A*02:01	KLKDCVMYA	SARS2_ORF1AB	1	TRAV12-1	TRAJ28			TRBV6-1	TRBJ2-7
RAGN962056	convalescent	CVVNDPNSGNTPLVF;_CSARDQASQNTGELFF;	A*02:01	YLQPRTFLL	SARS2_SPIKE	4	TRAV12-1	TRAJ29			TRBV20-1	TRBJ2-2
RAGN962056	convalescent	CVVNDPSGNTPLVF;_CSARDERALNTGELFF;	A*02:01	YLQPRTFLL	SARS2_SPIKE	1	TRAV12-1	TRAJ29			TRBV20-1	TRBJ2-2
RAGN962056	convalescent	CVVNEEKSSGDKLTF;_CASSLMDSLQETQYF;	A*02:01	CLAVHECFV	SARS2_ORF1AB	1	TRAV12-1	TRAJ46			TRBV14	TRBJ2-5
RAGN962056	convalescent	CVVNEGRNNAGNMLTF;_CASLQDYEQYF;	A*02:01	NVFAFPFTI	SARS2_10	1	TRAV12-1	TRAJ39			TRBV7-9	TRBJ2-7
RAGN962056	convalescent	CVVNEPDDYKLSF;_CASSQDSSGGLGEQFF;	A*02:01	GLCTLVAML	EBV_BMLF1	3	TRAV12-1	TRAJ20			TRBV4-2	TRBJ2-1
RAGN962056	convalescent	CVVNGKDSSYKLIF;_CASSEGQVLPGEQYF;	A*02:01	GLCTLVAML	EBV_BMLF1	1	TRAV12-1	TRAJ12			TRBV2	TRBJ2-7
RAGN962056	convalescent	CVVNGKGDDMRF;_CAIASQNTGELFF;	A*02:01	YLQPRTFLL	SARS2_SPIKE	1	TRAV12-1	TRAJ43			TRBV7-8	TRBJ2-2
RAGN962056	convalescent	CVVNGRNTPLVF;_CASSLTPGGSTDTQYF;	A*02:01	ALWEIQQVV	SARS2_ORF1AB	1	TRAV12-1	TRAJ29			TRBV6-5	TRBJ2-3
RAGN962056	convalescent	CVVNIPAGNTPLVF;_CSARDHGATNTGELFF;	A*02:01	YLQPRTFLL	SARS2_SPIKE	1	TRAV12-1	TRAJ29			TRBV20-1	TRBJ2-2
RAGN962056	convalescent	CVVNNNNDMRF;_CASAEMNTGELFF;	A*02:01	YLQPRTFLL	SARS2_SPIKE	1	TRAV12-1	TRAJ43			TRBV2	TRBJ2-2
RAGN962056	convalescent	CVVNRDNDMRF;_CASMDLNTGELFF;	A*02:01	YLQPRTFLL	SARS2_SPIKE	2	TRAV12-1	TRAJ43			TRBV19	TRBJ2-2
RAGN962056	convalescent	CVVNRGDDMRF;_CASSPEDTQYF;	A*02:01	YLQPRTFLL	SARS2_SPIKE	1	TRAV12-1	TRAJ43			TRBV7-9	TRBJ2-3
RAGN962056	convalescent	CVVSDPRDGNVLHC;_CASSQWTGSQPQHF;	A*02:01	GLCTLVAML	EBV_BMLF1	17	TRAV10	TRAJ35			TRBV6-1	TRBJ1-5
RAGN962056	convalescent	CVVSDPRDGNVLHC;_No-beta-detected;	A*02:01	GLCTLVAML	EBV_BMLF1	2	TRAV10	TRAJ35
RAGN962056	convalescent	CVVSDQYNFNKFYF;_CASSLGTGGTEAFF;	A*02:01	VLAWLYAAV	SARS2_ORF1AB	1	TRAV8-2	TRAJ21			TRBV7-3	TRBJ1-1
RAGN962056	convalescent	CVVSEWNDMRF;_CASSRGGGSYNEQFF;	A*02:01	KQLSSNFGA	SARS2_SPIKE	1	TRAV8-2	TRAJ43			TRBV11-2	TRBJ2-1
RAGN962056	convalescent	CVVTLLRTGQNFVF;_No-beta-detected;	A*02:01	SMMILSDDA	SARS2_ORF1AB	1	TRAV12-1	TRAJ26
RAGN962056	convalescent	No-alpha-detected;_CASRLPQWGRTYSNQPQHF;	A*02:01	LLYDANYFL	SARS2_3A	1					TRBV7-9	TRBJ1-5
RAGN962056	convalescent	No-alpha-detected;_CASRTWDSGGTEAFF;	A*02:01	AVASKILGL	SARS2_ORF1AB	1					TRBV6-1	TRBJ1-1
RAGN962056	convalescent	No-alpha-detected;_CASSEGQVLPGEQYF;	A*02:01	GLCTLVAML	EBV_BMLF1	3					TRBV2	TRBJ2-7
RAGN962056	convalescent	No-alpha-detected;_CASSESFLEANYGYTF;	A*02:01	FAFACPDGV	SARS2_7A	1					TRBV25-1	TRBJ1-2
RAGN962056	convalescent	No-alpha-detected;_CASSGRSGETQYF;	A*02:01	GILGFVFTL	FLUA_M1	1					TRBV19	TRBJ2-5
RAGN962056	convalescent	No-alpha-detected;_CASSIGASEAFF;	A*02:01	CLAVHECFV	SARS2_ORF1AB	1					TRBV19	TRBJ1-1
RAGN962056	convalescent	No-alpha-detected;_CASSIRRDTQYF;	A*02:01	YQDVDCTEV	SARS2_SPIKE	1					TRBV19	TRBJ2-3
RAGN962056	convalescent	No-alpha-detected;_CASSLAPGAEQYF;	A*02:01	FTVLCLTPV	SARS2_ORF1AB	1					TRBV7-6	TRBJ2-7
RAGN962056	convalescent	No-alpha-detected;_CASSLGDSSGNTIYF;	A*02:01	FSASTSAFV	SARS2_ORF1AB	1					TRBV5-1	TRBJ1-3
RAGN962056	convalescent	No-alpha-detected;_CASSLGGTEAFF;	A*02:01	LLYDANYFL	SARS2_3A	2					TRBV11-2	TRBJ1-1
RAGN962056	convalescent	No-alpha-detected;_CASSLGRGPLNEQFF;	A*02:01	YIDIGNYTV	SARS2_8	1					TRBV7-3	TRBJ2-1
RAGN962056	convalescent	No-alpha-detected;_CASSLGTGGTEAFF;	A*02:01	LLYDANYFL	SARS2_3A	1					TRBV11-2	TRBJ1-1
RAGN962056	convalescent	No-alpha-detected;_CASSLNFGDSYNEQFF;	A*02:01	GLCTLVAML	EBV_BMLF1	1					TRBV11-2	TRBJ2-1
RAGN962056	convalescent	No-alpha-detected;_CASSLNPSGTVETQYF;	A*02:01	ILGFVFTLT	FLUA_M1	1					TRBV7-3	TRBJ2-5
RAGN962056	convalescent	No-alpha-detected;_CASSLSGAADTQYF;	A*02:01	KVYPIILRL	SARS2_9B	1					TRBV7-8	TRBJ2-3
RAGN962056	convalescent	No-alpha-detected;_CASSLSSYNEQFF;	A*02:01	WLDMVDTSL	SARS2_ORF1AB	1					TRBV27	TRBJ2-1
RAGN962056	convalescent	No-alpha-detected;_CASSPTGGTDTQYF;	A*02:01	ALWEIQQVV	SARS2_ORF1AB	1					TRBV9	TRBJ2-3
RAGN962056	convalescent	No-alpha-detected;_CASSQDHYEQYF;	A*02:01	LLYDANYFL	SARS2_3A	1					TRBV4-3	TRBJ2-7
RAGN962056	convalescent	No-alpha-detected;_CASSQGSGANVLTF;	A*02:01	CLGGLLTMV	HHV-4_LMP2	1					TRBV5-4	TRBJ2-6
RAGN962056	convalescent	No-alpha-detected;_CASSQGTGSSYNEQFF;	A*02:01	ALWEIQQVV	SARS2_ORF1AB	1					TRBV4-1	TRBJ2-1
RAGN962056	convalescent	No-alpha-detected;_CASSQSPNSGNTIYF;	A*02:01	TLVPQEHYV	SARS2_ORF1AB	1					TRBV2	TRBJ1-3
RAGN962056	convalescent	No-alpha-detected;_CASSQWTGSQPQHF;	A*02:01	GLCTLVAML	EBV_BMLF1	3					TRBV6-1	TRBJ1-5
RAGN962056	convalescent	No-alpha-detected;_CASSSGQQTNSPLHF;	A*02:01	GLCTLVAML	EBV_BMLF1	2					TRBV9	TRBJ1-6
RAGN962056	convalescent	No-alpha-detected;_CASSSSGKPTDTQYF;	A*02:01	ILLLDQALV	SARS2_ORF1AB	1					TRBV5-4	TRBJ2-3
RAGN962056	convalescent	No-alpha-detected;_CASSSSPGSGRAPNTGELFF;	A*02:01	HLLLVAAGL	SARS2_3A	1					TRBV12-3	TRBJ2-2
RAGN962056	convalescent	No-alpha-detected;_CASSTGQQTNTGELFF;	A*02:01	GLCTLVAML	EBV_BMLF1	1					TRBV9	TRBJ2-2
RAGN962056	convalescent	No-alpha-detected;_CASSVAGSQGEQFF;	A*02:01	GLCTLVAML	EBV_BMLF1	1					TRBV9	TRBJ2-1
RAGN962056	convalescent	No-alpha-detected;_CASSVATLAGVASDEQFF;	A*02:01	FSASTSAFV	SARS2_ORF1AB	1					TRBV9	TRBJ2-1
RAGN962056	convalescent	No-alpha-detected;_CASSVGTAGEQYF;	A*02:01	YVWKSYVHV	SARS2_ORF1AB	1					TRBV9	TRBJ2-7
RAGN962056	convalescent	No-alpha-detected;_CAWMGTGRETQYF;	A*02:01	LLTNMFTPL	SARS2_ORF1AB	1					TRBV30	TRBJ2-5
RAGN962056	convalescent	No-alpha-detected;_CSARDRALGNTIYF;	A*02:01	GLCTLVAML	EBV_BMLF1	2					TRBV20-1	TRBJ1-3
RAGN962056	convalescent	No-alpha-detected;_CSARDRGSYEQYF;	A*02:01	GLDNHTILL	FLUB_HA	1					TRBV20-1	TRBJ2-7
RAGN962056	convalescent	No-alpha-detected;_CSVELSGELFF;	A*02:01	KLKDCVMYA	SARS2_ORF1AB	1					TRBV29-1	TRBJ2-2
RAGN962056	convalescent	No-alpha-detected;_CSVGTGGTNEKLFF;	A*02:01	GLCTLVAML	EBV_BMLF1	1					TRBV29-1	TRBJ1-4
RAGN740210	convalescent	CAAMDSNYQLIW;_CSARPPAENSPLHF;	A*02:01	KVYPIILRL	SARS2_9B	1	TRAV1-2	TRAJ33			TRBV20-1	TRBJ1-6
RAGN740210	convalescent	CAASEGGGSQGNLIF;_CASSIRSSYEQYF;	A*02:01	GILGFVFTL	FLUA_M1	1	TRAV29/DV5	TRAJ42			TRBV19	TRBJ2-7
RAGN740210	convalescent	CAEDANARLMF;_CSARSHVGNTIYF;	A*02:01	GLCTLVAML	EBV_BMLF1	2	TRAV5	TRAJ31			TRBV20-1	TRBJ1-3
RAGN740210	convalescent	CAEDKDSTLTF;_CSARDSTGNGYTF;	A*02:01	GLCTLVAML	EBV_BMLF1	1	TRAV5	TRAJ11			TRBV20-1	TRBJ1-2
RAGN740210	convalescent	CAEDNNARLMF;_CSARDGTGNGYTF;	A*02:01	GLCTLVAML	EBV_BMLF1	3	TRAV5	TRAJ31			TRBV20-1	TRBJ1-2
RAGN740210	convalescent	CAEDNNARLMF;_CSARSETGNTIYF;	A*02:01	GLCTLVAML	EBV_BMLF1	2	TRAV5	TRAJ31			TRBV20-1	TRBJ1-3
RAGN740210	convalescent	CAEDRNARLMF;_CSARDQTGNTIYF;	A*02:01	GLCTLVAML	EBV_BMLF1	1	TRAV5	TRAJ31			TRBV20-1	TRBJ1-3
RAGN740210	convalescent	CAEEGGGADGLTF;_CSVVRGSYNEQFF;	A*02:01	LMGHFAWWT	SARS2_ORF1AB	1	TRAV13-2	TRAJ45			TRBV20-1	TRBJ2-1
RAGN740210	convalescent	CAERGTYKYIF;_CASSQVAAGDNSYEQYF;	A*02:01	KIILFLALI	SARS2_7A	1	TRAV13-2	TRAJ40			TRBV4-2	TRBJ2-7
RAGN740210	convalescent	CAGGGSQGNLIF;_CASSIRSSYEQYF;	A*02:01	GILGFVFTL	FLUA_M1	1	TRAV27	TRAJ42			TRBV19	TRBJ2-7
RAGN740210	convalescent	CALHGSSNTGKLIF;_CASSYRVGRSSYEQYF;	A*02:01	FLPGVYSVI	SARS2_ORF1AB	1	TRAV6	TRAJ37			TRBV6-5	TRBJ2-7
RAGN740210	convalescent	CALKDGQFYF;_CASSLLGGLPSSTDTQYF;	A*02:01	YVDNSSLTI	SARS2_ORF1AB	1	TRAV19	TRAJ49			TRBV7-2	TRBJ2-3
RAGN740210	convalescent	CALSGGRGMDSSYKLIF;CAVRDSNDMRF;_CASSEALAGVDTGELFF;	A*02:01	GLDNHTILL	FLUB_HA	1	TRAV9-2	TRAJ12	TRAV3	TRAJ43	TRBV6-5	TRBJ2-2
RAGN740210	convalescent	CAMILHNSGNTPLVF;CAVVNNNDMRF;_CATSRNRGDGYTF;	A*02:01	YVVDDPCPI	SARS2_8	1	TRAV14/DV4	TRAJ29	TRAV21	TRAJ43	TRBV15	TRBJ1-2
RAGN740210	convalescent	CAMKKTGDGQKLLF;_CATSSRGQSNVGYTF;	A*02:01	YTNSFTRGV	SARS2_SPIKE	1	TRAV12-3	TRAJ16			TRBV15	TRBJ1-2
RAGN740210	convalescent	CAMSATNAGKSTF;_CASSILGAGTDTQYF;	A*02:01	GLTVLPPLL	SARS2_SPIKE	1	TRAV12-3	TRAJ27			TRBV19	TRBJ2-3
RAGN740210	convalescent	CATDTAHGQNFVF;_CASSGTSGETQYF;	A*02:01	YLYALVYFL	SARS2_3A	1	TRAV17	TRAJ26			TRBV6-5	TRBJ2-5
RAGN740210	convalescent	CATVQGAQKLVF;_CSASWNEQFF;	A*02:01	YVVDDPCPI	SARS2_8	1	TRAV17	TRAJ54			TRBV29-1	TRBJ2-1
RAGN740210	convalescent	CAVAGSQGGSEKLVF;_CASSFLPREEMNTEAFF;	A*02:01	KSVDITFEL	SARS2_ORF1AB	1	TRAV39	TRAJ57			TRBV7-7	TRBJ1-1
RAGN740210	convalescent	CAVHSINAGNNRKLIW;_CASSLYSGSFYEQYF;	A*02:01	VLLSVLQQL	SARS2_ORF1AB	1	TRAV20	TRAJ38			TRBV27	TRBJ2-7
RAGN740210	convalescent	CAVLDSNYQLIW;_CASSQDLLAGDSYEQYF;	A*02:01	RIMTWLDMV	SARS2_ORF1AB	1	TRAV1-2	TRAJ33			TRBV4-2	TRBJ2-7
RAGN740210	convalescent	CAVLMDSNYQLIW;_CASSGLSGGNYNEQFF;	A*02:01	CLGGLLTMV	HHV-4_LMP2	1	TRAV21	TRAJ33			TRBV6-4	TRBJ2-1
RAGN740210	convalescent	CAVLMDSNYQLIW;_CASSSDGMNTEAFF;	A*02:01	CLGGLLTMV	HHV-4_LMP2	1	TRAV21	TRAJ33			TRBV10-2	TRBJ1-1
RAGN740210	convalescent	CAVNRDDKIIF;_CATSDWSGNEQFF;	A*02:01	FLPGVYSVI	SARS2_ORF1AB	1	TRAV12-2	TRAJ30			TRBV24-1	TRBJ2-1
RAGN740210	convalescent	CAVPSNTGKLIF;_CASSQSGLADSDTQYF;	A*02:01	YVVDDPCPI	SARS2_8	1	TRAV2	TRAJ37			TRBV4-3	TRBJ2-3
RAGN740210	convalescent	CAVRDSNDMRF;_CASSEALAGVDTGELFF;	A*02:01	GLDNHTILL	FLUB_HA	1	TRAV3	TRAJ43			TRBV6-5	TRBJ2-2
RAGN740210	convalescent	CAVRDSNYQLIW;_CASSFAPQGGYEQYF;	A*02:01	LMGHFAWWT	SARS2_ORF1AB	1	TRAV1-2	TRAJ33			TRBV6-2	TRBJ2-7
RAGN740210	convalescent	CAVRGVTGGGNKLTF;_CASSEWTGNTEAFF;	A*02:01	SLENVAFNV	SARS2_ORF1AB	1	TRAV1-2	TRAJ10			TRBV5-1	TRBJ1-1
RAGN740210	convalescent	CAVTDSNYQLIW;_CASSQDRQRGGGDTQYF;	A*02:01	LLDDFVEII	SARS2_ORF1AB	1	TRAV1-2	TRAJ33			TRBV4-3	TRBJ2-3
RAGN740210	convalescent	CLPPIRGKLIF;_CASSQGQLTYSGANVLTF;	A*02:01	GLDNHTILL	FLUB_HA	1	TRAV4	TRAJ23			TRBV14	TRBJ2-6
RAGN740210	convalescent	CLVGVPMDSNYQLIW;_CASSQDRAGWIDEQFF;	A*02:01	SVFNICQAV	SARS2_ORF1AB	2	TRAV4	TRAJ33			TRBV4-3	TRBJ2-1
RAGN740210	convalescent	No-alpha-detected;_CASSSLASSSYEQYF;	A*02:01	LMWLSYFIA	SARS2_M	1					TRBV11-2	TRBJ2-7
201657852	convalescent	CALSEAWIPWGNTGKLIF;_CASRKAPGQGGEQPQHF;	A*02:01	IMLCCMTSC	SARS2_SPIKE	1	TRAV19	TRAJ37			TRBV6-2	TRBJ1-5
201657852	convalescent	CAVRLEGSQGNLIF;_CASSLAGVIETQYF;	A*02:01	LIDFYLCFL	SARS2_7B	1	TRAV21	TRAJ42			TRBV6-5	TRBJ2-5
201657852	convalescent	CVVSPNSGYALNF;_CASSPERGEETQYF;	A*02:01	VMVELVAEL	SARS2_ORF1AB	1	TRAV10	TRAJ41			TRBV11-2	TRBJ2-5
107677	convalescent	CAAMNNTNAGKSTF;CALNQDRGSTLGRLYF;_CASSLFSSGQGNGYTF;	B*07:02	SPRWYFYYL	SARS2_N	2	TRAV23/DV6	TRAJ27	TRAV9-2	TRAJ18	TRBV7-2	TRBJ1-2
107677	convalescent	CAFGSSNTGKLIF;_CASSQDLWGPGYTF;	B*07:02	RPPIFIRRL	EBV_EBNA3	2	TRAV24	TRAJ37			TRBV4-1	TRBJ1-2
107677	convalescent	CAFTHNNNDMRF;_CASSQEGGTATYEQYF;	B*07:02	RPPIFIRRL	EBV_EBNA3	6	TRAV38-1	TRAJ43			TRBV4-1	TRBJ2-7
107677	convalescent	CAGCRLGAGSYQLTF;CAMPYNFNKFYF;_CATSREWPGELFF;	B*07:02	SIIAYTMSL	SARS2_SPIKE	1	TRAV35	TRAJ28	TRAV12-3	TRAJ21	TRBV15	TRBJ2-2
107677	convalescent	CAGEGSSNTGKLIF;_CASSPPRLGAFF;	B*07:02	APTKVTFGV	SARS2_ORF1AB	1	TRAV27	TRAJ37			TRBV2	TRBJ1-1
107677	convalescent	CAGLDDYKLSF;_CSVWGLAGGPTGYEQYF;	B*07:02	RPPIFIRRL	EBV_EBNA3	1	TRAV35	TRAJ20			TRBV29-1	TRBJ2-7
107677	convalescent	CAGRGTSGSRLTF;_CASSPLTGRSEEKETQYF;	B*07:02	SPRWYFYYL	SARS2_N	1	TRAV25	TRAJ58			TRBV27	TRBJ2-5
107677	convalescent	CALSLIIYNQGGKLIF;_CASSPTSGSRETQYF;	B*07:02	RIRGGDGKM	SARS2_N	1	TRAV19	TRAJ23			TRBV6-2	TRBJ2-5
107677	convalescent	CAMKRGTGGFKTIF;_CASSPRTDQETQYF;	B*07:02	IPVAYRNVL	SARS2_ORF1AB	1	TRAV12-3	TRAJ9			TRBV6-2	TRBJ2-5
107677	convalescent	CAMREGGGSGGSNYKLTF;CAVDKDHKLVF;_CASSQGEWVHTDTQYF;	B*07:02	SIIAYTMSL	SARS2_SPIKE	1	TRAV14/DV4	TRAJ53	TRAV39	TRAJ47	TRBV4-2	TRBJ2-3
107677	convalescent	CAMREGRGDYKLSF;_CASSLDLTETQYF;	B*07:02	VPMEKFKTL	SARS2_ORF1AB	1	TRAV14/DV4	TRAJ20			TRBV7-6	TRBJ2-5
107677	convalescent	CAMRKTNDMRF;_CASSLGTSGRAGETQYF;	B*07:02	CPACYNSEV	SARS2_ORF1AB	1	TRAV17	TRAJ43			TRBV7-3	TRBJ2-5
107677	convalescent	CAMSANAGNMLTF;_CASRPLTGGPLAKNIQYF;	B*07:02	SPRWYFYYL	SARS2_N	1	TRAV12-3	TRAJ39			TRBV27	TRBJ2-4
107677	convalescent	CATDARGTSYGKLTF;_CASSYLTGADGYTF;	B*07:02	SPYNSQNAV	SARS2_ORF1AB	1	TRAV17	TRAJ52			TRBV6-2	TRBJ1-2
107677	convalescent	CATDEGGSEKLVF;_CASAGTANSPLHF;	B*07:02	KPRQKRTAT	SARS2_N	1	TRAV17	TRAJ57			TRBV30	TRBJ1-6
107677	convalescent	CATDTGRRALTF;_CASSLALSTEYSSF;	B*07:02	APHGVVFLH	SARS2_SPIKE	1	TRAV17	TRAJ5			TRBV5-1	TRBJ1-2
107677	convalescent	CATPDSWGKLQF;CAVSDSMRF;_CSARDPGRNFYDEQFF;	B*07:02	SPRWYFYYL	SARS2_N	1	TRAV17	TRAJ24	TRAV8-4	TRAJ43	TRBV20-1	TRBJ2-1
107677	convalescent	CAVIGGSSNTGKLIF;_CASSLAGAQQAFF;	B*07:02	SPRWYFYYL	SARS2_N	2	TRAV21	TRAJ37			TRBV5-1	TRBJ1-1
107677	convalescent	CAVNLAGTASKLTF;_CASSLAGANEQFF;	B*07:02	SPRWYFYYL	SARS2_N	1	TRAV12-2	TRAJ44			TRBV5-1	TRBJ2-1
107677	convalescent	CAVQESMDSNYQLIW;_CASSLDNQPQHF;	B*07:02	RAMPNMLRI	SARS2_ORF1AB	1	TRAV20	TRAJ33			TRBV7-9	TRBJ1-5
107677	convalescent	CAVRPDSGYALNF;_CASSQLSGSLETQYF;	B*07:02	RPPIFIRRL	EBV_EBNA3	18	TRAV21	TRAJ41			TRBV6-6	TRBJ2-5
107677	convalescent	CAVRPRLTGGGNKLTF;_CASSPRQRSGNTIYF;	B*07:02	LPKEITVAT	SARS2_M	1	TRAV21	TRAJ10			TRBV7-9	TRBJ1-3
107677	convalescent	CAVSDRGYSTLTF;_CASSPGSLGHRASTDTQYF;	B*07:02	KPRQKRTAT	SARS2_N	1	TRAV8-6	TRAJ11			TRBV6-2	TRBJ2-3
107677	convalescent	CAVVVTGTASKLTF;_CASSLAGAGELFF;	B*07:02	SPRWYFYYL	SARS2_N	1	TRAV12-2	TRAJ44			TRBV5-1	TRBJ2-2
107677	convalescent	CAYRSAPAGAQKLVF;_CASSALTGPNTEAFF;	B*07:02	IPTITQMNL	SARS2_ORF1AB	1	TRAV38-2/DV8	TRAJ54			TRBV25-1	TRBJ1-1
107677	convalescent	No-alpha-detected;_CASSQEGGTATYEQYF;	B*07:02	RPPIFIRRL	EBV_EBNA3	1					TRBV4-1	TRBJ2-7
107677	convalescent	No-alpha-detected;_CASSQLSGSLETQYF;	B*07:02	RPPIFIRRL	EBV_EBNA3	2					TRBV6-6	TRBJ2-5
107677	convalescent	No-alpha-detected;_CASSRTSGIFGQYF;	B*07:02	APISAMVRM	SARS2_ORF1AB	1					TRBV28	TRBJ2-7
107677	convalescent	No-alpha-detected;_CASSSRTAPSDTQYF;	B*07:02	SPRWYFYYL	SARS2_N	1					TRBV5-1	TRBJ2-3
107677	convalescent	CAAGRDDKIIF;_CASSSMTSGIRYEQYF;	B*07:02	SPRWYFYYL	SARS2_N	3	TRAV12-2	TRAJ30			TRBV6-2	TRBJ2-7
107677	convalescent	CAAHRNNNARLMF;_CASSLAGGPLHEQFF;	B*07:02	SPRWYFYYL	SARS2_N	1	TRAV41	TRAJ31			TRBV5-1	TRBJ2-1
107677	convalescent	CAAMNNTNAGKSTF;CALNQDRGSTLGRLYF;_CASSLFSSGQGNGYTF;	B*07:02	SPRWYFYYL	SARS2_N	1	TRAV23/DV6	TRAJ27	TRAV9-2	TRAJ18	TRBV7-2	TRBJ1-2
107677	convalescent	CAAMNNTNAGKSTF;_CASSLFSSGQGNGYTF;	B*07:02	SPRWYFYYL	SARS2_N	1	TRAV23/DV6	TRAJ27			TRBV7-2	TRBJ1-2
107677	convalescent	CAANAGNNRKLIW;_CASSQEWTGRTEAFF;	B*07:02	SPRWYFYYL	SARS2_N	1	TRAV1-2	TRAJ38			TRBV4-1	TRBJ1-1
107677	convalescent	CAAPSGGGADGLTF;CAFGLSGNTPLVF;_CAWSAGTGNSPLHF;	B*07:02	RIRGGDGKM	SARS2_N	1	TRAV23/DV6	TRAJ45	TRAV38-1	TRAJ29	TRBV30	TRBJ1-6
107677	convalescent	CAARFSDGQKLLF;CAVKTNQAGTALIF;_CASAGTENTGELFF;	A*02:01	VMVELVAEL	SARS2_ORF1AB	1	TRAV13-1	TRAJ16	TRAV12-2	TRAJ15	TRBV9	TRBJ2-2
107677	convalescent	CAARGDNNDMRF;CVVPLNARLMF;_CSVDQGSGELFF;	A*02:01	YVDDSSLTI	SARS2_ORF1AB	1	TRAV29/DV5	TRAJ43	TRAV12-1	TRAJ31	TRBV29-1	TRBJ2-2
107677	convalescent	CAARYSGNTPLVF;_CASSTGSNTGELFF;	B*07:02	RIRGGDGKM	SARS2_N	2	TRAV29/DV5	TRAJ29			TRBV12-4	TRBJ2-2
107677	convalescent	CAASPFNNNNDMRF;_CASSLTHSSYNEQFF;	A*02:01	YVDDSSLTI	SARS2_ORF1AB	1	TRAV13-1	TRAJ43			TRBV6-5	TRBJ2-1
107677	convalescent	CAASTGGQKLLF;_CASSDLAQYLNTGELFF;	B*07:02	SPRWYFYYL	SARS2_N	3	TRAV13-2	TRAJ16			TRBV5-4	TRBJ2-2
107677	convalescent	CAATAGGSQGNLIF;_CASSVRSSYEQYF;	A*02:01	GILGFVFTL	FLUA_M1	2	TRAV27	TRAJ42			TRBV19	TRBJ2-7
107677	convalescent	CAAVYGQNFVF;_CASSFAEYYEQYF;	A*02:01	KSVNITFEL	SARS2_ORF1AB	1	TRAV13-1	TRAJ26			TRBV27	TRBJ2-7
107677	convalescent	CAAYRLSGAGSYQLTF;_CASSQDSSETQYF;	A*02:01	WLPTGTLLV	SARS2_ORF1AB	1	TRAV21	TRAJ28			TRBV3-1	TRBJ2-5
107677	convalescent	CACQDNFNKFYF;_CASSYFLPSGANVLTF;	A*02:01	GLMWLSYFI	SARS2_M	1	TRAV1-2	TRAJ21			TRBV6-5	TRBJ2-6
107677	convalescent	CAENMKMNTGFQKLVF;CAVRDRGYGGATNKLIF;_CASSQDLMEETQYF;	A*02:01	FLWLLWPVT	SARS2_M	1	TRAV13-2	TRAJ8	TRAV1-2	TRAJ32	TRBV4-1	TRBJ2-5
107677	convalescent	CAERGGGFKTIF;_CASSSRTAPSDTQYF;	B*07:02	SPRWYFYYL	SARS2_N	2	TRAV5	TRAJ9			TRBV5-1	TRBJ2-3
107677	convalescent	CAESIGKLIF;_CSVGTGGTNEKLFF;	A*02:01	GLCTLVAML	EBV_BMLF1	2	TRAV5	TRAJ23			TRBV29-1	TRBJ1-4
107677	convalescent	CAESILFSGGYNKLIF;_CASSIETGTEITGELFF;	B*07:02	FPLKLRGTA	SARS2_ORF1AB	1	TRAV5	TRAJ4			TRBV19	TRBJ2-2
107677	convalescent	CAETNNNNDMRF;CAPGYSTLTF;_CASSRVGSPLHF;	B*07:02	SLTYSTAAL	SARS2_ORF1AB	1	TRAV13-2	TRAJ43	TRAV16	TRAJ11	TRBV6-1	TRBJ1-6
107677	convalescent	CAEVGSQGNLIF;CAMSASPNDMRF;_CASSYYPSASGRADETQYF;	B*07:02	SPRWYFYYL	SARS2_N	1	TRAV5	TRAJ42	TRAV12-3	TRAJ43	TRBV6-6	TRBJ2-5
107677	convalescent	CAEVGSQGNLIF;_CASSYYPSASGRADETQYF;	B*07:02	SPRWYFYYL	SARS2_N	1	TRAV5	TRAJ42			TRBV6-6	TRBJ2-5
107677	convalescent	CAEYSSASKIIF;_CASSQSPGGTQYF;	A*02:01	GLCTLVAML	EBV_BMLF1	2	TRAV5	TRAJ3			TRBV14	TRBJ2-3
107677	convalescent	CAFMKGAGGTSYGKLTF;_CASSTGAYGYTF;	A*02:01	GILGFVFTL	FLUA_M1	3	TRAV38-1	TRAJ52			TRBV19	TRBJ1-2
107677	convalescent	CAFTHNNNDMRF;_CASSQEGGTATYEQYF;	B*07:02	RPPIFIRRL	EBV_EBNA3	2	TRAV38-1	TRAJ43			TRBV4-1	TRBJ2-7
107677	convalescent	CAGAGGQKLLF;_CASSQDSGTGSKNTIYF;	B*07:02	SPRWYFYYL	SARS2_N	2	TRAV27	TRAJ16			TRBV4-1	TRBJ1-3
107677	convalescent	CAGAGSSNTGKLIF;_CASSVRSAYEQYF;	A*02:01	GILGFVFTL	FLUA_M1	1	TRAV27	TRAJ37			TRBV19	TRBJ2-7
107677	convalescent	CAGALGGGSQGNLIF;_CASSLRSSYEQYF;	A*02:01	GILGFVFTL	FLUA_M1	1	TRAV27	TRAJ42			TRBV19	TRBJ2-7
107677	convalescent	CAGGGSQGNLIF;_CASSIRSSYEQYF;	A*02:01	GILGFVFTL	FLUA_M1	1	TRAV27	TRAJ42			TRBV19	TRBJ2-7
107677	convalescent	CAGHATTSGTYKYIF;_CASSLARIYTYNEQFF;	B*07:02	LPSYAALAT	SARS2_ORF1AB	1	TRAV27	TRAJ40			TRBV7-8	TRBJ2-1
107677	convalescent	CAGLGTGRRALTF;_CAISERDFQETQYF;	A*02:01	KLNEEIAII	SARS2_ORF1AB	4	TRAV3	TRAJ5			TRBV10-3	TRBJ2-5
107677	convalescent	CAGPNHNAGNMLTF;CAVHYNTDKLIF;_CAWSGLAVSSYNEQFF;	A*02:01	YMPYFFTLL	SARS2_ORF1AB	1	TRAV1-2	TRAJ39	TRAV21	TRAJ34	TRBV30	TRBJ2-1
107677	convalescent	CAGPPHKYGNKLVF;_CASSPLTGRSEEKETQYF;	B*07:02	SPRWYFYYL	SARS2_N	1	TRAV27	TRAJ47			TRBV27	TRBJ2-5
107677	convalescent	CAGPSGTYKYIF;_CASSHRGTNYGYTF;	A*02:01	FLNGSCGSV	SARS2_ORF1AB	1	TRAV25	TRAJ40			TRBV7-2	TRBJ1-2
107677	convalescent	CAGQLVTDKLIF;_CASLDRVGGYTF;	A*02:01	LMCQPILLL	SARS2_ORF1AB	1	TRAV35	TRAJ34			TRBV5-6	TRBJ1-2
107677	convalescent	CAGRTGGFKTIF;_CASSPRDSPSDEQFF;	B*07:02	SPRWYFYYL	SARS2_N	1	TRAV5	TRAJ9			TRBV5-1	TRBJ2-1
107677	convalescent	CAGSDGGSQGNLIF;_CASSTRSTDTQYF;	A*02:01	GILGFVFTL	FLUA_M1	1	TRAV27	TRAJ42			TRBV19	TRBJ2-3
107677	convalescent	CALFNTDKLIF;_CASSPTSGSIYEQYF;	A*02:01	GLCTLVAML	EBV_BMLF1	1	TRAV9-2	TRAJ34			TRBV3-1	TRBJ2-7
107677	convalescent	CALRSGGSNYKLTF;CLYRSDSNYQLIW;_CASSQGNYEQYF;	A*02:01	CLGGLLTMV	HHV-4_LMP2	2	TRAV16	TRAJ53	TRAV21	TRAJ33	TRBV3-1	TRBJ2-7
107677	convalescent	CALSEEPSGSRLTF;_CASSQQDRLADTQYF;	A*02:01	DLFMRIFTI	SARS2_3A	1	TRAV19	TRAJ58			TRBV4-2	TRBJ2-3
107677	convalescent	CALSESYGGSQGNLIF;_CASSSMTGIGRYEQYF;	B*07:02	SPRWYFYYL	SARS2_N	1	TRAV19	TRAJ42			TRBV28	TRBJ2-7
107677	convalescent	CALSLIIYNQGGKLIF;CAMGERSGGYQKVTF;_CASSPTSGSRETQYF;	B*07:02	RIRGGDGKM	SARS2_N	1	TRAV19	TRAJ23	TRAV14/DV4	TRAJ13	TRBV6-2	TRBJ2-5
107677	convalescent	CALSLIIYNQGGKLIF;_CASSPTSGSRETQYF;	B*07:02	RIRGGDGKM	SARS2_N	1	TRAV19	TRAJ23			TRBV6-2	TRBJ2-5
107677	convalescent	CALSSTTSGTYKYIF;_CASSFLVGRAPEKETQYF;	B*07:02	SPRWYFYYL	SARS2_N	1	TRAV9-2	TRAJ40			TRBV27	TRBJ2-5
107677	convalescent	CALSYSDGQKLLF;_CASSLAGGWGTEAFF;	B*07:02	SPRWYFYYL	SARS2_N	2	TRAV16	TRAJ16			TRBV5-1	TRBJ1-1
107677	convalescent	CAMMGTDSWGKLQF;_CASSRTGSFDEQYF;	B*07:02	KPRQKRTAT	SARS2_N	1	TRAV12-3	TRAJ24			TRBV6-5	TRBJ2-7
107677	convalescent	CAMREASASGGSYIPTF;_CASSTYRGQPQHF;	A*02:01	MLDMYSVML	SARS2_ORF1AB	10	TRAV14/DV4	TRAJ6			TRBV28	TRBJ1-5
107677	convalescent	CAMREGGSAGNQFYF;_CASSPYPRTGGTDTQYF;	A*02:01	LLNKHIDAY	SARS2_N	1	TRAV14/DV4	TRAJ49			TRBV27	TRBJ2-3
107677	convalescent	CAMRGRSGSARQLTF;_CASRDTSGGPDTQYF;	A*02:01	IVDTVSALV	SARS2_ORF1AB	1	TRAV14/DV4	TRAJ22			TRBV2	TRBJ2-3
107677	convalescent	CAMSANAGNMLTF;_CASRPLTGGPLAKNIQYF;	B*07:02	SPRWYFYYL	SARS2_N	1	TRAV12-3	TRAJ39			TRBV27	TRBJ2-4
107677	convalescent	CAMSASTSEANSKLTF;_CASSLGDSEKLFF;	A*02:01	WLPTGTLLV	SARS2_ORF1AB	1	TRAV12-3	TRAJ56			TRBV5-8	TRBJ1-4
107677	convalescent	CAMSTFNYGQNFVF;_CASSLGTSGSTDTQYF;	A*02:01	AMMFTSDLA	SARS2_ORF1AB	1	TRAV12-3	TRAJ26			TRBV28	TRBJ2-3
107677	convalescent	CAPRDSNYQLIW;_CAWSVLTAGEQFF;	A*02:01	CLGGLLTMV	HHV-4_LMP2	1	TRAV24	TRAJ33			TRBV30	TRBJ2-1
107677	convalescent	CASVDRGSTLGRLYF;_CSVELTGNPRYEQYF;	B*07:02	RAMPNMLRI	SARS2_ORF1AB	1	TRAV24	TRAJ18			TRBV29-1	TRBJ2-7
107677	convalescent	CASYGQNFVF;_CASSLAGLGYTF;	B*07:02	SPRWYFYYL	SARS2_N	1	TRAV21	TRAJ26			TRBV5-1	TRBJ1-2
107677	convalescent	CATDADSGNTPLVF;_CASSFLAGGPFETQYF;	A*02:01	GLCTLVAML	EBV_BMLF1	6	TRAV17	TRAJ29			TRBV6-2	TRBJ2-5
107677	convalescent	CATDGLSNFGNEKLTF;_CASSYGQQETQYF;	A*02:01	GLCTLVAML	EBV_BMLF1	1	TRAV17	TRAJ48			TRBV12-4	TRBJ2-5
107677	convalescent	CATDTGFQKLVF;_CASSLPGWEQYF;	B*07:02	IPVAYRKVL	SARS2_ORF1AB	1	TRAV17	TRAJ8			TRBV28	TRBJ2-7
107677	convalescent	CATVLNQAGTALIF;_CASSLTGVYVPQHF;	A*02:01	LLNKHIDAY	SARS2_N	1	TRAV17	TRAJ15			TRBV28	TRBJ1-5
107677	convalescent	CAVGSNYQLIW;_CAWSYDSALYYEQYF;	A*02:01	TLKNTVCTV	SARS2_ORF1AB	1	TRAV21	TRAJ33			TRBV30	TRBJ2-7
107677	convalescent	CAVILSGNTPLVF;_CASSLGGAEAFF;	A*02:01	LLYDANYFL	SARS2_3A	1	TRAV8-1	TRAJ29			TRBV11-3	TRBJ1-1
107677	convalescent	CAVKGNTGKLIF;_CASSLFSGGAAMNTEAFF;	B*07:02	SPRWYFYYL	SARS2_N	1	TRAV1-2	TRAJ37			TRBV7-2	TRBJ1-1
107677	convalescent	CAVKSNAGGTSYGKLTF;_CASRSTGYLEQYF;	A*02:01	TLMNVLTLV	SARS2_ORF1AB	1	TRAV39	TRAJ52			TRBV27	TRBJ2-7
107677	convalescent	CAVLHAGKSTF;_CASSSLTGPSLAKNIQYF;	B*07:02	SPRWYFYYL	SARS2_N	1	TRAV36/DV7	TRAJ27			TRBV27	TRBJ2-4
107677	convalescent	CAVNNARLMF;_CASSDPTGGYETQYF;	A*02:01	GAIKLDDKD	SARS2_N	1	TRAV22	TRAJ31			TRBV12-4	TRBJ2-5
107677	convalescent	CAVPLGGGSQGNLIF;_CASSIRSNNEQFF;	A*02:01	GILGFVFTL	FLUA_M1	1	TRAV12-2	TRAJ42			TRBV19	TRBJ2-1
107677	convalescent	CAVPSGGSYIPTF;_CAISESVGQGQETQYF;	A*02:01	LMCQPILLL	SARS2_ORF1AB	1	TRAV1-2	TRAJ6			TRBV10-3	TRBJ2-5
107677	convalescent	CAVRADFNKFYF;_CASSQVLAGSTDTQYF;	B*07:02	SPRWYFYYL	SARS2_N	1	TRAV3	TRAJ21			TRBV3-1	TRBJ2-3
107677	convalescent	CAVRPDSGYALNF;_CASSQLSGSLETQYF;	B*07:02	RPPIFIRRL	EBV_EBNA3	31	TRAV21	TRAJ41			TRBV6-6	TRBJ2-5
107677	convalescent	CAVRRSYNTDKLIF;_CSAWAQGSGYEQYV;	A*02:01	HLRMAGHSL	SARS2_M	1	TRAV1-2	TRAJ34			TRBV20-1	TRBJ2-7
107677	convalescent	CAVSGSQGNLIF;_CASSPRSGIEAFF;	A*02:01	GILGFVFTL	FLUA_M1	1	TRAV8-6	TRAJ42			TRBV19	TRBJ1-1
107677	convalescent	CAVTAYNQGGKLIF;_CATSRGPLASFLVDSYNEQFF;	A*02:01	LLFLVLIML	SARS2_7B	1	TRAV22	TRAJ23			TRBV15	TRBJ2-1
107677	convalescent	CAVTFSGGYNKLIF;_CASSSGLAGHSSYNEQFF;	A*02:01	ILGFVFTLT	FLUA_M1	1	TRAV8-6	TRAJ4			TRBV28	TRBJ2-1
107677	convalescent	CAYAAYSGAGSYQLTF;_CASSPTHLDRHSAGELFF;	A*02:01	FLLNKEMYL	SARS2_ORF1AB	1	TRAV38-2/DV8	TRAJ28			TRBV27	TRBJ2-2
107677	convalescent	CAYGTGTASKLTF;_CASSLDGPSGPLYEQYF;	A*02:01	TILTSLLVL	SARS2_ORF1AB	1	TRAV38-2/DV8	TRAJ44			TRBV5-1	TRBJ2-7
107677	convalescent	CAYLDVGGGADGLTF;_CAWSEGLAGSRLPNNEQFF;	A*02:01	SMWALVISV	SARS2_ORF1AB	1	TRAV38-2/DV8	TRAJ45			TRBV30	TRBJ2-1
107677	convalescent	CAYNAGNMLTF;_CASSGLAGGYYNEQFF;	A*02:01	RQLLFVVEV	SARS2_ORF1AB	1	TRAV38-2/DV8	TRAJ39			TRBV9	TRBJ2-1
107677	convalescent	CAYRRRGNQFYF;_CASSFDHRGRDEQFF;	B*07:02	WPVTLACFV	SARS2_M	1	TRAV38-2/DV8	TRAJ49			TRBV7-3	TRBJ2-1
107677	convalescent	CAYRSAVYDYKLSF;_CASSPGAASGRNEQFF;	A*02:01	VLQAVGACV	SARS2_ORF1AB	1	TRAV38-2/DV8	TRAJ20			TRBV18	TRBJ2-1
107677	convalescent	CIVRSGNQFYF;_CASSLAGGPATEQYF;	B*07:02	SPRWYFYYL	SARS2_N	1	TRAV26-1	TRAJ49			TRBV5-1	TRBJ2-7
107677	convalescent	CIVRVTGYGQNFVF;_CASSYDRGFYNEQFF;	A*02:01	GLNDNLLEI	SARS2_ORF1AB	1	TRAV26-1	TRAJ26			TRBV6-6	TRBJ2-1
107677	convalescent	CVVNGMDSSYKLIF;_CASSSGQVVPGTIYF;	A*02:01	GLCTLVAML	EBV_BMLF1	8	TRAV12-1	TRAJ12			TRBV2	TRBJ1-3
107677	convalescent	CVVSAGGNNRLAF;_CASSLRQGEYNEQFF;	B*07:02	NPANNASIV	SARS2_N	1	TRAV10	TRAJ7			TRBV9	TRBJ2-1
107677	convalescent	No-alpha-detected;_CASRDGTGETYEQYF;	A*02:01	TQWSLFFFL	SARS2_ORF1AB	1					TRBV2	TRBJ2-7
107677	convalescent	No-alpha-detected;_CASREREVGTDTQYF;	B*07:02	NPANNVAIV	SARS2_N	1					TRBV4-1	TRBJ2-3
107677	convalescent	No-alpha-detected;_CASSFGLAGNTGELFF;	A*02:01	LQAENVTGL	SARS2_ORF1AB	1					TRBV11-3	TRBJ2-2
107677	convalescent	No-alpha-detected;_CASSFSTSGRESYEQYF;	B*07:02	VPHVGEIPV	SARS2_ORF1AB	1					TRBV28	TRBJ2-7
107677	convalescent	No-alpha-detected;_CASSIVQGSQPQHF;	A*02:01	NLVPMVATV	CMV_PP65	1					TRBV19	TRBJ1-5
107677	convalescent	No-alpha-detected;_CASSPRSADTQYF;	A*02:01	GILGFVFTL	FLUA_M1	1					TRBV19	TRBJ2-3
107677	convalescent	No-alpha-detected;_CASSPRSGIEAFF;	A*02:01	GILGFVFTL	FLUA_M1	1					TRBV19	TRBJ1-1
107677	convalescent	No-alpha-detected;_CASSQAGTPNEQFF;	B*07:02	QAWQPGVAM	SARS2_ORF1AB	1					TRBV4-1	TRBJ2-1
107677	convalescent	No-alpha-detected;_CASSQEGGTATYEQYF;	B*07:02	RPPIFIRRL	EBV_EBNA3	1					TRBV4-1	TRBJ2-7
107677	convalescent	No-alpha-detected;_CASSSLERQGYGQPQHF;	B*07:02	SPIFRIVAA	SARS2_7A	1					TRBV5-5	TRBJ1-5
107677	convalescent	No-alpha-detected;_CASSTRETSGRRYEQYF;	A*02:01	TMCDIRQLL	SARS2_ORF1AB	1					TRBV11-2	TRBJ2-7
107677	convalescent	No-alpha-detected;_CSARDRVGNTIYF;	A*02:01	GLCTLVAML	EBV_BMLF1	1					TRBV20-1	TRBJ1-3
107677	convalescent	No-alpha-detected;_CSASPLLEQYF;	A*02:01	TQWSLFFFL	SARS2_ORF1AB	1					TRBV20-1	TRBJ2-7
107677	convalescent	No-alpha-detected;_CSVWGLAGGPTGYEQYF;	B*07:02	RPPIFIRRL	EBV_EBNA3	1					TRBV29-1	TRBJ2-7
90711	convalescent	CAVLMDSNYQLIW;_CASSADGMNTEAFF;	A*02:01	CLGGLLTMV	HHV-4_LMP2	4	TRAV21	TRAJ33			TRBV10-2	TRBJ1-1
90711	convalescent	CAVVTPPARLMF;_CASSPLTGQGLGGAYEQYF;	B*07:02	SPRWYFYYL	SARS2_N	3	TRAV39	TRAJ31			TRBV28	TRBJ2-7
90711	convalescent	CAYGVGDAGNKLTF;_CASSQETGTFYGYTF;	B*07:02	RPPIFIRRL	EBV_EBNA3	10	TRAV38-2/DV8	TRAJ17			TRBV4-1	TRBJ1-2
90711	convalescent	No-alpha-detected;_CASSQETGTFYGYTF;	B*07:02	RPPIFIRRL	EBV_EBNA3	10					TRBV4-1	TRBJ1-2
90711	convalescent	CAVVTPPARLMF;_CASSPLTGQGLGGAYEQYF;	B*07:02	SPRWYFYYL	SARS2_N	5	TRAV39	TRAJ31			TRBV28	TRBJ2-7
90711	convalescent	No-alpha-detected;_CASSQETGTFYGYTF;	B*07:02	RPPIFIRRL	EBV_EBNA3	4					TRBV4-1	TRBJ1-2
108236	convalescent	CALSSNQAGTALIF;CVVNIPNDYKLSF;_CASSVDSGLTGELFF;	A*02:01	GLCTLVAML	EBV_BMLF1	6	TRAV16	TRAJ15	TRAV12-1	TRAJ20	TRBV9	TRBJ2-2
108236	convalescent	CALSSNQAGTALIF;_CASSVDSGLTGELFF;	A*02:01	GLCTLVAML	EBV_BMLF1	4	TRAV16	TRAJ15			TRBV9	TRBJ2-2
108236	convalescent	CALSVSNFGNEKLTF;_CASSPSGLAGYNEQFF;	A*02:01	NLLKDCPAV	SARS2_ORF1AB	1	TRAV19	TRAJ48			TRBV28	TRBJ2-1
108236	convalescent	CAPEGGNTGKLIF;_CASSLHLMNTEAFF;	A*02:01	FVMMSAPPA	SARS2_ORF1AB	1	TRAV5	TRAJ37			TRBV5-6	TRBJ1-1
108236	convalescent	CAVGTTDSWGKLQF;CAVRYQAGTALIF;_CATSRVLHGSQEYNEQFF;	A*02:01	NMLSTVLGV	FLUA_PB1	1	TRAV1-1	TRAJ24	TRAV1-1	TRAJ15	TRBV15	TRBJ2-1
108236	convalescent	CAVRDFRRGGGNKLTF;_CASGGRGGYTF;	A*02:01	AIFYLITPV	SARS2_ORF1AB	1	TRAV3	TRAJ10			TRBV7-6	TRBJ1-2
108236	convalescent	CAVSSGGGADGLTF;_CASSFYGRGGKGNQETQYF;	A*02:01	YLYALVYFL	SARS2_3A	1	TRAV21	TRAJ45			TRBV11-2	TRBJ2-5
108236	convalescent	CAYRGDNDMRF;_CASSALWHEQFF;	A*02:01	RQLLFVVEV	SARS2_ORF1AB	1	TRAV38-2/DV8	TRAJ43			TRBV9	TRBJ2-1
107677	convalescent	CAEVGSQGNLIF;CAMSASPNDMRF;_CASSYYPSASGRADETQYF;	B*07:02	SPRWYFYYL	SARS2_N	1	TRAV5	TRAJ42	TRAV12-3	TRAJ43	TRBV6-6	TRBJ2-5
107677	convalescent	CAFGSSNTGKLIF;_CASSQDLWGPGYTF;	B*07:02	RPPIFIRRL	EBV_EBNA3	1	TRAV24	TRAJ37			TRBV4-1	TRBJ1-2
107677	convalescent	CAFTHNNNDMRF;_CASSQEGGTATYEQYF;	B*07:02	RPPIFIRRL	EBV_EBNA3	1	TRAV38-1	TRAJ43			TRBV4-1	TRBJ2-7
107677	convalescent	CAGFLNYGGSQGNLIF;_CASSQVVTDNEQFF;	A*02:01	FLGRYMSAL	SARS2_ORF1AB	1	TRAV27	TRAJ42			TRBV4-3	TRBJ2-1
107677	convalescent	CAGLGTGRRALTF;_CAISERDFQETQYF;	A*02:01	KLNEEIAII	SARS2_ORF1AB	5	TRAV3	TRAJ5			TRBV10-3	TRBJ2-5
107677	convalescent	CALGGGAQKLVF;_CASSGFSGPQDKPQHF;	B*07:02	RPPIFIRRL	EBV_EBNA3	1	TRAV38-2/DV8	TRAJ54			TRBV19	TRBJ1-5
107677	convalescent	CALRGGKTSYDKVIF;_CATSRLAGGYNEQFF;	B*07:02	SPRWYFYYL	SARS2_N	1	TRAV9-2	TRAJ50			TRBV6-2	TRBJ2-1
107677	convalescent	CALRSGGSNYKLTF;CLYRSDSNYQLIW;_CASSQGNYEQYF;	A*02:01	CLGGLLTMV	HHV-4_LMP2	3	TRAV16	TRAJ53	TRAV21	TRAJ33	TRBV3-1	TRBJ2-7
107677	convalescent	CAMQSDSWGKLQF;_CSASPLLEQYF;	A*02:01	TQWSLFFFL	SARS2_ORF1AB	3	TRAV12-3	TRAJ24			TRBV20-1	TRBJ2-7
107677	convalescent	CAMREASASGGSYIPTF;_CASSTYRGQPQHF;	A*02:01	MLDMYSVML	SARS2_ORF1AB	5	TRAV14/DV4	TRAJ6			TRBV28	TRBJ1-5
107677	convalescent	CAMSASPNDMRF;_CASSYYPSASGRADETQYF;	B*07:02	SPRWYFYYL	SARS2_N	1	TRAV12-3	TRAJ43			TRBV6-6	TRBJ2-5
107677	convalescent	CAVRGSGTYKYIF;_CASSEALAGSTDTQYF;	B*07:02	MPASWVMRI	SARS2_ORF1AB	1	TRAV12-2	TRAJ40			TRBV2	TRBJ2-3
107677	convalescent	CAVRPDSGYALNF;_CASSQLSGSLETQYF;	B*07:02	RPPIFIRRL	EBV_EBNA3	24	TRAV21	TRAJ41			TRBV6-6	TRBJ2-5
107677	convalescent	CAVSVLDSNYQLIW;_CASSLFPTDTQYF;	B*07:02	SIIAYTMSL	SARS2_SPIKE	1	TRAV8-6	TRAJ33			TRBV27	TRBJ2-3
107677	convalescent	CLYRSDSNYQLIW;_CASSQGNYEQYF;	A*02:01	CLGGLLTMV	HHV-4_LMP2	2	TRAV21	TRAJ33			TRBV3-1	TRBJ2-7
107677	convalescent	CVVNGMDSSYKLIF;_CASSSGQVVPGTIYF;	A*02:01	GLCTLVAML	EBV_BMLF1	2	TRAV12-1	TRAJ12			TRBV2	TRBJ1-3
107677	convalescent	CVVSAGADGLTF;_CSAYKLAGEEYGTGELFF;	A*02:01	YLYALVYFL	SARS2_3A	1	TRAV10	TRAJ45			TRBV20-1	TRBJ2-2
107677	convalescent	No-alpha-detected;_CASSEFPGPPGELFF;	B*07:02	SPRWYFYYL	SARS2_N	1					TRBV2	TRBJ2-2
107677	convalescent	No-alpha-detected;_CASSHETGRNQPQHF;	B*07:02	RPPIFIRRL	EBV_EBNA3	1					TRBV4-1	TRBJ1-5
107677	convalescent	No-alpha-detected;_CASSLAGALEQYF;	B*07:02	SPRWYFYYL	SARS2_N	1					TRBV5-1	TRBJ2-7
107677	convalescent	No-alpha-detected;_CASSQDLWGPGYTF;	B*07:02	RPPIFIRRL	EBV_EBNA3	1					TRBV4-1	TRBJ1-2
107677	convalescent	No-alpha-detected;_CASSQEGGTATYEQYF;	B*07:02	RPPIFIRRL	EBV_EBNA3	1					TRBV4-1	TRBJ2-7
107677	convalescent	No-alpha-detected;_CASSQLSGSLETQYF;	B*07:02	RPPIFIRRL	EBV_EBNA3	1					TRBV6-6	TRBJ2-5
107677	convalescent	No-alpha-detected;_CSARVFRGSGELFF;	A*02:01	GLCTLVAML	EBV_BMLF1	2					TRBV20-1	TRBJ2-2
107677	convalescent	No-alpha-detected;_CSVWGLAGGPTGYEQYF;	B*07:02	RPPIFIRRL	EBV_EBNA3	1					TRBV29-1	TRBJ2-7
90711	convalescent	CAADNTDKLIF;_CASSTSGETGELFF;	A*02:01	NVILLNKHI	SARS2_N	1	TRAV29/DV5	TRAJ34			TRBV12-4	TRBJ2-2
90711	convalescent	CAATLKGGKSTF;_CASSPEGDYEQYF;	B*07:02	MPASWVMRI	SARS2_ORF1AB	1	TRAV13-1	TRAJ27			TRBV9	TRBJ2-7
90711	convalescent	CAGDSGGSNYKLTF;_CASSPRPGPNQPQHF;	B*07:02	QPGQTFSVL	SARS2_ORF1AB	1	TRAV25	TRAJ53			TRBV7-6	TRBJ1-5
90711	convalescent	CAVLMDSNYQLIW;_CASSADGMNTEAFF;	A*02:01	CLGGLLTMV	HHV-4_LMP2	6	TRAV21	TRAJ33			TRBV10-2	TRBJ1-1
90711	convalescent	CAVVTPPARLMF;_CASSPLTGQGLGGAYEQYF;	B*07:02	SPRWYFYYL	SARS2_N	10	TRAV39	TRAJ31			TRBV28	TRBJ2-7
90711	convalescent	CAYGVGDAGNKLTF;_CASSQETGTFYGYTF;	B*07:02	RPPIFIRRL	EBV_EBNA3	12	TRAV38-2/DV8	TRAJ17			TRBV4-1	TRBJ1-2
90711	convalescent	CVVTPRGSTLGRLYF;_CASSTEDRVSYNEQFF;	B*07:02	SPRWYFYYL	SARS2_N	4	TRAV12-1	TRAJ18			TRBV5-1	TRBJ2-1
90711	convalescent	No-alpha-detected;_CASSPLTGQGLGGAYEQYF;	B*07:02	SPRWYFYYL	SARS2_N	5					TRBV28	TRBJ2-7
90711	convalescent	No-alpha-detected;_CASSQETGTFYGYTF;	B*07:02	RPPIFIRRL	EBV_EBNA3	8					TRBV4-1	TRBJ1-2
201657857	convalescent	CAAPTNNNDMRF;_CASSYVTGASYEQYF;	A*02:01	ALWEIQQVV	SARS2_ORF1AB	2	TRAV13-1	TRAJ43			TRBV6-2	TRBJ2-7
201657857	convalescent	CAEDNNARLMF;_CSARSQVGNTIYF;	A*02:01	GLCTLVAML	EBV_BMLF1	5	TRAV5	TRAJ31			TRBV20-1	TRBJ1-3
201657857	convalescent	CAEDSNARLMF;_CSARDRTGNGYTF;	A*02:01	GLCTLVAML	EBV_BMLF1	8	TRAV5	TRAJ31			TRBV20-1	TRBJ1-2
201657857	convalescent	CAFRDDKIIF;_CASSYSSGRADNEQFF;	A*02:01	KLWAQCVQL	SARS2_ORF1AB	1	TRAV38-2/DV8	TRAJ30			TRBV6-2	TRBJ2-1
201657857	convalescent	CAGAGGGSQGNLIF;_CASSTRSTGELFF;	A*02:01	GILGFVFTL	FLUA_M1	1	TRAV27	TRAJ42			TRBV19	TRBJ2-2
201657857	convalescent	CALSDTTSGTYKYIF;_CSASLWTGDTGELFF;	A*02:01	FLNRFTTTL	SARS2_ORF1AB	1	TRAV16	TRAJ40			TRBV20-1	TRBJ2-2
201657857	convalescent	CAMREAPSENRDDKIIF;_CATSRDFLEQAEAFF;	A*02:01	KLWAQCVQL	SARS2_ORF1AB	1	TRAV14/DV4	TRAJ30			TRBV15	TRBJ1-1
201657857	convalescent	CAMREGVIYNQGGKLIF;CAYKENYKYIF;_CAWSRGSAYNEQFF;	A*02:01	KLWAQCVQL	SARS2_ORF1AB	1	TRAV14/DV4	TRAJ23	TRAV38-2/DV8	TRAJ40	TRBV30	TRBJ2-1
201657857	convalescent	CAVEVLSGSARQLTF;_CASSDGQVAPGELFF;	A*02:01	GLCTLVAML	EBV_BMLF1	5	TRAV2	TRAJ22			TRBV2	TRBJ2-2
201657857	convalescent	CAVMRSQGNLIF;_CASMADTQYF;	A*02:01	ALWEIQQVV	SARS2_ORF1AB	1	TRAV3	TRAJ42			TRBV19	TRBJ2-3
201657857	convalescent	CAVNAGGTSYGKLTF;_CAISEGSGSLIYEQYF;	A*02:01	IKLDDKDPQ	SARS2_N	1	TRAV8-6	TRAJ52			TRBV10-3	TRBJ2-7
201657857	convalescent	CAVNRDDKIIF;_CASSPDILAFF;	A*02:01	YLQPRTFLL	SARS2_SPIKE	1	TRAV12-2	TRAJ30			TRBV7-9	TRBJ1-1
201657857	convalescent	CAVRIQGAQKLVF;_CAIRDNNEQFF;	A*02:01	ALSGVFCGV	SARS2_ORF1AB	1	TRAV8-6	TRAJ54			TRBV10-3	TRBJ2-1
201657857	convalescent	CAVRRGNYQLIW;_CSARGKGAISHHTEAFF;	A*02:01	FAFACPDGV	SARS2_7A	1	TRAV41	TRAJ33			TRBV20-1	TRBJ1-1
201657857	convalescent	CAYGGGADGLTF;_CASSLPSGSNGANEQFF;	A*02:01	RLANECAQV	SARS2_ORF1AB	1	TRAV38-2/DV8	TRAJ45			TRBV12-4	TRBJ2-1
201657857	convalescent	CAYKENYKYIF;_CAWSRGSAYNEQFF;	A*02:01	KLWAQCVQL	SARS2_ORF1AB	1	TRAV38-2/DV8	TRAJ40			TRBV30	TRBJ2-1
201657857	convalescent	CGTEISDDYKLSF;_CASSSGQLSNTGELFF;	A*02:01	GLCTLVAML	EBV_BMLF1	5	TRAV30	TRAJ20			TRBV9	TRBJ2-2
201657857	convalescent	CVVNGRDSSYKLIF;_CASSDGQVAPGELFF;	A*02:01	GLCTLVAML	EBV_BMLF1	6	TRAV12-1	TRAJ12			TRBV2	TRBJ2-2
201657857	convalescent	No-alpha-detected;_CASSARSSGEQFF;	A*02:01	GILGFVFTL	FLUA_M1	1					TRBV19	TRBJ2-1
201657857	convalescent	No-alpha-detected;_CASSDGQVAPGELFF;	A*02:01	GLCTLVAML	EBV_BMLF1	8					TRBV2	TRBJ2-2
201657857	convalescent	No-alpha-detected;_CASSEGDTEAFF;	A*02:01	ALSKGVHFV	SARS2_3A	1					TRBV6-1	TRBJ1-1
201657857	convalescent	No-alpha-detected;_CASSFYSGAMNTEAFF;	A*02:01	KLWAQCVQL	SARS2_ORF1AB	1					TRBV6-2	TRBJ1-1
201657857	convalescent	No-alpha-detected;_CASSIRSTDTQYF;	A*02:01	GILGFVFTL	FLUA_M1	2					TRBV19	TRBJ2-3
201657857	convalescent	No-alpha-detected;_CASSLGQGLAEQYF;	A*02:01	NMLSTVLGV	FLUA_PB1	1					TRBV7-9	TRBJ2-7
201657857	convalescent	No-alpha-detected;_CASSLIQGGPYEQYF;	A*02:01	TLMNVLTLV	SARS2_ORF1AB	1					TRBV28	TRBJ2-7
201657857	convalescent	No-alpha-detected;_CASSLRSMNTEAFF;	A*02:01	IIWFLLLSV	SARS2_ORF1AB	1					TRBV7-8	TRBJ1-1
201657857	convalescent	No-alpha-detected;_CASSPWLAGGRQYF;	A*02:01	KLSYGIATV	SARS2_ORF1AB	1					TRBV7-9	TRBJ2-7
201657857	convalescent	No-alpha-detected;_CASSSPVFGGELFF;	A*02:01	VLLSMQGAV	SARS2_ORF1AB	1					TRBV11-2	TRBJ2-2
201657857	convalescent	No-alpha-detected;_CASSSRSSYEQYF;	A*02:01	GILGFVFTL	FLUA_M1	2					TRBV19	TRBJ2-7
201657857	convalescent	No-alpha-detected;_CASSYRFRNQPQHF;	A*02:01	TVLSFCAFA	SARS2_ORF1AB	1					TRBV6-2	TRBJ1-5
201657857	convalescent	No-alpha-detected;_CASTQDYFGNGEQFF;	A*02:01	LDDKDPNFK	SARS2_N	1					TRBV19	TRBJ2-1
201657857	convalescent	No-alpha-detected;_CATSESGRVDTQYF;	A*02:01	LTYHGAIKL	SARS2_N	1					TRBV24-1	TRBJ2-3
201657857	convalescent	No-alpha-detected;_CSAPTGTSYNEQFF;	A*02:01	KLWAQCVQL	SARS2_ORF1AB	1					TRBV20-1	TRBJ2-1
201657857	convalescent	No-alpha-detected;_CSARDRTGNGYTF;	A*02:01	GLCTLVAML	EBV_BMLF1	48					TRBV20-1	TRBJ1-2
201657857	convalescent	No-alpha-detected;_CSARQGSNGELFF;	A*02:01	KLSYGIATV	SARS2_ORF1AB	1					TRBV20-1	TRBJ2-2
201657857	convalescent	No-alpha-detected;_CSARSQVGNTIYF;	A*02:01	GLCTLVAML	EBV_BMLF1	23					TRBV20-1	TRBJ1-3
201657857	convalescent	No-alpha-detected;_CSATAGGGYEQYF;	A*02:01	LLNKHIDAY	SARS2_N	1					TRBV20-1	TRBJ2-7
201657857	convalescent	No-alpha-detected;_CSVGGSFYGYTF;	A*02:01	GLCTLVAML	EBV_BMLF1	6					TRBV29-1	TRBJ1-2
108050	convalescent	CAAHNNAGNMLTF;_CASRTRLGRNEQFF;	A*01:01	FLCWHTSCY	SARS2_3A	1	TRAV29/DV5	TRAJ39			TRBV12-4	TRBJ2-1
108050	convalescent	CAALWSNQFYF;_CASSQDYNEQFF;	A*01:01	SANNCTFEY	SARS2_SPIKE	1	TRAV13-1	TRAJ49			TRBV14	TRBJ2-1
108050	convalescent	CAAPSWVYGNKLVF;_CASSEAFSGNTIYF;	A*01:01	FSAVGDICY	SARS2_ORF1AB	1	TRAV13-1	TRAJ47			TRBV6-1	TRBJ1-3
108050	convalescent	CAARAPKAAGNKLTF;CAASVGNNARLMF;_CARQTTGTTVGYTF;	A*01:01	ATSRTLSYY	SARS2_M	1	TRAV23/DV6	TRAJ17	TRAV29/DV5	TRAJ31	TRBV2	TRBJ1-2
108050	convalescent	CAASAMEGTYKYIF;_CSARDRTGVKNIQYF;	A*01:01	YADVFHLYL	SARS2_ORF1AB	1	TRAV29/DV5	TRAJ40			TRBV20-1	TRBJ2-4
108050	convalescent	CAASEGSGDMRF;_CASSLENTGELFF;	A*01:01	FIDTKRGVY	SARS2_ORF1AB	1	TRAV29/DV5	TRAJ43			TRBV5-1	TRBJ2-2
108050	convalescent	CAASLFNDMRF;_CASSFVRSSQETQYF;	A*01:01	YADVFHLYL	SARS2_ORF1AB	1	TRAV21	TRAJ43			TRBV7-2	TRBJ2-5
108050	convalescent	CAASSNTGTASKLTF;_CASSLELGQGRETQYF;	A*01:01	FLCWHTNCY	SARS2_3A	1	TRAV23/DV6	TRAJ44			TRBV5-6	TRBJ2-5
108050	convalescent	CAASTGTASKLTF;_CASSVVSGGHQPQHF;	A*01:01	LTNDNTSRY	SARS2_ORF1AB	1	TRAV23/DV6	TRAJ44			TRBV19	TRBJ1-5
108050	convalescent	CAASVGAGNMLTF;_CASSSPDNYREDTEAFF;	A*01:01	YADVFHLYL	SARS2_ORF1AB	1	TRAV29/DV5	TRAJ39			TRBV5-4	TRBJ1-1
108050	convalescent	CAASVMAGGGADGLTF;_CASSWTGMNTEAFF;	A*01:01	YANRNRFLY	SARS2_M	1	TRAV29/DV5	TRAJ45			TRBV7-2	TRBJ1-1
108050	convalescent	CAEALRGNQGGKLIF;_CASSLAQYYQPQHF;	A*01:01	GTDLEGNFY	SARS2_ORF1AB	1	TRAV13-2	TRAJ23			TRBV28	TRBJ1-5
108050	convalescent	CAEIPGGKLIF;_CASRDGQGSGNTIYF;	A*01:01	VTEHDTLLY	HHV5_UL44	4	TRAV5	TRAJ23			TRBV6-6	TRBJ1-3
108050	convalescent	CAELPGGKLIF;_CASRDGQGAGNEQFF;	A*01:01	VTEHDTLLY	HHV5_UL44	106	TRAV5	TRAJ23			TRBV6-6	TRBJ2-1
108050	convalescent	CAETPGSQGNLIF;_CASSTSLLAQHF;	A*01:01	WTDNNCYLA	SARS2_ORF1AB	1	TRAV5	TRAJ42			TRBV7-9	TRBJ1-5
108050	convalescent	CAFGSSNTGKLIF;_CASRMGPHGRTGELFF;	A*01:01	VSDGGPNLY	FLUA_PB1	1	TRAV24	TRAJ37			TRBV7-9	TRBJ2-2
108050	convalescent	CAFKGTYKYIF;_CASSIDRWTQGNQPQHF;	A*01:01	EIDPKLDNY	SARS2_ORF1AB	1	TRAV38-1	TRAJ40			TRBV19	TRBJ1-5
108050	convalescent	CAFPDAGNMLTF;_CASSESGAELFF;	A*01:01	GTDLEGNFY	SARS2_ORF1AB	1	TRAV24	TRAJ39			TRBV10-1	TRBJ2-2
108050	convalescent	CAGDTQESDGQKLLF;_CASSHGPGQGAYEQYF;	A*01:01	GSEHSLAEY	SARS2_ORF1AB	1	TRAV27	TRAJ16			TRBV4-1	TRBJ2-7
108050	convalescent	CAGFFPYGGATNKLIF;_CASSPLAGVGNEQFF;	A*01:01	YSEHPTFTSQY	CMV_PP65	6	TRAV27	TRAJ32			TRBV4-2	TRBJ2-1
108050	convalescent	CAGREAGNMLTF;_CSARYRDTGELFF;	A*01:01	NTLTLAVPY	SARS2_ORF1AB	1	TRAV27	TRAJ39			TRBV20-1	TRBJ2-2
108050	convalescent	CAGYSGYSTLTF;_CASSLNWREITDTQYF;	A*01:01	AMDEFIEQY	SARS2_ORF1AB	1	TRAV25	TRAJ11			TRBV7-8	TRBJ2-3
108050	convalescent	CALAIYNFNKFYF;_CASIDGQNNEKLFF;	A*01:01	FLCWHTNCY	SARS2_3A	1	TRAV6	TRAJ21			TRBV6-6	TRBJ1-4
108050	convalescent	CALRGVYNQGGKLIF;_CASSQVRQGLNQPQHF;	A*01:01	VVDKYFDCY	SARS2_ORF1AB	1	TRAV19	TRAJ23			TRBV14	TRBJ1-5
108050	convalescent	CALSEAEGQNFVF;_CASSQDPETGRTDTQYF;	A*01:01	YTERSEKSY	SARS2_ORF1AB	1	TRAV19	TRAJ26			TRBV4-1	TRBJ2-3
108050	convalescent	CALSEAYGGYQKVTF;_CASSLTSGSISTQYF;	A*01:01	FSDVTWFHA	SARS2_SPIKE	1	TRAV19	TRAJ13			TRBV7-6	TRBJ2-3
108050	convalescent	CALSESTAGGADGLTF;_CASRGLGSGGYEQYF;	A*01:01	NLDAVPTGY	SARS2_ORF1AB	1	TRAV19	TRAJ45			TRBV7-8	TRBJ2-7
108050	convalescent	CAMRELSNTGKLIF;_CSAPLGEGGYTF;	A*01:01	NSAIGKIQY	SARS2_SPIKE	1	TRAV14/DV4	TRAJ37			TRBV20-1	TRBJ1-2
108050	convalescent	CAMRGSVSSFYNQGGKLIF;_CSARLRDKDYEQYF;	A*01:01	LTNDDTSRY	SARS2_ORF1AB	1	TRAV14/DV4	TRAJ23			TRBV20-1	TRBJ2-7
108050	convalescent	CAPDSWGKLQF;_CASSFGASGSVGELFF;	A*01:01	LSPRWYFYY	SARS2_N	1	TRAV12-3	TRAJ24			TRBV12-3	TRBJ2-2
108050	convalescent	CAPEPDSSYKLIF;CAVGSNQFYF;_CASSLALTFSGEGSPLHF;	A*01:01	LMNVLTLFY	SARS2_ORF1AB	1	TRAV24	TRAJ12	TRAV21	TRAJ49	TRBV7-2	TRBJ1-6
108050	convalescent	CARVEGGYQKVTF;_CASIAYSNQPQHF;	A*01:01	ISDYDYYRY	SARS2_ORF1AB	1	TRAV36/DV7	TRAJ13			TRBV28	TRBJ1-5
108050	convalescent	CATDDGANNLFF;_CASKGLANNEQFF;	A*01:01	LTNDNTSRY	SARS2_ORF1AB	1	TRAV17	TRAJ36			TRBV6-6	TRBJ2-1
108050	convalescent	CAVAFAGKLIF;_CASTFAHAGDSNEQFF;	A*01:01	AMDEFIERY	SARS2_ORF1AB	1	TRAV21	TRAJ37			TRBV27	TRBJ2-1
108050	convalescent	CAVAHNTNAGKSTF;_CASSLTNPRQGAYNEQFF;	A*01:01	HSDKFTDGV	SARS2_ORF1AB	1	TRAV8-3	TRAJ27			TRBV27	TRBJ2-1
108050	convalescent	CAVAPGYSSASKIIF;_CASSQDAGITYEQYF;	A*01:01	WSMATYYLF	SARS2_ORF1AB	1	TRAV12-2	TRAJ3			TRBV4-2	TRBJ2-7
108050	convalescent	CAVEGWNTDKLIF;_CSALGAVGAGIHYEQYF;	A*01:01	PMDSTVKNY	SARS2_ORF1AB	1	TRAV36/DV7	TRAJ34			TRBV20-1	TRBJ2-7
108050	convalescent	CAVGANQAGTALIF;CAVRDRYGNNRLAF;_CASSLNNEQFF;	A*01:01	VTDNTFTLK	SARS2_ORF1AB	1	TRAV2	TRAJ15	TRAV3	TRAJ7	TRBV5-1	TRBJ2-1
108050	convalescent	CAVGDGNNRLAF;_CASSLGTASTDTQYF;	A*01:01	PTDNYITTY	SARS2_ORF1AB	5	TRAV8-3	TRAJ7			TRBV27	TRBJ2-3
108050	convalescent	CAVGSGAGSYQLTF;_CASRTTTGTGSSGNTIYF;	A*01:01	TVAYFNMVY	SARS2_ORF1AB	1	TRAV20	TRAJ28			TRBV7-9	TRBJ1-3
108050	convalescent	CAVGWSGGGADGLTF;_CASITRLAGELFF;	A*01:01	LMNVLTLVY	SARS2_ORF1AB	1	TRAV8-3	TRAJ45			TRBV13	TRBJ2-2
108050	convalescent	CAVKDFGNVLHC;_CSAGGSYEQYF;	A*01:01	SSGDATTAY	SARS2_ORF1AB	1	TRAV21	TRAJ35			TRBV29-1	TRBJ2-7
108050	convalescent	CAVLFHYNQGGKLIF;_CASSIARTGEAVNEQFF;	A*01:01	NSTRFASVY	SARS2_SPIKE	1	TRAV8-6	TRAJ23			TRBV7-4	TRBJ2-1
108050	convalescent	CAVLHSGTYKYIF;_CASSSDPSTDTQYF;	A*01:01	VIYMGTLSY	SARS2_ORF1AB	1	TRAV21	TRAJ40			TRBV27	TRBJ2-3
108050	convalescent	CAVMRQGYSTLTF;_CASSQMGDGETQYF;	A*01:01	VSDGGPNLY	FLUA_PB1	1	TRAV8-6	TRAJ11			TRBV3-1	TRBJ2-5
108050	convalescent	CAVNDNAGNMLTF;_CSASTGDGTSGRWGETQYF;	A*01:01	FLCWHTNCY	SARS2_3A	1	TRAV8-1	TRAJ39			TRBV20-1	TRBJ2-5
108050	convalescent	CAVRDDDTGGFKTIF;_CASSYSTSQGANYEQYF;	A*01:01	MSDVKCTSV	SARS2_ORF1AB	1	TRAV1-2	TRAJ9			TRBV6-2	TRBJ2-7
108050	convalescent	CAVRLPGPLVF;CLVWGYQKVTF;_CASSDGGSSGNTIYF;	A*01:01	SSDNIALLV	SARS2_M	1	TRAV1-2	TRAJ29	TRAV4	TRAJ13	TRBV18	TRBJ1-3
108050	convalescent	CAVSGGPGTYKYIF;_CASSPSGRGGNEQFF;	A*01:01	YTDINGNLH	SARS2_ORF1AB	1	TRAV21	TRAJ40			TRBV6-5	TRBJ2-1
108050	convalescent	CAYMWGYNTDKLIF;_CATSRVQGRVTGELFF;	A*01:01	VTEHDTLLY	HHV5_UL44	2	TRAV38-2/DV8	TRAJ34			TRBV15	TRBJ2-2
108050	convalescent	CAYRRRSGTGNQFYF;_CASSLPLGAQYF;	A*01:01	NSTRFASVY	SARS2_SPIKE	1	TRAV38-2/DV8	TRAJ49			TRBV28	TRBJ2-7
108050	convalescent	CAYRSNRDDKIIF;_CASSIGDGILLTDTQYF;	A*01:01	LSFKELLVY	SARS2_ORF1AB	1	TRAV38-2/DV8	TRAJ30			TRBV19	TRBJ2-3
108050	convalescent	CAYYYNTDKLIF;_CATTFRGYEQYF;	A*01:01	LSDRVVFVL	SARS2_ORF1AB	1	TRAV38-2/DV8	TRAJ34			TRBV7-9	TRBJ2-7
108050	convalescent	CIARDNYGQNFVF;_CASSDRDRGLLRQFF;	A*01:01	YTACSHAAV	SARS2_ORF1AB	1	TRAV26-1	TRAJ26			TRBV4-1	TRBJ2-1
108050	convalescent	CILRGGSSNTGKLIF;_CSAPPPYNEQFF;	A*01:01	NSSTCMMCY	SARS2_ORF1AB	1	TRAV26-2	TRAJ37			TRBV20-1	TRBJ2-1
108050	convalescent	CIVLAVSYGQNFVF;_CSARDQSRATDTQYF;	A*01:01	CTDDNALAY	SARS2_ORF1AB	1	TRAV26-1	TRAJ26			TRBV20-1	TRBJ2-3
108050	convalescent	CIVRGNSGNTPLVF;_CASSFSGRVGEKLFF;	A*01:01	PTDQSYYIV	SARS2_ORF1AB	1	TRAV26-1	TRAJ29			TRBV11-2	TRBJ1-4
108050	convalescent	CIVRVGRGSNYKLTF;_CASRHSQGAPSWYQETQYF;	A*01:01	TTEELPDEF	SARS2_9B	1	TRAV26-1	TRAJ53			TRBV28	TRBJ2-5
108050	convalescent	CLVGDGGSQGNLIF;_CASSLVNTGELFF;	A*01:01	LSDLQDLKW	SARS2_ORF1AB	1	TRAV4	TRAJ42			TRBV7-6	TRBJ2-2
108050	convalescent	CSPSGGYQKVTF;_CASSQTSDEQYF;	A*01:01	KVSIWNLDY	SARS2_6	1	TRAV12-1	TRAJ13			TRBV7-9	TRBJ2-7
108050	convalescent	CSWGGATNKLIF;_CASSLGLAGAGELFF;	A*01:01	YANRNRFLY	SARS2_M	1	TRAV21	TRAJ32			TRBV11-2	TRBJ2-2
108050	convalescent	CVVGDSNYQLIW;CVVTNAGNNRKLIW;_CASGPLVGGGLGAYTF;	A*01:01	YLNTLTLAV	SARS2_ORF1AB	1	TRAV12-1	TRAJ33	TRAV10	TRAJ38	TRBV12-5	TRBJ1-2
108050	convalescent	CVVGLDNYGQNFVF;_CSAQDRENYGYTF;	A*01:01	VSDGGPNLY	FLUA_PB1	1	TRAV12-1	TRAJ26			TRBV20-1	TRBJ1-2
108050	convalescent	CVVNGKAAGNKLTF;_CASSLLGGSYEQYF;	A*01:01	VTDVTQLYL	SARS2_ORF1AB	1	TRAV12-1	TRAJ17			TRBV27	TRBJ2-7
108050	convalescent	CVVNGPRGYNKLIF;_CASSDPGTSSDTQYF;	A*01:01	YSEHPTFTSQY	CMV_PP65	1	TRAV12-1	TRAJ4			TRBV27	TRBJ2-3
108050	convalescent	CVVRVDTGFKTIF;_CASSTMGQGISPLHF;	A*01:01	FLTENLLLY	SARS2_ORF1AB	1	TRAV8-2	TRAJ9			TRBV11-2	TRBJ1-6
2010113751	unexposed	CAARDGTYNNNDMRF;_CASSRTGELFF;	A*02:01	FLHVTYVPA	SARS2_SPIKE	1	TRAV29/DV5	TRAJ43			TRBV6-1	TRBJ2-2
2010113751	unexposed	CAFMIGAGGTSYGKLTF;_CASSIGNYGYTF;	A*02:01	GILGFVFTL	FLUA_M1	1	TRAV38-1	TRAJ52			TRBV19	TRBJ1-2
2010113751	unexposed	CAFMKHIRWSGNQFYF;_CASSIDLSEGDTNQPQHF;	A*02:01	GGETALALL	SARS2_N	1	TRAV38-1	TRAJ49			TRBV19	TRBJ1-5
2010113751	unexposed	CAGAGGGSQGNLIF;_CASSLRSADTQYF;	A*02:01	GILGFVFTL	FLUA_M1	1	TRAV27	TRAJ42			TRBV19	TRBJ2-3
2010113751	unexposed	CAGIGWYVGNEKLTF;_CSARDLRGTKAYEQYF;	A*02:01	CLGGLLTMV	HHV-4_LMP2	2	TRAV25	TRAJ48			TRBV20-1	TRBJ2-7
2010113751	unexposed	CALAPGGGNKLTF;_CSVAWVDDTQYF;	A*02:01	GLCTLVAML	EBV_BMLF1	2	TRAV8-4	TRAJ10			TRBV29-1	TRBJ2-3
2010113751	unexposed	CATASFYGNNRLAF;_CASSQLDDRSGYTF;	A*02:01	AIMEKNIVL	FLUA_NS1	1	TRAV17	TRAJ7			TRBV3-1	TRBJ1-2
2010113751	unexposed	CAVGAGTDKLIF;_CASSSYSRYEQYF;	A*02:01	TQMNLKYAI	SARS2_ORF1AB	1	TRAV8-3	TRAJ34			TRBV7-9	TRBJ2-7
2010113751	unexposed	CAVLMDSNYQLIW;_CASEEDGMNTEAFF;	A*02:01	CLGGLLTMV	HHV-4_LMP2	7	TRAV21	TRAJ33			TRBV10-2	TRBJ1-1
2010113751	unexposed	CAVRMDSSYKLIF;_CASRRSLQGARGGYTF;	A*02:01	TALALLLLD	SARS2_N	1	TRAV21	TRAJ12			TRBV28	TRBJ1-2
2010113751	unexposed	CAVRPPHSGAGSYQLTF;_CASSFRPPDTDRTNTGELFF;	A*02:01	LPDDFMGCV	SARS2_SPIKE	1	TRAV21	TRAJ28			TRBV5-1	TRBJ2-2
2010113751	unexposed	CAVTLRGGYQKVTF;_CASSPSGVYNEQFF;	A*02:01	FLAHIQWMV	SARS2_ORF1AB	1	TRAV8-6	TRAJ13			TRBV6-5	TRBJ2-1
2010113751	unexposed	CLVGPTRMIYNQGGKLIF;_CASTHRGPLKRRPLHF;	A*02:01	LMIERFVSL	SARS2_ORF1AB	1	TRAV4	TRAJ23			TRBV19	TRBJ1-6
2010113751	unexposed	CVISGNTPLVF;_CASSPSISGTGRQNTEAFF;	A*02:01	SVLYYQNNV	SARS2_ORF1AB	1	TRAV16	TRAJ29			TRBV5-1	TRBJ1-1
2010113751	unexposed	CVVNEGMTTDSWGKLQF;_CASKEGSSYNSPLHF;	A*02:01	TVSCLPFTI	SARS2_8	1	TRAV12-1	TRAJ24			TRBV2	TRBJ1-6
2010113751	unexposed	CVVTMDSSYKLIF;_CASSVAGLAGATSTDTQYF;	A*02:01	LLFLMSFTV	SARS2_ORF1AB	1	TRAV12-1	TRAJ12			TRBV9	TRBJ2-3
2010113751	unexposed	No-alpha-detected;_CASEEDGMNTEAFF;	A*02:01	CLGGLLTMV	HHV-4_LMP2	5					TRBV10-2	TRBJ1-1
2010113751	unexposed	No-alpha-detected;_CASSEGNVAPGELFF;	A*02:01	GLCTLVAML	EBV_BMLF1	1					TRBV2	TRBJ2-2
2010113751	unexposed	No-alpha-detected;_CASSFQETQYF;	A*02:01	LMCQPILLL	SARS2_ORF1AB	1					TRBV5-4	TRBJ2-5
2010113751	unexposed	No-alpha-detected;_CASSQSPGGIPFF;	A*02:01	GLCTLVAML	EBV_BMLF1	1					TRBV14	TRBJ1-1
2010113851	unexposed	CAANYGGSQGNLIF;_CASSTRSTDTQYF;	A*02:01	GILGFVFTL	FLUA_M1	22	TRAV25	TRAJ42			TRBV19	TRBJ2-3
2010113851	unexposed	CAAPYSKIIF;CAASGNQFYF;_CSAAGQGDTQYF;	A*02:01	KSVNITFEL	SARS2_ORF1AB	1	TRAV23/DV6	TRAJ30	TRAV20	TRAJ49	TRBV20-1	TRBJ2-3
2010113851	unexposed	CAAPYSKIIF;_CSAAGQGDTQYF;	A*02:01	KLNEEIAII	SARS2_ORF1AB	1	TRAV23/DV6	TRAJ30			TRBV20-1	TRBJ2-3
2010113851	unexposed	CAASAEGGGADGLTF;_CASSQWTGSNYGYTF;	A*02:01	LMWLIINLV	SARS2_ORF1AB	1	TRAV29/DV5	TRAJ45			TRBV6-6	TRBJ1-2
2010113851	unexposed	CAASDGNTGKLIF;_CASSQDFPGTYGYTF;	A*02:01	MLDMYSVML	SARS2_ORF1AB	1	TRAV29/DV5	TRAJ37			TRBV14	TRBJ1-2
2010113851	unexposed	CAASFTNFGNEKLTF;_CSATPSLGPEQPQHF;	A*02:01	LPDDFMGCV	SARS2_SPIKE	1	TRAV13-1	TRAJ48			TRBV20-1	TRBJ1-5
2010113851	unexposed	CAASGNQFYF;_CSAAGQGDTQYF;	A*02:01	KLINIIIWF	SARS2_ORF1AB	1	TRAV20	TRAJ49			TRBV20-1	TRBJ2-3
2010113851	unexposed	CAASLISSGSARQLTF;_CASSWTGTGGDGYTF;	A*02:01	WLLWPVTLA	SARS2_M	1	TRAV13-1	TRAJ22			TRBV5-1	TRBJ1-2
2010113851	unexposed	CAASYLRISGTYKYIF;_CASSVDRGAYNEQFF;	A*02:01	GDAALALLL	SARS2_N	1	TRAV29/DV5	TRAJ40			TRBV7-2	TRBJ2-1
2010113851	unexposed	CAATNDMHF;_CASSLGPAGIQETQYF;	A*02:01	CLGGLLTMV	HHV-4_LMP2	1	TRAV13-1	TRAJ43			TRBV7-7	TRBJ2-5
2010113851	unexposed	CAEDDNARLMF;_CSARDEVGNTIYF;	A*02:01	GLCTLVAML	EBV_BMLF1	2	TRAV5	TRAJ31			TRBV20-1	TRBJ1-3
2010113851	unexposed	CAEDNNARLMF;_CSARDGTGNGYTF;	A*02:01	GLCTLVAML	EBV_BMLF1	5	TRAV5	TRAJ31			TRBV20-1	TRBJ1-2
2010113851	unexposed	CAESPSSGNTPLVF;_CASAGPGQVYEQYV;	A*02:01	GLCTLVAML	EBV_BMLF1	3	TRAV5	TRAJ29			TRBV25-1	TRBJ2-7
2010113851	unexposed	CAESTGKLIF;_CSVGTGGTNEKLFF;	A*02:01	GLCTLVAML	EBV_BMLF1	16	TRAV5	TRAJ37			TRBV29-1	TRBJ1-4
2010113851	unexposed	CAESTGKLIF;_No-beta-detected;	A*02:01	GLCTLVAML	EBV_BMLF1	3	TRAV5	TRAJ37
2010113851	unexposed	CAFMIGAGGTSYGKLTF;_CASSIGYYGYTF;	A*02:01	GILGFVFTL	FLUA_M1	2	TRAV38-1	TRAJ52			TRBV19	TRBJ1-2
2010113851	unexposed	CAGAFGSSNTGKLIF;_CASSIRSSYEQYF;	A*02:01	GILGFVFTL	FLUA_M1	3	TRAV27	TRAJ37			TRBV19	TRBJ2-7
2010113851	unexposed	CAGGGSQGNLIF;CEDRSQGNLIF;_CASSIRSSYEQYF;	A*02:01	GILGFVFTL	FLUA_M1	1	TRAV27	TRAJ42	TRAV35	TRAJ42	TRBV19	TRBJ2-7
2010113851	unexposed	CAGGGSQGNLIF;_CASSIRSSYEQYF;	A*02:01	GILGFVFTL	FLUA_M1	11	TRAV27	TRAJ42			TRBV19	TRBJ2-7
2010113851	unexposed	CAGGGSQGNLIF;_No-beta-detected;	A*02:01	GILGFVFTL	FLUA_M1	1	TRAV27	TRAJ42
2010113851	unexposed	CAGGHGGSQGNLIF;_CASSTSGANQPQHF;	A*02:01	GILGFVFTL	FLUA_M1	1	TRAV27	TRAJ42			TRBV19	TRBJ1-5
2010113851	unexposed	CAGGSSNTGKLIF;_CSARVGVGNTIYF;	A*02:01	GLCTLVAML	EBV_BMLF1	3	TRAV27	TRAJ37			TRBV20-1	TRBJ1-3
2010113851	unexposed	CAGNHGGSQGNLIF;_CASSTRSTGELFF;	A*02:01	GILGFVFTL	FLUA_M1	1	TRAV25	TRAJ42			TRBV19	TRBJ2-2
2010113851	unexposed	CAGNTGGFKTIF;CALEMDSSYKLIF;_CSATPNPGGHSTDTQYF;	A*02:01	LACFVLAAV	SARS2_M	1	TRAV25	TRAJ9	TRAV19	TRAJ12	TRBV20-1	TRBJ2-3
2010113851	unexposed	CAGNYGGSQGNLIF;_CASSMRSTGELFF;	A*02:01	GILGFVFTL	FLUA_M1	1	TRAV25	TRAJ42			TRBV19	TRBJ2-2
2010113851	unexposed	CAGPGSQGNLIF;_CASSIRSSYEQYF;	A*02:01	GILGFVFTL	FLUA_M1	1	TRAV27	TRAJ42			TRBV19	TRBJ2-7
2010113851	unexposed	CAGPGTNAGKSTF;_CASSPRSATGAFF;	A*02:01	GILGFVFTL	FLUA_M1	5	TRAV27	TRAJ27			TRBV19	TRBJ1-1
2010113851	unexposed	CAGQLRWQGGSEKLVF;_CASSTGQGARETQYF;	A*02:01	WLLWPVTLA	SARS2_M	1	TRAV35	TRAJ57			TRBV13	TRBJ2-5
2010113851	unexposed	CAHGDARLMF;_CASSSETGWGTEAFF;	A*02:01	ALALLLLDR	SARS2_N	1	TRAV38-2/DV8	TRAJ31			TRBV5-1	TRBJ1-1
2010113851	unexposed	CAIALATSGSRLTF;_CASSYTGTEQYV;	A*02:01	WLDMVDTSL	SARS2_ORF1AB	1	TRAV12-3	TRAJ58			TRBV12-4	TRBJ2-7
2010113851	unexposed	CALDINTNAGKSTF;_No-beta-detected;	A*02:01	GLIAIVMVT	SARS2_SPIKE	1	TRAV6	TRAJ27
2010113851	unexposed	CALERETSGSRLTF;_CASSYGGVGNQPQHF;	A*02:01	VVFLHVTYV	SARS2_SPIKE	1	TRAV19	TRAJ58			TRBV6-6	TRBJ1-5
2010113851	unexposed	CALSDSLYSGGGADGLTF;_CATSDYGYTF;	A*02:01	TVYEKLKPV	SARS2_ORF1AB	1	TRAV19	TRAJ45			TRBV10-3	TRBJ1-2
2010113851	unexposed	CALSDYGGATNKLIF;_CASSLSAGTEAFF;	A*02:01	LPDDFTGCV	SARS2_SPIKE	1	TRAV9-2	TRAJ32			TRBV28	TRBJ1-1
2010113851	unexposed	CALSEALDSSYKLIF;_CASRSAGTGYSHAFSGNTIYF;	A*02:01	LLNKHIDAY	SARS2_N	1	TRAV19	TRAJ12			TRBV7-8	TRBJ1-3
2010113851	unexposed	CALSEAQGAAGNKLTF;_CASTSNPNQPQHF;	A*02:01	VLAWLYAAV	SARS2_ORF1AB	1	TRAV19	TRAJ17			TRBV19	TRBJ1-5
2010113851	unexposed	CALSETSYDKVIF;CLLGGRNEKLTF;_CASSVGRTLDYGYTF;	A*02:01	YMHHMELPT	SARS2_ORF1AB	1	TRAV9-2	TRAJ50	TRAV40	TRAJ48	TRBV9	TRBJ1-2
2010113851	unexposed	CALSGFGNVLHC;_CASSQTGTGAAEAFF;	A*02:01	YLFDESGEF	SARS2_ORF1AB	1	TRAV19	TRAJ35			TRBV12-4	TRBJ1-1
2010113851	unexposed	CAMRALNAGGTSYGKLTF;_CASGFPIYRDKSTDTQYF;	A*02:01	LLLTILTSL	SARS2_ORF1AB	1	TRAV14/DV4	TRAJ52			TRBV12-5	TRBJ2-3
2010113851	unexposed	CAMRGLGGSNYKLTF;_CASARGWGPAGGELFF;	A*02:01	YLEGSVRVV	SARS2_ORF1AB	1	TRAV14/DV4	TRAJ53			TRBV6-6	TRBJ2-2
2010113851	unexposed	CAMSGEGGSQGNLIF;_CASSLRSSYEQYF;	A*02:01	GILGFVFTL	FLUA_M1	2	TRAV12-3	TRAJ42			TRBV19	TRBJ2-7
2010113851	unexposed	CAMSGYWRTDSWGKLQF;_No-beta-detected;	A*02:01	YADVFHLYL	SARS2_ORF1AB	1	TRAV12-3	TRAJ24
2010113851	unexposed	CAMSLYNNNDMRF;_CASSGQVESSGNTIYF;	A*02:01	VINGDRWFL	SARS2_ORF1AB	1	TRAV12-3	TRAJ43			TRBV7-8	TRBJ1-3
2010113851	unexposed	CASASGTYKYIF;_CASSSIPLFDRGTEAFF;	A*02:01	KQLPFFYYS	SARS2_ORF1AB	1	TRAV24	TRAJ40			TRBV11-2	TRBJ1-1
2010113851	unexposed	CASNAGGTSYGKLTF;_CASSDSWKRTD;	A*02:01	RQLLFVVEV	SARS2_ORF1AB	1	TRAV38-2/DV8	TRAJ52			TRBV2	TRBJ2-7
2010113851	unexposed	CASPGRDDKIIF;_CASSLISYNEQFF;	A*02:01	GILGFVFTL	FLUA_M1	1	TRAV17	TRAJ30			TRBV19	TRBJ2-1
2010113851	unexposed	CASQKGGDGSDGQKLLF;_CASSIYSRAYGYTF;	A*02:01	GILGFVFTL	FLUA_M1	2	TRAV13-1	TRAJ16			TRBV19	TRBJ1-2
2010113851	unexposed	CASRRASGSRLTF;_CSATPGLAGGEQYF;	A*02:01	DNVILLNKH	SARS2_N	1	TRAV21	TRAJ58			TRBV20-1	TRBJ2-7
2010113851	unexposed	CASYNQGGKLIF;_CSVEGSGGTQYF;	A*02:01	FLPRVFSAV	SARS2_ORF1AB	1	TRAV12-3	TRAJ23			TRBV29-1	TRBJ2-3
2010113851	unexposed	CATGSSNTGKLIF;_CASSSRAGWDEQFF;	A*02:01	GILGFVFTL	FLUA_M1	1	TRAV12-3	TRAJ37			TRBV19	TRBJ2-1
2010113851	unexposed	CATKGNVLHC;CGTVSSNTGKLIF;_CASSDRAGNTIYF;	A*02:01	GILGFVFTL	FLUA_M1	3	TRAV17	TRAJ35	TRAV30	TRAJ37	TRBV19	TRBJ1-3
2010113851	unexposed	CAVATDSGGGADGLTF;_CASSLGANTGELFF;	A*02:01	STSAFVETV	SARS2_ORF1AB	1	TRAV20	TRAJ45			TRBV5-5	TRBJ2-2
2010113851	unexposed	CAVDLDGQKLLF;_CASGLGVGSSVDEQFF;	A*02:01	KQLPFFYYS	SARS2_ORF1AB	1	TRAV12-2	TRAJ16			TRBV12-5	TRBJ2-1
2010113851	unexposed	CAVFHGQKLLF;_CASSYGTDGGELFF;	A*02:01	SIVAYTMSL	SARS2_SPIKE	1	TRAV12-2	TRAJ16			TRBV13	TRBJ2-2
2010113851	unexposed	CAVGDGGATNKLIF;_CASSYWGGREDTQYF;	A*02:01	MLDMYSVML	SARS2_ORF1AB	1	TRAV2	TRAJ32			TRBV6-5	TRBJ2-3
2010113851	unexposed	CAVILTDSWGKLQF;_CASSFAGAWSYTF;	A*02:01	FTPLVPFWI	SARS2_ORF1AB	1	TRAV8-6	TRAJ24			TRBV28	TRBJ1-2
2010113851	unexposed	CAVIPGRRALTF;_CSVEDNTYGYTF;	A*02:01	AIMEKNIVL	FLUA_NS1	3	TRAV12-2	TRAJ5			TRBV29-1	TRBJ1-2
2010113851	unexposed	CAVIPINDYKLSF;CVVSETGGSYIPTF;_CASSLNAGDNEQFF;	A*02:01	GLCTLVAML	EBV_BMLF1	1	TRAV8-1	TRAJ20	TRAV10	TRAJ6	TRBV11-2	TRBJ2-1
2010113851	unexposed	CAVIRMDSSYKLIF;_CASAFGQTSYGYTF;	A*02:01	LLYDANYFL	SARS2_3A	1	TRAV8-1	TRAJ12			TRBV13	TRBJ1-2
2010113851	unexposed	CAVLLDSNYQLIW;_CASSDDGMNTEAFF;	A*02:01	CLGGLLTMV	HHV-4_LMP2	2	TRAV21	TRAJ33			TRBV10-2	TRBJ1-1
2010113851	unexposed	CAVLMDSNYQLIW;_CASSEDGMNTEAFF;	A*02:01	CLGGLLTMV	HHV-4_LMP2	10	TRAV21	TRAJ33			TRBV10-2	TRBJ1-1
2010113851	unexposed	CAVNTPNDYKLSF;_CASGGGGGGYYNEQFF;	A*02:01	GLCTLVAML	EBV_BMLF1	2	TRAV12-2	TRAJ20			TRBV27	TRBJ2-1
2010113851	unexposed	CAVQAEAGGTSYGKLTF;CAVVTGANNLFF;_CASSYWAGWTEAFF;	A*02:01	LACFVLAAV	SARS2_M	1	TRAV20	TRAJ52	TRAV39	TRAJ36	TRBV6-2	TRBJ1-1
2010113851	unexposed	CAVRFNSGGYQKVTF;_CAISESNGLYPDTEAFF;	A*02:01	FLNRFTTTL	SARS2_ORF1AB	1	TRAV1-1	TRAJ13			TRBV10-3	TRBJ1-1
2010113851	unexposed	CAVSTDYNQGGKLIF;_CAWGGDLVDEQFF;	A*02:01	LIVAAIVFI	HHV-4_LMP2	1	TRAV20	TRAJ23			TRBV30	TRBJ2-1
2010113851	unexposed	CAVTGGGSQGNLIF;_CASSIRSSYEQYF;	A*02:01	GILGFVFTL	FLUA_M1	41	TRAV8-6	TRAJ42			TRBV19	TRBJ2-7
2010113851	unexposed	CAVTGGGSQGNLIF;_No-beta-detected;	A*02:01	GILGFVFTL	FLUA_M1	2	TRAV8-6	TRAJ42
2010113851	unexposed	CAVTWDSGGSNYKLTF;_CASSIRAHYGYTF;	A*02:01	GILGFVFTL	FLUA_M1	39	TRAV21	TRAJ53			TRBV19	TRBJ1-2
2010113851	unexposed	CAVTWDSGGSNYKLTF;_No-beta-detected;	A*02:01	GILGFVFTL	FLUA_M1	2	TRAV21	TRAJ53
2010113851	unexposed	CAVYYNQGGKLIF;_CATSRDLWDGNQPQHF;	A*02:01	FLPRVFSAV	SARS2_ORF1AB	1	TRAV12-2	TRAJ23			TRBV15	TRBJ1-5
2010113851	unexposed	CAYGGSQGNLIF;_CASSIRSAYEQYF;	A*02:01	GILGFVFTL	FLUA_M1	2	TRAV27	TRAJ42			TRBV19	TRBJ2-7
2010113851	unexposed	CAYRLYDMHF;_CASSYSPGQAFSANSPLHF;	A*02:01	KQIYKTPPI	SARS2_SPIKE	1	TRAV38-2/DV8	TRAJ43			TRBV6-5	TRBJ1-6
2010113851	unexposed	CAYRYGGSQGNLIF;_CASSLTQGARNTIYF;	A*02:01	SMQNCVLKL	SARS2_ORF1AB	1	TRAV38-2/DV8	TRAJ42			TRBV7-9	TRBJ1-3
2010113851	unexposed	CAYSPNAGGTSYGKLTF;_CASSIGIHGYTF;	A*02:01	MLFTMLRKL	SARS2_ORF1AB	1	TRAV38-2/DV8	TRAJ52			TRBV19	TRBJ1-2
2010113851	unexposed	CFNNNDMRF;_CASSLSAAYEQYV;	A*02:01	MMILSDDAV	SARS2_ORF1AB	1	TRAV17	TRAJ43			TRBV7-9	TRBJ2-7
2010113851	unexposed	CGTADGGSQGNLIF;_CASSIRSSYEQYF;	A*02:01	GILGFVFTL	FLUA_M1	2	TRAV30	TRAJ42			TRBV19	TRBJ2-7
2010113851	unexposed	CGTADYGGSQGNLIF;_CASSFLAGQRTDTEAFF;	A*02:01	FLDGSCGSV	SARS2_ORF1AB	1	TRAV30	TRAJ42			TRBV7-6	TRBJ1-1
2010113851	unexposed	CGTENSSNTGKLIF;_CASSLGRGAYEQYF;	A*02:01	FMSEAKCWT	SARS2_ORF1AB	1	TRAV30	TRAJ37			TRBV13	TRBJ2-7
2010113851	unexposed	CGTEVNWMNYGGSQGNLIF;_CASSFSGTRQYF;	A*02:01	VLSFCAFAV	SARS2_ORF1AB	1	TRAV30	TRAJ42			TRBV12-4	TRBJ2-3
2010113851	unexposed	CSYGGSQGNLIF;_CASSIRSSYEQYF;	A*02:01	GILGFVFTL	FLUA_M1	1	TRAV27	TRAJ42			TRBV19	TRBJ2-7
2010113851	unexposed	CVVNGGDSSYKLIF;_CASSPQGVSPGTIYF;	A*02:01	GLCTLVAML	EBV_BMLF1	2	TRAV12-1	TRAJ12			TRBV2	TRBJ1-3
2010113851	unexposed	CVVNGGDSSYKLIF;_No-beta-detected;	A*02:01	GLCTLVAML	EBV_BMLF1	1	TRAV12-1	TRAJ12
2010113851	unexposed	CVVNGRDSSYKLIF;_CASSAPDKAPNEQYF;	A*02:01	GLCTLVAML	EBV_BMLF1	8	TRAV12-1	TRAJ12			TRBV2	TRBJ2-7
2010113851	unexposed	CVVNKSHRGSTLGRLYF;_CASSFYSTTEQFF;	A*02:01	GILGFVFTL	FLUA_M1	1	TRAV12-1	TRAJ18			TRBV19	TRBJ2-1
2010113851	unexposed	CVVNSGSARQLTF;_CASSPSAGRGLGYTF;	A*02:01	YLNSTNVTI	SARS2_ORF1AB	1	TRAV12-1	TRAJ22			TRBV7-9	TRBJ1-2
2010113851	unexposed	CVVNTANDYKLSF;_CASSHSGQSFYNEQFF;	A*02:01	GLCTLVAML	EBV_BMLF1	1	TRAV12-1	TRAJ20			TRBV7-6	TRBJ2-1
2010113851	unexposed	CVVNTPNDYKLSF;_CASSSGGGAPSGNTIYF;	A*02:01	GLCTLVAML	EBV_BMLF1	2	TRAV12-1	TRAJ20			TRBV9	TRBJ1-3
2010113851	unexposed	No-alpha-detected;_CASDPGRYSGNTIYF;	A*02:01	WLLWPVTLA	SARS2_M	1					TRBV27	TRBJ1-3
2010113851	unexposed	No-alpha-detected;_CASSDDGMNTEAFF;	A*02:01	CLGGLLTMV	HHV-4_LMP2	2					TRBV10-2	TRBJ1-1
2010113851	unexposed	No-alpha-detected;_CASSDRVWDRDGQPQHF;	A*02:01	RLVDPQIQL	SARS2_9B	1					TRBV6-2	TRBJ1-5
2010113851	unexposed	No-alpha-detected;_CASSEDGMNTEAFF;	A*02:01	CLGGLLTMV	HHV-4_LMP2	3					TRBV10-2	TRBJ1-1
2010113851	unexposed	No-alpha-detected;_CASSGKGLGNQPQHF;	A*02:01	TGAIKLDDK	SARS2_N	1					TRBV6-2	TRBJ1-5
2010113851	unexposed	No-alpha-detected;_CASSGTGTTDTQYF;	A*02:01	HGAIKLDDK	SARS2_N	1					TRBV14	TRBJ2-3
2010113851	unexposed	No-alpha-detected;_CASSHQPVSPTDTQYF;	A*02:01	LLNKHIDAY	SARS2_N	1					TRBV14	TRBJ2-3
2010113851	unexposed	No-alpha-detected;_CASSIDSWRTEAFF;	A*02:01	RIMTWLDMV	SARS2_ORF1AB	1					TRBV6-6	TRBJ1-1
2010113851	unexposed	No-alpha-detected;_CASSIRAHYGYTF;	A*02:01	GILGFVFTL	FLUA_M1	4					TRBV19	TRBJ1-2
2010113851	unexposed	No-alpha-detected;_CASSIRASYEQYF;	A*02:01	GILGFVFTL	FLUA_M1	2					TRBV19	TRBJ2-7
2010113851	unexposed	No-alpha-detected;_CASSIRSSYEQYF;	A*02:01	GILGFVFTL	FLUA_M1	8					TRBV19	TRBJ2-7
2010113851	unexposed	No-alpha-detected;_CASSLEGQASSYEQYF;	A*02:01	CLGGLLTMV	HHV-4_LMP2	1					TRBV5-1	TRBJ2-7
2010113851	unexposed	No-alpha-detected;_CASSLGQHTEAFF;	A*02:01	YLEGSVRVV	SARS2_ORF1AB	1					TRBV9	TRBJ1-1
2010113851	unexposed	No-alpha-detected;_CASSLISYNEQFF;	A*02:01	GILGFVFTL	FLUA_M1	1					TRBV19	TRBJ2-1
2010113851	unexposed	No-alpha-detected;_CASSSRVEYTEAFF;	A*02:01	LLNKHIDAY	SARS2_N	1					TRBV27	TRBJ1-1
2010113851	unexposed	No-alpha-detected;_CASSTRSTDTQYF;	A*02:01	GILGFVFTL	FLUA_M1	3					TRBV19	TRBJ2-3
2010113851	unexposed	No-alpha-detected;_CSARDEVGNTIYF;	A*02:01	GLCTLVAML	EBV_BMLF1	1					TRBV20-1	TRBJ1-3
2010113851	unexposed	No-alpha-detected;_CSARDQTGNGYTF;	A*02:01	GLCTLVAML	EBV_BMLF1	1					TRBV20-1	TRBJ1-2
2010113851	unexposed	No-alpha-detected;_CSVGTGGTNEKLFF;	A*02:01	GLCTLVAML	EBV_BMLF1	2					TRBV29-1	TRBJ1-4
2010113866	unexposed	CAASSSGNTPLVF;_CAWSWTDYEQYF;	A*02:01	AIKLDDKDP	SARS2_N	1	TRAV29/DV5	TRAJ29			TRBV30	TRBJ2-7
2010113866	unexposed	CAEKKDSNYQLIW;_CASSIFGGQPQHF;	A*02:01	GILGFVFTL	FLUA_M1	1	TRAV13-2	TRAJ33			TRBV19	TRBJ1-5
2010113866	unexposed	CAENLGGGSQGNLIF;_CASSPRSGGEQFF;	A*02:01	GILGFVFTL	FLUA_M1	1	TRAV13-2	TRAJ42			TRBV19	TRBJ2-1
2010113866	unexposed	CAESTGKLIF;_CSVGTGGTNEKLFF;	A*02:01	GLCTLVAML	EBV_BMLF1	3	TRAV5	TRAJ37			TRBV29-1	TRBJ1-4
2010113866	unexposed	CAEVLGGGSQGNLIF;_CASSSRSGYEQYF;	A*02:01	GILGFVFTL	FLUA_M1	1	TRAV5	TRAJ42			TRBV19	TRBJ2-7
2010113866	unexposed	CAFIGTSYGKLTF;_CASTSQWGTSTDTQYF;	A*02:01	TLMNVLTLV	SARS2_ORF1AB	1	TRAV38-1	TRAJ52			TRBV6-6	TRBJ2-3
2010113866	unexposed	CAFMKYTGANSKLTF;_CASRNQETGELFF;	A*02:01	VMVELVAEL	SARS2_ORF1AB	1	TRAV38-1	TRAJ56			TRBV12-4	TRBJ2-2
2010113866	unexposed	CAGAQGGGSQGNLIF;_CASSSRAAYEQYF;	A*02:01	GILGFVFTL	FLUA_M1	1	TRAV27	TRAJ42			TRBV19	TRBJ2-7
2010113866	unexposed	CAGARAGGTSYGKLTF;_CASSLGLAPGYEQYF;	A*02:01	LITGRLQSL	SARS2_SPIKE	1	TRAV27	TRAJ52			TRBV27	TRBJ2-7
2010113866	unexposed	CAGATTGGYGGSQGNLIF;_CASSIRSSYEQYF;	A*02:01	GILGFVFTL	FLUA_M1	1	TRAV27	TRAJ42			TRBV19	TRBJ2-7
2010113866	unexposed	CAGAVGSSNTGKLIF;_CASSIRSAYEQYF;	A*02:01	GILGFVFTL	FLUA_M1	1	TRAV27	TRAJ37			TRBV19	TRBJ2-7
2010113866	unexposed	CAGAYGSSNTGKLIF;_CASSIRSAYEQYF;	A*02:01	GILGFVFTL	FLUA_M1	1	TRAV27	TRAJ37			TRBV19	TRBJ2-7
2010113866	unexposed	CAGDHNAGKSTF;_CASSIRSSYEQYF;	A*02:01	GILGFVFTL	FLUA_M1	1	TRAV27	TRAJ27			TRBV19	TRBJ2-7
2010113866	unexposed	CAGFGGAGNNRKLIW;CAMSGRGGSQGNLIF;_CASSIRSSVEAFF;	A*02:01	GILGFVFTL	FLUA_M1	2	TRAV12-2	TRAJ38	TRAV12-3	TRAJ42	TRBV19	TRBJ1-1
2010113866	unexposed	CAGFGGAGNNRKLIW;_CASSIRSSVEAFF;	A*02:01	GILGFVFTL	FLUA_M1	3	TRAV12-2	TRAJ38			TRBV19	TRBJ1-1
2010113866	unexposed	CAGGGSQGNLIF;_CASSIRSSYEQYF;	A*02:01	GILGFVFTL	FLUA_M1	1	TRAV27	TRAJ42			TRBV19	TRBJ2-7
2010113866	unexposed	CAGSYGGSQGNLIF;_CASSTRSTDTQYF;	A*02:01	GILGFVFTL	FLUA_M1	1	TRAV25	TRAJ42			TRBV19	TRBJ2-3
2010113866	unexposed	CAGTQGGSQGNLIF;CPPYNNNDMRF;_CASSMLSQDIQYF;	A*02:01	GILGFVFTL	FLUA_M1	1	TRAV27	TRAJ42	TRAV26-2	TRAJ43	TRBV19	TRBJ2-4
2010113866	unexposed	CAGTSGTYKYIF;_CATRERQGWVEAFF;	A*02:01	DQVILLNKH	SARS2_N	1	TRAV25	TRAJ40			TRBV6-1	TRBJ1-1
2010113866	unexposed	CAGWDQAGTALIF;_CASSLIANQETQYF;	A*02:01	YLFDESGEF	SARS2_ORF1AB	1	TRAV12-2	TRAJ15			TRBV28	TRBJ2-5
2010113866	unexposed	CAHTSGSRLTF;CAPLTTGTASKLTF;_CASSQWDRTNTGELFF;	A*02:01	YADVFHLYL	SARS2_ORF1AB	1	TRAV12-3	TRAJ58	TRAV36/DV7	TRAJ44	TRBV27	TRBJ2-2
2010113866	unexposed	CAIYSGSARQLTF;CAMREGADKLIF;_CASSQGEGANQPQHF;	A*02:01	SLLSVLLSM	SARS2_ORF1AB	1	TRAV14/DV4	TRAJ22	TRAV14/DV4	TRAJ34	TRBV4-2	TRBJ1-5
2010113866	unexposed	CALSDLGMNRDDKIIF;_CASSVGARNEQYF;	A*02:01	ALALLLLDR	SARS2_N	5	TRAV9-2	TRAJ30			TRBV9	TRBJ2-7
2010113866	unexposed	CALSGAPGGTSYGKLTF;_CASSRRTEGTQYF;	A*02:01	LIVAAIVFI	HHV-4_LMP2	1	TRAV9-2	TRAJ52			TRBV14	TRBJ2-5
2010113866	unexposed	CAMREETSYGKLTF;_CASSLRGTDYGYTF;	A*02:01	LLFLVLIML	SARS2_7B	1	TRAV14/DV4	TRAJ52			TRBV5-1	TRBJ1-2
2010113866	unexposed	CAMREGPSGTYKYIF;_CSVEYEGMGKNIQYF;	A*02:01	MLDMYSVML	SARS2_ORF1AB	1	TRAV14/DV4	TRAJ40			TRBV29-1	TRBJ2-4
2010113866	unexposed	CAMSGRGGSQGNLIF;_CASSIRSSVEAFF;	A*02:01	GILGFVFTL	FLUA_M1	1	TRAV12-3	TRAJ42			TRBV19	TRBJ1-1
2010113866	unexposed	CARGEYGGATNKLIF;CVVSAEGRDDKIIF;_CASSLVGLGTEAFF;	A*02:01	AMQTMLFTM	SARS2_ORF1AB	1	TRAV16	TRAJ32	TRAV10	TRAJ30	TRBV7-9	TRBJ1-1
2010113866	unexposed	CASTMTTDSWGKFQF;_CASSLTGDHTDTQYF;	A*02:01	AMAVMLLLL	SARS2_14	1	TRAV24	TRAJ24			TRBV6-2	TRBJ2-3
2010113866	unexposed	CATDAGETSGSRLTF;_CASSWTSPYTTDTQYF;	A*02:01	YVDNSSLTI	SARS2_ORF1AB	1	TRAV17	TRAJ58			TRBV11-2	TRBJ2-3
2010113866	unexposed	CATVEYGNKLVF;_CASSIAARDYGYTF;	A*02:01	AMQTMLFTM	SARS2_ORF1AB	1	TRAV17	TRAJ47			TRBV19	TRBJ1-2
2010113866	unexposed	CAVATGAPTKYNFNKFYF;_CASSIQLAGGPYEQFF;	A*02:01	GGETALALL	SARS2_N	1	TRAV2	TRAJ21			TRBV19	TRBJ2-1
2010113866	unexposed	CAVEGNNRLAF;_CASSEYGGYTF;	A*02:01	FTPLVPFWI	SARS2_ORF1AB	1	TRAV8-1	TRAJ7			TRBV6-1	TRBJ1-2
2010113866	unexposed	CAVFGGATNKLIF;_CASSFGRNYGYTF;	A*02:01	TALALLLLD	SARS2_N	1	TRAV41	TRAJ32			TRBV27	TRBJ1-2
2010113866	unexposed	CAVGARSGGYQKVTF;_CASSLDGATNEKLFF;	A*02:01	RLNEVAKNL	SARS2_SPIKE	1	TRAV8-3	TRAJ13			TRBV5-1	TRBJ1-4
2010113866	unexposed	CAVGMAQKVTF;_CASSSGTSGSADTQYF;	A*02:01	FLYENAFLP	SARS2_ORF1AB	1	TRAV3	TRAJ13			TRBV7-3	TRBJ2-3
2010113866	unexposed	CAVGSQGNLIF;_CATSDPLAAAYEQYF;	A*02:01	NLVPMVATV	CMV_PP65	9	TRAV12-2	TRAJ42			TRBV24-1	TRBJ2-7
2010113866	unexposed	CAVLMDSNYQLIW;_CASSDDGMNTEAFF;	A*02:01	CLGGLLTMV	HHV-4_LMP2	3	TRAV21	TRAJ33			TRBV10-2	TRBJ1-1
2010113866	unexposed	CAVLMDSNYQLIW;_CASSRDGMNTEAFF;	A*02:01	CLGGLLTMV	HHV-4_LMP2	22	TRAV21	TRAJ33			TRBV10-2	TRBJ1-1
2010113866	unexposed	CAVNYGNKLVF;_CASSPFSGAPYEQYF;	A*02:01	NLVPMVATV	CMV_PP65	5	TRAV3	TRAJ47			TRBV27	TRBJ2-7
2010113866	unexposed	CAVQAGIYNQGGKLIF;CGTEKANDYKLSF;_CASSPGQLSNTGELFF;	A*02:01	GLCTLVAML	EBV_BMLF1	1	TRAV20	TRAJ23	TRAV30	TRAJ20	TRBV9	TRBJ2-2
2010113866	unexposed	CAVRADGDYKLSF;_CASSPGDPSTDTQYF;	A*02:01	LNKHIDAYK	SARS2_N	1	TRAV1-2	TRAJ20			TRBV5-1	TRBJ2-3
2010113866	unexposed	CAVRDISARLMF;_CASSSVTEAFF;	A*02:01	NLVPMVATV	CMV_PP65	8	TRAV3	TRAJ31			TRBV12-4	TRBJ1-1
2010113866	unexposed	CAVRDVSARLMF;_CASSSVNEQYF;	A*02:01	NLVPMVATV	CMV_PP65	6	TRAV3	TRAJ31			TRBV12-4	TRBJ2-7
2010113866	unexposed	CAVRSDGSQGNLIF;_CSGTGTSIDEQFF;	A*02:01	KLGEFYNQM	FLUB_NP	1	TRAV12-2	TRAJ42			TRBV29-1	TRBJ2-1
2010113866	unexposed	CAVRSYGNKLVF;_CASSGSTYNEQFF;	A*02:01	TLKNTVCTV	SARS2_ORF1AB	1	TRAV12-2	TRAJ47			TRBV3-1	TRBJ2-1
2010113866	unexposed	CAVTWQASGGSYIPTF;_CATIRRLAGGISTDTQYF;	A*02:01	KSVNITFEL	SARS2_ORF1AB	1	TRAV21	TRAJ6			TRBV7-9	TRBJ2-3
2010113866	unexposed	CAYRTFGTSGTYKYIF;_CASRLPPSSGNTDTQYF;	A*02:01	KLLKSIAAT	SARS2_ORF1AB	1	TRAV38-2/DV8	TRAJ40			TRBV28	TRBJ2-3
2010113866	unexposed	CGTEKANDYKLSF;_CASSPGQLSNTGELFF;	A*02:01	GLCTLVAML	EBV_BMLF1	1	TRAV30	TRAJ20			TRBV9	TRBJ2-2
2010113866	unexposed	CIVKLRGNFNKFYF;_CASSGTEKYNEQFF;	A*02:01	TLKNTVCTV	SARS2_ORF1AB	1	TRAV26-1	TRAJ21			TRBV28	TRBJ2-1
2010113866	unexposed	CLPGMRF;_CASSTGWGAGQPQHF;	A*02:01	GILGFVFTL	FLUA_M1	1	TRAV17	TRAJ43			TRBV12-4	TRBJ1-5
2010113866	unexposed	CVVNVEAGTALIF;_CSADRLLAGGSTGELFF;	A*02:01	NVILLNKHI	SARS2_N	1	TRAV12-1	TRAJ15			TRBV20-1	TRBJ2-2
2010113866	unexposed	CVVSDNFGNEKLTF;_CASSDATSGTYLYNEQFF;	A*02:01	RLSFKELLV	SARS2_ORF1AB	1	TRAV8-2	TRAJ48			TRBV9	TRBJ2-1
2010113866	unexposed	No-alpha-detected;_CASSDDGMNTEAFF;	A*02:01	CLGGLLTMV	HHV-4_LMP2	1					TRBV10-2	TRBJ1-1
2010113866	unexposed	No-alpha-detected;_CASSFGTGRHEQYF;	A*02:01	TTIQTIVEV	SARS2_ORF1AB	1					TRBV5-1	TRBJ2-7
2010113866	unexposed	No-alpha-detected;_CASSIRSTGELFF;	A*02:01	GILGFVFTL	FLUA_M1	1					TRBV19	TRBJ2-2
2010113866	unexposed	No-alpha-detected;_CASSIRSTGGLFF;	A*02:01	GILGFVFTL	FLUA_M1	1					TRBV19	TRBJ2-2
2010113866	unexposed	No-alpha-detected;_CASSLNPVAGQNNEQFF;	A*02:01	ALALLLLDR	SARS2_N	4					TRBV7-2	TRBJ2-1
2010113866	unexposed	No-alpha-detected;_CASSPFSGAPYEQYF;	A*02:01	NLVPMVATV	CMV_PP65	1					TRBV27	TRBJ2-7
2010113866	unexposed	No-alpha-detected;_CASSRDGMNTEAFF;	A*02:01	CLGGLLTMV	HHV-4_LMP2	2					TRBV10-2	TRBJ1-1
2010113866	unexposed	No-alpha-detected;_CASSYAPGTIFDF;	A*02:01	ALALLLLDR	SARS2_N	26					TRBV13	TRBJ2-7
2010113866	unexposed	No-alpha-detected;_CSVGTGGTNEKLFF;	A*02:01	GLCTLVAML	EBV_BMLF1	1					TRBV29-1	TRBJ1-4
2010113751	unexposed	CAARNNAGKSTF;CAASAAGYGNKLVF;_CASSRTGGRFDTQYF;	A*02:01	MVTNNTFTL	SARS2_ORF1AB	1	TRAV13-1	TRAJ27	TRAV29/DV5	TRAJ47	TRBV12-4	TRBJ2-3
2010113751	unexposed	CAASAAGNQFYF;_CASRRIPGNEQFF;	A*02:01	SVFNICQAV	SARS2_ORF1AB	1	TRAV29/DV5	TRAJ49			TRBV7-9	TRBJ2-1
2010113751	unexposed	CAASAIGGKLIF;_CASSFGDSYNEQFF;	A*02:01	LLDDFVEII	SARS2_ORF1AB	1	TRAV29/DV5	TRAJ23			TRBV5-4	TRBJ2-1
2010113751	unexposed	CAASVVDTDKLIF;_CASSLRASISTDTQYF;	A*02:01	LMCQPILLL	SARS2_ORF1AB	1	TRAV29/DV5	TRAJ34			TRBV12-4	TRBJ2-3
2010113751	unexposed	CAATFTGTASKLTF;_CASSPGESTDTQYF;	A*02:01	QINDMILSL	SARS2_ORF1AB	1	TRAV29/DV5	TRAJ44			TRBV7-3	TRBJ2-3
2010113751	unexposed	CAATYSGGGADGLTF;_CSARAGSTYEQYF;	A*02:01	YIDIGDYTV	SARS2_8	1	TRAV39	TRAJ45			TRBV20-1	TRBJ2-7
2010113751	unexposed	CADDNNARLMF;_CSARDRTGNGYTF;	A*02:01	GLCTLVAML	EBV_BMLF1	1	TRAV5	TRAJ31			TRBV20-1	TRBJ1-2
2010113751	unexposed	CAEDNNARLMF;_CSARDRTGNGYTF;	A*02:01	GLCTLVAML	EBV_BMLF1	1	TRAV5	TRAJ31			TRBV20-1	TRBJ1-2
2010113751	unexposed	CAEDNNARLMF;_CSARIYGGGEVGNTIYF;	A*02:01	GLCTLVAML	EBV_BMLF1	1	TRAV5	TRAJ31			TRBV20-1	TRBJ1-3
2010113751	unexposed	CAEDTGRRALTF;_CSVDHAGTSENRYTF;	A*02:01	GLCTLVAML	EBV_BMLF1	2	TRAV5	TRAJ5			TRBV29-1	TRBJ1-2
2010113751	unexposed	CAEFLNRDDKIIF;_CASSSRLAGVRTTGNNEQFF;	A*02:01	FLALCADSI	SARS2_ORF1AB	1	TRAV5	TRAJ30			TRBV28	TRBJ2-1
2010113751	unexposed	CAEQGNDMRF;_CASSQSPGGIPFF;	A*02:01	GLCTLVAML	EBV_BMLF1	3	TRAV5	TRAJ43			TRBV14	TRBJ1-1
2010113751	unexposed	CAERNAGNMLTF;_CSVDALAGGPIDEQFF;	A*02:01	AIMEKNIVL	FLUA_NS1	1	TRAV5	TRAJ39			TRBV29-1	TRBJ2-1
2010113751	unexposed	CAERTGYALNF;_CSVRSEGDTIYF;	A*02:01	GLCTLVAML	EBV_BMLF1	1	TRAV5	TRAJ41			TRBV29-1	TRBJ1-3
2010113751	unexposed	CAESTGKLIF;_CSVGQGGTNEKLFF;	A*02:01	GLCTLVAML	EBV_BMLF1	1	TRAV5	TRAJ37			TRBV29-1	TRBJ1-4
2010113751	unexposed	CAETFVGDDKIIF;_CASSQDPTTGELFF;	A*02:01	LPDDFTGCV	SARS2_SPIKE	1	TRAV4	TRAJ30			TRBV4-1	TRBJ2-2
2010113751	unexposed	CAETTENSSYKLIF;CAVRDKWGAAGNKLTF;_CASSESPMGTGEETQYF;	A*02:01	YIDIGDYTV	SARS2_8	1	TRAV5	TRAJ12	TRAV3	TRAJ17	TRBV10-1	TRBJ2-5
2010113751	unexposed	CAETTNRDDKIIF;_CASSLLYSDSPLHF;	A*02:01	LIIMRTFKV	SARS2_6	1	TRAV13-2	TRAJ30			TRBV27	TRBJ1-6
2010113751	unexposed	CAFGDRETSGSRLTF;_CASSLGGNTEAFF;	A*02:01	YTMADLVYA	SARS2_ORF1AB	1	TRAV38-1	TRAJ58			TRBV9	TRBJ1-1
2010113751	unexposed	CAFGEAAGGTSYGKLTF;_CASSIGWNGYTF;	A*02:01	GILGFVFTL	FLUA_M1	1	TRAV38-1	TRAJ52			TRBV19	TRBJ1-2
2010113751	unexposed	CAFTLAPSGTYKYIF;_CASSLGEDSSLKREPLHF;	A*02:01	FVDGVPFVV	SARS2_ORF1AB	1	TRAV38-1	TRAJ40			TRBV7-9	TRBJ1-6
2010113751	unexposed	CAGAGGGSQGNLIF;_CASSPRSTDTQYF;	A*02:01	GILGFVFTL	FLUA_M1	1	TRAV27	TRAJ42			TRBV19	TRBJ2-3
2010113751	unexposed	CAGGAQKLVF;_CASSLAPDNSNQPQHF;	A*02:01	KLNEEIAII	SARS2_ORF1AB	1	TRAV29/DV5	TRAJ54			TRBV11-2	TRBJ1-5
2010113751	unexposed	CAGGDSSNTGKLIF;_CSARAYTGELFF;	A*02:01	LLMPILTLT	SARS2_ORF1AB	1	TRAV27	TRAJ37			TRBV20-1	TRBJ2-2
2010113751	unexposed	CAGIGWYVGNEKLTF;_CASSLEGLSTDTQYF;	A*02:01	CLGGLLTMV	HHV-4_LMP2	1	TRAV25	TRAJ48			TRBV5-1	TRBJ2-3
2010113751	unexposed	CAGIGWYVGNEKLTF;_CSARDLRGTKAYEQYF;	A*02:01	CLGGLLTMV	HHV-4_LMP2	1	TRAV25	TRAJ48			TRBV20-1	TRBJ2-7
2010113751	unexposed	CAGKTSYDKVIF;_CASSQDVGQLYGYTF;	A*02:01	ILGFVFTLT	FLUA_M1	1	TRAV27	TRAJ50			TRBV4-3	TRBJ1-2
2010113751	unexposed	CAGPLPLNRDDKIIF;_CASSQESGDGELFF;	A*02:01	LLMPILTLT	SARS2_ORF1AB	1	TRAV25	TRAJ30			TRBV4-1	TRBJ2-2
2010113751	unexposed	CAGPWAGYGGSQGNLIF;_CASSIRSLEPQHF;	A*02:01	GILGFVFTL	FLUA_M1	1	TRAV25	TRAJ42			TRBV19	TRBJ1-5
2010113751	unexposed	CAGQPFYSGNTPLVF;_CSVETNNYGYTF;	A*02:01	AIMEKNIVL	FLUA_NS1	1	TRAV35	TRAJ29			TRBV29-1	TRBJ1-2
2010113751	unexposed	CAGYDYKLSF;_CASSVQEEYGYTF;	A*02:01	YGFQPTNGV	SARS2_SPIKE	1	TRAV25	TRAJ20			TRBV9	TRBJ1-2
2010113751	unexposed	CALAPGGGNKLTF;_CSVAWVDDTQYF;	A*02:01	GLCTLVAML	EBV_BMLF1	2	TRAV8-4	TRAJ10			TRBV29-1	TRBJ2-3
2010113751	unexposed	CALSEAANARLMF;_CASSLRDSSSYEQYF;	A*02:01	LLSVCLGSL	SARS2_ORF1AB	1	TRAV19	TRAJ31			TRBV4-1	TRBJ2-7
2010113751	unexposed	CALSEEKVITQGGSEKLVF;_CAISESSRGVDGYTF;	A*02:01	KLDGFMGRI	SARS2_ORF1AB	1	TRAV19	TRAJ57			TRBV10-3	TRBJ1-2
2010113751	unexposed	CALSLQGGYQKVTF;_CASSEWALPNEQFF;	A*02:01	VLWAHGFEL	SARS2_ORF1AB	1	TRAV16	TRAJ13			TRBV6-1	TRBJ2-1
2010113751	unexposed	CAMREGLLDSNYQLIW;_CASSEQGVVDTQYF;	A*02:01	GLALYYPSA	SARS2_ORF1AB	1	TRAV14/DV4	TRAJ33			TRBV6-1	TRBJ2-3
2010113751	unexposed	CAMREGPTSYDKVIF;_CASSPPADEALYGYTF;	A*02:01	TLGVLVPHV	SARS2_ORF1AB	1	TRAV14/DV4	TRAJ50			TRBV7-9	TRBJ1-2
2010113751	unexposed	CAMREGSSGTYKYIF;_CASSFSSGPGLDTIYF;	A*02:01	FVMMSAPPA	SARS2_ORF1AB	1	TRAV14/DV4	TRAJ40			TRBV7-9	TRBJ1-3
2010113751	unexposed	CATEMDSSYKLIF;_CASTPTGGDEKLFF;	A*02:01	YVWKSYVHV	SARS2_ORF1AB	1	TRAV17	TRAJ12			TRBV12-4	TRBJ1-4
2010113751	unexposed	CAVDIYSGTYKYIF;_CASSVAGTGGLFYTF;	A*02:01	ALWEIQQVV	SARS2_ORF1AB	1	TRAV39	TRAJ40			TRBV9	TRBJ1-2
2010113751	unexposed	CAVGFQGTSYGKLTF;_CAWSVQQGDQPQHF;	A*02:01	RLVDPQIQL	SARS2_9B	1	TRAV12-2	TRAJ52			TRBV30	TRBJ1-5
2010113751	unexposed	CAVGRSNDYKLSF;_CASSFSSGTTDTQYF;	A*02:01	GLCTLVAML	EBV_BMLF1	1	TRAV8-3	TRAJ20			TRBV11-2	TRBJ2-3
2010113751	unexposed	CAVGSSGSARQLTF;_CASSYSQGGSYGYTF;	A*02:01	SLPGVFCGV	SARS2_ORF1AB	1	TRAV12-2	TRAJ22			TRBV6-5	TRBJ1-2
2010113751	unexposed	CAVGYNAGNMLTF;_CASSIGGGLYEQYF;	A*02:01	FLPFFSDVT	SARS2_SPIKE	1	TRAV22	TRAJ39			TRBV19	TRBJ2-7
2010113751	unexposed	CAVILDSSYKLIF;_CASSFAQRGHRETQYF;	A*02:01	CLEASFNYL	SARS2_ORF1AB	1	TRAV8-1	TRAJ12			TRBV5-6	TRBJ2-5
2010113751	unexposed	CAVINDYKLSF;_CASSRSGGRYEQFF;	A*02:01	GLDNHTILL	FLUB_HA	1	TRAV29/DV5	TRAJ20			TRBV7-2	TRBJ2-1
2010113751	unexposed	CAVLMDSNYQLIW;_CASEEDGMNTEAFF;	A*02:01	CLGGLLTMV	HHV-4_LMP2	25	TRAV21	TRAJ33			TRBV10-2	TRBJ1-1
2010113751	unexposed	CAVNEMDGANNLFF;_CASSYGTLPSEQFF;	A*02:01	YVYSRVKNL	SARS2_E	1	TRAV8-1	TRAJ36			TRBV6-5	TRBJ2-1
2010113751	unexposed	CAVRDFLTGGGNKLTF;_CASKVAGFNEQFF;	A*02:01	SMMILSDDA	SARS2_ORF1AB	1	TRAV3	TRAJ10			TRBV28	TRBJ2-1
2010113751	unexposed	CAVRDGTGANNLFF;_CASSISSTGELFF;	A*02:01	GILGFVFTL	FLUA_M1	2	TRAV3	TRAJ36			TRBV19	TRBJ2-2
2010113751	unexposed	CAVRDGTGANNLFF;_CASSIVSTGELFF;	A*02:01	GILGFVFTL	FLUA_M1	1	TRAV3	TRAJ36			TRBV19	TRBJ2-2
2010113751	unexposed	CAVREGSNYQLIW;_CASSLSTHESYNEQFF;	A*02:01	KLNEEIAII	SARS2_ORF1AB	1	TRAV1-2	TRAJ33			TRBV28	TRBJ2-1
2010113751	unexposed	CAVSETGGFKTIF;_CASINSPGGEDTGELFF;	A*02:01	MQVESDDYI	SARS2_ORF1AB	1	TRAV8-6	TRAJ9			TRBV19	TRBJ2-2
2010113751	unexposed	CAVSRTSGSRLTF;_CASSLAAGGSWNEQFF;	A*02:01	FIAGLIAIV	SARS2_SPIKE	1	TRAV21	TRAJ58			TRBV11-2	TRBJ2-1
2010113751	unexposed	CAVTGNMLTF;_CASSFWDWDEAFF;	A*02:01	SVLYYQNNV	SARS2_ORF1AB	1	TRAV12-2	TRAJ39			TRBV5-6	TRBJ1-1
2010113751	unexposed	CAVVLNNNDMRF;_CATTPAGKTADQETQYF;	A*02:01	AIFYLITPV	SARS2_ORF1AB	1	TRAV8-3	TRAJ43			TRBV28	TRBJ2-5
2010113751	unexposed	CAYRGNRDDKIIF;_CASSLFPGQDRGRDQPQHF;	A*02:01	QVILLNKHI	SARS2_N	1	TRAV38-2/DV8	TRAJ30			TRBV28	TRBJ1-5
2010113751	unexposed	CGTEHQL;CIVRVNAGNMLTF;_CASSVSPETNTGELFF;	A*02:01	LLMPILTLT	SARS2_ORF1AB	1	TRAV30	TRAJ6	TRAV26-1	TRAJ39	TRBV9	TRBJ2-2
2010113751	unexposed	CLVGGVRNQGGKLIF;_CASSQVTGSSYNEQFF;	A*02:01	DQVILLNKH	SARS2_N	1	TRAV4	TRAJ23			TRBV4-2	TRBJ2-1
2010113751	unexposed	CVADTGGFKTIF;_CASSLEGGARNGYTF;	A*02:01	NMLSTVLGV	FLUA_PB1	7	TRAV12-1	TRAJ9			TRBV7-9	TRBJ1-2
2010113751	unexposed	CVAGSGGGADGLTF;_CASRDATGGFEQYV;	A*02:01	VLLFLAFVV	SARS2_E	1	TRAV12-1	TRAJ45			TRBV10-2	TRBJ2-7
2010113751	unexposed	CVGNAGGTSYGKLTF;_CASSPTANEKLFF;	A*02:01	KDPQFKDNV	SARS2_N	1	TRAV35	TRAJ52			TRBV19	TRBJ1-4
2010113751	unexposed	CVPGNTPLVF;_CASSQEDRDNSPLHF;	A*02:01	LMIERFVSL	SARS2_ORF1AB	1	TRAV12-1	TRAJ29			TRBV4-1	TRBJ1-6
2010113751	unexposed	CVVAETGGGNKLTF;_CASEEDGMNTEAFF;	A*02:01	CLGGLLTMV	HHV-4_LMP2	1	TRAV12-1	TRAJ10			TRBV10-2	TRBJ1-1
2010113751	unexposed	CVVERGLTGGGNKLTF;_CASSRDLNYGYTF;	A*02:01	AIMEKNIVL	FLUA_NS1	1	TRAV12-1	TRAJ10			TRBV5-5	TRBJ1-2
2010113751	unexposed	CVVERGLTGGGNKLTF;_No-beta-detected;	A*02:01	AIMEKNIVL	FLUA_NS1	1	TRAV12-1	TRAJ10
2010113751	unexposed	CVVNGADSSYKLIF;_CASSGGRVAPGELFF;	A*02:01	GLCTLVAML	EBV_BMLF1	1	TRAV12-1	TRAJ12			TRBV2	TRBJ2-2
2010113751	unexposed	CVVNGMDSSYKLIF;_CASSAGRVLPGEQYF;	A*02:01	GLCTLVAML	EBV_BMLF1	1	TRAV12-1	TRAJ12			TRBV2	TRBJ2-7
2010113751	unexposed	CVVNGMDSSYKLIF;_CASSEGNVAPGELFF;	A*02:01	GLCTLVAML	EBV_BMLF1	3	TRAV12-1	TRAJ12			TRBV2	TRBJ2-2
2010113751	unexposed	CVVNIPNDYKLSF;_CASSQDGAGGLGEQYF;	A*02:01	GLCTLVAML	EBV_BMLF1	1	TRAV12-1	TRAJ20			TRBV4-2	TRBJ2-7
2010113751	unexposed	CVVNPDVGGSYIPTF;_CASSEWGGNYGYTF;	A*02:01	AIMEKNIVL	FLUA_NS1	1	TRAV12-1	TRAJ6			TRBV6-1	TRBJ1-2
2010113751	unexposed	CVVRDTGFQKLVF;_CASSLPPSTGANVLTF;	A*02:01	FISTCACEI	SARS2_ORF1AB	1	TRAV12-1	TRAJ8			TRBV7-8	TRBJ2-6
2010113751	unexposed	CVVSDLGDDMRF;_CASRGLALYNEQFF;	A*02:01	ELYSPIFLI	SARS2_7A	1	TRAV8-2	TRAJ43			TRBV27	TRBJ2-1
2010113751	unexposed	CVVSWLGSNYQLIW;_CASLGTPGLAGSSYEQYF;	A*02:01	FLNKVVSTT	SARS2_ORF1AB	1	TRAV12-1	TRAJ33			TRBV28	TRBJ2-7
2010113751	unexposed	No-alpha-detected;_CAISDFELSNQPQHF;	A*02:01	LLALHRSYL	SARS2_SPIKE	1					TRBV10-3	TRBJ1-5
2010113751	unexposed	No-alpha-detected;_CAISESMFGGSSYNEQFF;	A*02:01	YTVELGTEV	SARS2_ORF1AB	1					TRBV10-3	TRBJ2-1
2010113751	unexposed	No-alpha-detected;_CAISPGGGSYEQYV;	A*02:01	SLLMPILTL	SARS2_ORF1AB	1					TRBV10-3	TRBJ2-7
2010113751	unexposed	No-alpha-detected;_CASEEDGMNTEAFF;	A*02:01	CLGGLLTMV	HHV-4_LMP2	41					TRBV10-2	TRBJ1-1
2010113751	unexposed	No-alpha-detected;_CASGDLDEQYF;	A*02:01	YFLQSINFV	SARS2_3A	1					TRBV27	TRBJ2-7
2010113751	unexposed	No-alpha-detected;_CASGLLAPFFTDTQYF;	A*02:01	TALALLLLD	SARS2_N	1					TRBV12-5	TRBJ2-3
2010113751	unexposed	No-alpha-detected;_CASIRSGDYGYTF;	A*02:01	TLMNVLTLV	SARS2_ORF1AB	1					TRBV25-1	TRBJ1-2
2010113751	unexposed	No-alpha-detected;_CASRRDRDDNSPLHF;	A*02:01	VLSTFISAA	SARS2_ORF1AB	1					TRBV6-2	TRBJ1-6
2010113751	unexposed	No-alpha-detected;_CASSELAGGRYEQYF;	A*02:01	GLDNHTILL	FLUB_HA	1					TRBV4-3	TRBJ2-7
2010113751	unexposed	No-alpha-detected;_CASSFAISGANVLTF;	A*02:01	GVFCGVDAV	SARS2_ORF1AB	1					TRBV5-4	TRBJ2-6
2010113751	unexposed	No-alpha-detected;_CASSFELQETQYF;	A*02:01	AIMEKNIVL	FLUA_NS1	1					TRBV5-4	TRBJ2-5
2010113751	unexposed	No-alpha-detected;_CASSFKDTQYF;	A*02:01	KLASHMYCS	SARS2_ORF1AB	1					TRBV6-2	TRBJ2-3
2010113751	unexposed	No-alpha-detected;_CASSFPVDRSYTF;	A*02:01	FLPFAMGII	SARS2_ORF1AB	1					TRBV28	TRBJ1-2
2010113751	unexposed	No-alpha-detected;_CASSFSSGTTDTQYF;	A*02:01	GLCTLVAML	EBV_BMLF1	1					TRBV11-2	TRBJ2-3
2010113751	unexposed	No-alpha-detected;_CASSGWSSYNSPLHF;	A*02:01	GLDNHTILL	FLUB_HA	1					TRBV7-2	TRBJ1-6
2010113751	unexposed	No-alpha-detected;_CASSHYSGTGPYEQYF;	A*02:01	YLYALVYFL	SARS2_3A	1					TRBV3-1	TRBJ2-7
2010113751	unexposed	No-alpha-detected;_CASSIGAIPFSGNTIYF;	A*02:01	LPDDFTGCV	SARS2_SPIKE	1					TRBV19	TRBJ1-3
2010113751	unexposed	No-alpha-detected;_CASSILSNQPQHF;	A*02:01	GILGFVFTL	FLUA_M1	2					TRBV19	TRBJ1-5
2010113751	unexposed	No-alpha-detected;_CASSISGAREQFF;	A*02:01	AIFYLITPV	SARS2_ORF1AB	1					TRBV19	TRBJ2-1
2010113751	unexposed	No-alpha-detected;_CASSIVSLDEQFF;	A*02:01	GILGFVFTL	FLUA_M1	2					TRBV19	TRBJ2-1
2010113751	unexposed	No-alpha-detected;_CASSIYQGNEQFF;	A*02:01	FVCDNIKFA	SARS2_ORF1AB	1					TRBV19	TRBJ2-1
2010113751	unexposed	No-alpha-detected;_CASSLARGGVLQETQYF;	A*02:01	RIMTWLDMV	SARS2_ORF1AB	1					TRBV7-6	TRBJ2-5
2010113751	unexposed	No-alpha-detected;_CASSLASEGELFF;	A*02:01	TMADLVYAL	SARS2_ORF1AB	1					TRBV12-3	TRBJ2-2
2010113751	unexposed	No-alpha-detected;_CASSLGRMAEAFF;	A*02:01	KVYPIILRL	SARS2_9B	1					TRBV28	TRBJ1-1
2010113751	unexposed	No-alpha-detected;_CASSLHPTTGELFF;	A*02:01	KSVNITFEL	SARS2_ORF1AB	1					TRBV19	TRBJ2-2
2010113751	unexposed	No-alpha-detected;_CASSLLAQQFF;	A*02:01	KLPDDFMGC	SARS2_SPIKE	1					TRBV12-4	TRBJ2-1
2010113751	unexposed	No-alpha-detected;_CASSLNRGYEQYF;	A*02:01	FLVLLPLVS	SARS2_SPIKE	1					TRBV27	TRBJ2-7
2010113751	unexposed	No-alpha-detected;_CASSLSPREQYF;	A*02:01	ELTSMKYFV	SARS2_ORF1AB	1					TRBV5-4	TRBJ2-7
2010113751	unexposed	No-alpha-detected;_CASSLVDISYGYTF;	A*02:01	FVNEFYAYL	SARS2_ORF1AB	1					TRBV7-2	TRBJ1-2
2010113751	unexposed	No-alpha-detected;_CASSLVIPNTEAFF;	A*02:01	WLLWPVTLA	SARS2_M	1					TRBV13	TRBJ1-1
2010113751	unexposed	No-alpha-detected;_CASSLWGDGYGYTF;	A*02:01	ALVYFLQSI	SARS2_3A	1					TRBV5-5	TRBJ1-2
2010113751	unexposed	No-alpha-detected;_CASSLWTGNQETQYF;	A*02:01	SQLGGLHLL	SARS2_ORF1AB	1					TRBV7-6	TRBJ2-5
2010113751	unexposed	No-alpha-detected;_CASSNPGGANYGYTF;	A*02:01	WLLWPVTLA	SARS2_M	1					TRBV5-5	TRBJ1-2
2010113751	unexposed	No-alpha-detected;_CASSPGSSGNTEAFF;	A*02:01	YADVFHLYL	SARS2_ORF1AB	1					TRBV4-1	TRBJ1-1
2010113751	unexposed	No-alpha-detected;_CASSPGTEAFF;	A*02:01	SLIYSTAAL	SARS2_ORF1AB	1					TRBV12-4	TRBJ1-1
2010113751	unexposed	No-alpha-detected;_CASSPPDRAFSNEKLFF;	A*02:01	SACVLAAEC	SARS2_ORF1AB	1					TRBV7-8	TRBJ1-4
2010113751	unexposed	No-alpha-detected;_CASSQDGAGGLGEQYF;	A*02:01	GLCTLVAML	EBV_BMLF1	1					TRBV4-2	TRBJ2-7
2010113751	unexposed	No-alpha-detected;_CASSQDREHQPQHF;	A*02:01	AIFYLITPV	SARS2_ORF1AB	1					TRBV4-1	TRBJ1-5
2010113751	unexposed	No-alpha-detected;_CASSQELVELLGANVLTF;	A*02:01	GLVEVEKGV	SARS2_ORF1AB	1					TRBV4-2	TRBJ2-6
2010113751	unexposed	No-alpha-detected;_CASSQGQGWKDYTEAFF;	A*02:01	LPDDFMGCV	SARS2_SPIKE	1					TRBV4-1	TRBJ1-1
2010113751	unexposed	No-alpha-detected;_CASSQLDDRSGYTF;	A*02:01	AIMEKNIVL	FLUA_NS1	1					TRBV3-1	TRBJ1-2
2010113751	unexposed	No-alpha-detected;_CASSQSPGGIPFF;	A*02:01	GLCTLVAML	EBV_BMLF1	11					TRBV14	TRBJ1-1
2010113751	unexposed	No-alpha-detected;_CASSQSPGGTQYF;	A*02:01	GLCTLVAML	EBV_BMLF1	2					TRBV14	TRBJ2-3
2010113751	unexposed	No-alpha-detected;_CASSRGGLNTGELFF;	A*02:01	FTVLCLTPV	SARS2_ORF1AB	1					TRBV7-9	TRBJ2-2
2010113751	unexposed	No-alpha-detected;_CASSRNPSSYNEQFF;	A*02:01	LLDDFVEII	SARS2_ORF1AB	1					TRBV9	TRBJ2-1
2010113751	unexposed	No-alpha-detected;_CASSSDGPYTEAFF;	A*02:01	MLSDTLKNL	SARS2_ORF1AB	1					TRBV7-9	TRBJ1-1
2010113751	unexposed	No-alpha-detected;_CASSSGQSPFGYTF;	A*02:01	YVWKSYVHV	SARS2_ORF1AB	1					TRBV6-6	TRBJ1-2
2010113751	unexposed	No-alpha-detected;_CASSSLPGQTTNYGYTF;	A*02:01	TMADLVYAL	SARS2_ORF1AB	1					TRBV28	TRBJ1-2
2010113751	unexposed	No-alpha-detected;_CASSVTLVGTDTQYF;	A*02:01	GLDNHTILL	FLUB_HA	1					TRBV13	TRBJ2-3
2010113751	unexposed	No-alpha-detected;_CASSYNPLLGYTF;	A*02:01	ALYYPSARI	SARS2_ORF1AB	1					TRBV12-4	TRBJ1-2
2010113751	unexposed	No-alpha-detected;_CASSYRSTDTQYF;	A*02:01	GILGFVFTL	FLUA_M1	1					TRBV19	TRBJ2-3
2010113751	unexposed	No-alpha-detected;_CASSYSTGVGYTF;	A*02:01	WLLWPVTLA	SARS2_M	1					TRBV6-5	TRBJ1-2
2010113751	unexposed	No-alpha-detected;_CASSYWGGLYEQYF;	A*02:01	FLDGSCGSV	SARS2_ORF1AB	1					TRBV12-4	TRBJ2-7
2010113751	unexposed	No-alpha-detected;_CASTLAGGTGELFF;	A*02:01	RIMTWLDMV	SARS2_ORF1AB	1					TRBV27	TRBJ2-2
2010113751	unexposed	No-alpha-detected;_CASTLGATGELFF;	A*02:01	LLNKHIDAY	SARS2_N	1					TRBV19	TRBJ2-2
2010113751	unexposed	No-alpha-detected;_CASTSTGGLASQYF;	A*02:01	FLAHIQWMV	SARS2_ORF1AB	1					TRBV5-5	TRBJ2-4
2010113751	unexposed	No-alpha-detected;_CATSDGAEAFF;	A*02:01	YMRSLKVPA	SARS2_ORF1AB	1					TRBV24-1	TRBJ1-1
2010113751	unexposed	No-alpha-detected;_CAVGQLNQPQHF;	A*02:01	FAFPFTIYS	SARS2_10	1					TRBV30	TRBJ1-5
2010113751	unexposed	No-alpha-detected;_CAWYKSSGNTIYF;	A*02:01	GGETALALL	SARS2_N	1					TRBV30	TRBJ1-3
2010113751	unexposed	No-alpha-detected;_CSARAGAWTEAFF;	A*02:01	FLNRFTTTL	SARS2_ORF1AB	1					TRBV20-1	TRBJ1-1
2010113751	unexposed	No-alpha-detected;_CSARDLRGTKAYEQYF;	A*02:01	CLGGLLTMV	HHV-4_LMP2	2					TRBV20-1	TRBJ2-7
2010113751	unexposed	No-alpha-detected;_CSARDLTSGGYNEQFF;	A*02:01	SLINTLNDL	SARS2_ORF1AB	1					TRBV20-1	TRBJ2-1
2010113751	unexposed	No-alpha-detected;_CSARDRTGNGYTF;	A*02:01	GLCTLVAML	EBV_BMLF1	2					TRBV20-1	TRBJ1-2
2010113751	unexposed	No-alpha-detected;_CSARERGPAEQFF;	A*02:01	FTVLCLTPV	SARS2_ORF1AB	1					TRBV20-1	TRBJ2-1
2010113751	unexposed	No-alpha-detected;_CSASIQAGPVDEQFF;	A*02:01	AIMEKNIVL	FLUA_NS1	1					TRBV20-1	TRBJ2-1
2010113751	unexposed	No-alpha-detected;_CSFKDTNTGELFF;	A*02:01	SIVAYTMSL	SARS2_SPIKE	1					TRBV29-1	TRBJ2-2
2010113751	unexposed	No-alpha-detected;_CSSDEYNEQFF;	A*02:01	KQIYKTPPI	SARS2_SPIKE	1					TRBV29-1	TRBJ2-1
2010113751	unexposed	No-alpha-detected;_CSVAWVDDTQYF;	A*02:01	GLCTLVAML	EBV_BMLF1	1					TRBV29-1	TRBJ2-3
2010113751	unexposed	No-alpha-detected;_CSVEDLGYGYTF;	A*02:01	AIMEKNIVL	FLUA_NS1	1					TRBV29-1	TRBJ1-2
2010113751	unexposed	No-alpha-detected;_CSVGTGGTNEKLFF;	A*02:01	GLCTLVAML	EBV_BMLF1	1					TRBV29-1	TRBJ1-4
2010113751	unexposed	No-alpha-detected;_CSVRSEGDTIYF;	A*02:01	GLCTLVAML	EBV_BMLF1	1					TRBV29-1	TRBJ1-3
2010113851	unexposed	CAANYGGSQGNLIF;_CASSTRSTDTQYF;	A*02:01	GILGFVFTL	FLUA_M1	3	TRAV25	TRAJ42			TRBV19	TRBJ2-3
2010113851	unexposed	CAASARGDYKLSF;_CASSLGPPADTQYF;	A*02:01	VLAWLYAAV	SARS2_ORF1AB	1	TRAV29/DV5	TRAJ20			TRBV7-2	TRBJ2-3
2010113851	unexposed	CAEDDNARLMF;_CSARDEVGNTIYF;	A*02:01	GLCTLVAML	EBV_BMLF1	1	TRAV5	TRAJ31			TRBV20-1	TRBJ1-3
2010113851	unexposed	CAESPSSGNTPLVF;_CASAGPGQVYEQYV;	A*02:01	GLCTLVAML	EBV_BMLF1	2	TRAV5	TRAJ29			TRBV25-1	TRBJ2-7
2010113851	unexposed	CAESTGKLIF;_CSVGTGGTNEKLFF;	A*02:01	GLCTLVAML	EBV_BMLF1	5	TRAV5	TRAJ37			TRBV29-1	TRBJ1-4
2010113851	unexposed	CAESTGKLIF;_No-beta-detected;	A*02:01	GLCTLVAML	EBV_BMLF1	3	TRAV5	TRAJ37
2010113851	unexposed	CAGEENSWGKLQF;_CASSPTRGLEIEKLFF;	A*02:01	ALVYFLQSI	SARS2_3A	1	TRAV27	TRAJ24			TRBV5-1	TRBJ1-4
2010113851	unexposed	CAGGGSQGNLIF;_CASSIRSSYEQYF;	A*02:01	GILGFVFTL	FLUA_M1	1	TRAV27	TRAJ42			TRBV19	TRBJ2-7
2010113851	unexposed	CAGNHGGSQGNLIF;_CASSTRSTGELFF;	A*02:01	GILGFVFTL	FLUA_M1	1	TRAV25	TRAJ42			TRBV19	TRBJ2-2
2010113851	unexposed	CAGNYGGSQGNLIF;_CASSMRSTGELFF;	A*02:01	GILGFVFTL	FLUA_M1	1	TRAV25	TRAJ42			TRBV19	TRBJ2-2
2010113851	unexposed	CAGPGTNAGKSTF;_CASSPRSATGAFF;	A*02:01	GILGFVFTL	FLUA_M1	2	TRAV27	TRAJ27			TRBV19	TRBJ1-1
2010113851	unexposed	CALPSGGYQKVTF;CVGPSLSGGYQKVTF;_CASSYEGAGYGYTF;	A*02:01	KQIYKTPPI	SARS2_SPIKE	1	TRAV16	TRAJ13	TRAV12-1	TRAJ13	TRBV6-5	TRBJ1-2
2010113851	unexposed	CALSDRTEFGNTGNQFYF;CILRPPFSGNTPLVF;_CASSVDSDSEGNTIYF;	A*02:01	KSVNITFEL	SARS2_ORF1AB	1	TRAV9-2	TRAJ49	TRAV26-2	TRAJ29	TRBV9	TRBJ1-3
2010113851	unexposed	CALSPFLNTGFQKLVF;_CASTYPSGGASGELFF;	A*02:01	FVLAAVYRI	SARS2_M	1	TRAV16	TRAJ8			TRBV28	TRBJ2-2
2010113851	unexposed	CAMREVDSSYKLIF;_CATSDLFQETQYF;	A*02:01	KQIYKTPPI	SARS2_SPIKE	1	TRAV14/DV4	TRAJ12			TRBV24-1	TRBJ2-5
2010113851	unexposed	CAMREYQAGTALIF;_CASTTGDSSNQPQHF;	A*02:01	TQWSLFFFL	SARS2_ORF1AB	1	TRAV14/DV4	TRAJ15			TRBV4-2	TRBJ1-5
2010113851	unexposed	CAMSGDGGSQGNLIF;_CASSPRSNQPQHF;	A*02:01	GILGFVFTL	FLUA_M1	1	TRAV12-3	TRAJ42			TRBV19	TRBJ1-5
2010113851	unexposed	CAMSGEGGSQGNLIF;_CASSLRSSYEQYF;	A*02:01	GILGFVFTL	FLUA_M1	2	TRAV12-3	TRAJ42			TRBV19	TRBJ2-7
2010113851	unexposed	CATPQAGTALIF;_CASSQDDSWGYGYTF;	A*02:01	KLDGFMGRI	SARS2_ORF1AB	1	TRAV17	TRAJ15			TRBV4-3	TRBJ1-2
2010113851	unexposed	CAVIPINDYKLSF;CVVSETGGSYIPTF;_CASSLNAGDNEQFF;	A*02:01	GLCTLVAML	EBV_BMLF1	1	TRAV8-1	TRAJ20	TRAV10	TRAJ6	TRBV11-2	TRBJ2-1
2010113851	unexposed	CAVKDYGGATNKLIF;CVVNGDSNYQLIW;_CASSEGGGYEQYV;	A*02:01	VTWFHAIHV	SARS2_SPIKE	1	TRAV8-1	TRAJ32	TRAV12-1	TRAJ33	TRBV2	TRBJ2-7
2010113851	unexposed	CAVLMDSNYQLIW;_CASSEDGMNTEAFF;	A*02:01	CLGGLLTMV	HHV-4_LMP2	1	TRAV21	TRAJ33			TRBV10-2	TRBJ1-1
2010113851	unexposed	CAVNTPNDYKLSF;_No-beta-detected;	A*02:01	MVTNNTFTL	SARS2_ORF1AB	1	TRAV12-2	TRAJ20
2010113851	unexposed	CAVNVERRINNDMRF;_CASSEKEGTTNTGELFF;	A*02:01	KVDGVDVEL	SARS2_ORF1AB	1	TRAV12-2	TRAJ43			TRBV2	TRBJ2-2
2010113851	unexposed	CAVTDSWGKLQF;_CASSLREGLGEQYF;	A*02:01	YVWKSYVHV	SARS2_ORF1AB	1	TRAV12-2	TRAJ24			TRBV11-3	TRBJ2-7
2010113851	unexposed	CAVTGGGSQGNLIF;_CASSIRSSYEQYF;	A*02:01	GILGFVFTL	FLUA_M1	11	TRAV8-6	TRAJ42			TRBV19	TRBJ2-7
2010113851	unexposed	CAVTGGGSQGNLIF;_No-beta-detected;	A*02:01	GILGFVFTL	FLUA_M1	2	TRAV8-6	TRAJ42
2010113851	unexposed	CAVTWDSGGSNYKLTF;_CASSIRAHYGYTF;	A*02:01	GILGFVFTL	FLUA_M1	12	TRAV21	TRAJ53			TRBV19	TRBJ1-2
2010113851	unexposed	CAVTWDSGGSNYKLTF;_No-beta-detected;	A*02:01	GILGFVFTL	FLUA_M1	3	TRAV21	TRAJ53
2010113851	unexposed	CAVWGEGDYKLSF;_CASSTGTVSNTGELFF;	A*02:01	GLCTLVAML	EBV_BMLF1	1	TRAV23/DV6	TRAJ20			TRBV9	TRBJ2-2
2010113851	unexposed	CAYWAGNQFYF;_CASSTSTDTQYF;	A*02:01	RQLLFVVEV	SARS2_ORF1AB	1	TRAV38-2/DV8	TRAJ49			TRBV9	TRBJ2-3
2010113851	unexposed	CGADGSNDYKLSF;_CASSQADRGLVNTEAFF;	A*02:01	FLPRVFSAV	SARS2_ORF1AB	1	TRAV34	TRAJ20			TRBV4-1	TRBJ1-1
2010113851	unexposed	CGTADGGSQGNLIF;_CASSIRSSYEQYF;	A*02:01	GILGFVFTL	FLUA_M1	1	TRAV30	TRAJ42			TRBV19	TRBJ2-7
2010113851	unexposed	CVVNGRDSSYKLIF;_CASSAPDKAPNEQYF;	A*02:01	GLCTLVAML	EBV_BMLF1	8	TRAV12-1	TRAJ12			TRBV2	TRBJ2-7
2010113851	unexposed	CVVNGRDSSYKLIF;_CASSPPEQLPTEAFF;	A*02:01	GLCTLVAML	EBV_BMLF1	2	TRAV12-1	TRAJ12			TRBV2	TRBJ1-1
2010113851	unexposed	CVVNGRDSSYKLIF;_No-beta-detected;	A*02:01	GLCTLVAML	EBV_BMLF1	1	TRAV12-1	TRAJ12
2010113851	unexposed	CVVNMEGRYDMHF;_CASSVDTGLTGELFF;	A*02:01	GLCTLVAML	EBV_BMLF1	1	TRAV12-1	TRAJ43			TRBV9	TRBJ2-2
2010113851	unexposed	CVVNTATGFQKLVF;_CASSSQGEGEKLFF;	A*02:01	STSAFVETV	SARS2_ORF1AB	1	TRAV12-1	TRAJ8			TRBV2	TRBJ1-4
2010113851	unexposed	CVVNTPNDYKLSF;_CASSSGGGAPSGNTIYF;	A*02:01	GLCTLVAML	EBV_BMLF1	1	TRAV12-1	TRAJ20			TRBV9	TRBJ1-3
2010113851	unexposed	No-alpha-detected;_CASAGPGQVYEQYV;	A*02:01	GLCTLVAML	EBV_BMLF1	2					TRBV25-1	TRBJ2-7
2010113851	unexposed	No-alpha-detected;_CASSEDGMNTEAFF;	A*02:01	CLGGLLTMV	HHV-4_LMP2	4					TRBV10-2	TRBJ1-1
2010113851	unexposed	No-alpha-detected;_CASSIFHTDTQYF;	A*02:01	GILGFVFTL	FLUA_M1	1					TRBV19	TRBJ2-3
2010113851	unexposed	No-alpha-detected;_CASSIRAHYGYTF;	A*02:01	GILGFVFTL	FLUA_M1	2					TRBV19	TRBJ1-2
2010113851	unexposed	No-alpha-detected;_CASSIRSSYEQYF;	A*02:01	GILGFVFTL	FLUA_M1	5					TRBV19	TRBJ2-7
2010113851	unexposed	No-alpha-detected;_CASSLGRGERKESPLHF;	A*02:01	GIIAMSAFA	SARS2_ORF1AB	1					TRBV12-3	TRBJ1-6
2010113851	unexposed	No-alpha-detected;_CASSLGRLTYEQYF;	A*02:01	KLNEEIAII	SARS2_ORF1AB	1					TRBV5-6	TRBJ2-7
2010113851	unexposed	No-alpha-detected;_CASSLISYNEQFF;	A*02:01	GILGFVFTL	FLUA_M1	1					TRBV19	TRBJ2-1
2010113851	unexposed	No-alpha-detected;_CASSLTETYEQYF;	A*02:01	VLAWLYAAV	SARS2_ORF1AB	1					TRBV4-3	TRBJ2-7
2010113851	unexposed	No-alpha-detected;_CASSLTTNTEAFF;	A*02:01	TQWSLFFFL	SARS2_ORF1AB	1					TRBV7-9	TRBJ1-1
2010113851	unexposed	No-alpha-detected;_CASSMRSTGELFF;	A*02:01	GILGFVFTL	FLUA_M1	1					TRBV19	TRBJ2-2
2010113851	unexposed	No-alpha-detected;_CASSQDLYAGGLFIGETQYF;	A*02:01	ILAYCNKTV	SARS2_ORF1AB	1					TRBV4-3	TRBJ2-5
2010113851	unexposed	No-alpha-detected;_CASSQEVGASEAFF;	A*02:01	GLALYYPSA	SARS2_ORF1AB	1					TRBV4-3	TRBJ1-1
2010113851	unexposed	No-alpha-detected;_CASSQGGYSSSTDTQYF;	A*02:01	FLEYHDVRV	SARS2_8	1					TRBV4-3	TRBJ2-3
2010113851	unexposed	No-alpha-detected;_CASSQSPGGTQYF;	A*02:01	GLCTLVAML	EBV_BMLF1	1					TRBV14	TRBJ2-5
2010113851	unexposed	No-alpha-detected;_CATSRDSLLAGAYEQYF;	A*02:01	NVLTLVYKV	SARS2_ORF1AB	1					TRBV15	TRBJ2-7
2010113851	unexposed	No-alpha-detected;_CSAQIPPLGTSGLSDTQYF;	A*02:01	GLCTLVAML	EBV_BMLF1	1					TRBV20-1	TRBJ2-3
2010113851	unexposed	No-alpha-detected;_CSASGPAGGWYEQFF;	A*02:01	KQLPFFYYS	SARS2_ORF1AB	1					TRBV20-1	TRBJ2-1
2010113851	unexposed	No-alpha-detected;_CSVDLAGYNEQFF;	A*02:01	KLSYGIATV	SARS2_ORF1AB	1					TRBV29-1	TRBJ2-1
2010113851	unexposed	No-alpha-detected;_CSVGTGGTNEKLFF;	A*02:01	GLCTLVAML	EBV_BMLF1	1					TRBV29-1	TRBJ1-4
2010113875	unexposed	CAAPGANNLFF;_CASSLLPYNEQFF;	A*02:01	GLALYYPSA	SARS2_ORF1AB	1	TRAV13-1	TRAJ36			TRBV27	TRBJ2-1
2010113875	unexposed	CAAPPVNQGGKLIF;_CASSPPDRLYEQFF;	A*02:01	SMQNCVLKL	SARS2_ORF1AB	1	TRAV12-2	TRAJ23			TRBV4-3	TRBJ2-1
2010113875	unexposed	CAGGGSSNTGKLIF;_CASTPFASTEAFF;	A*02:01	NLVPMVATV	CMV_PP65	9	TRAV8-3	TRAJ37			TRBV6-5	TRBJ1-1
2010113875	unexposed	CAGPLLAAGNKLTF;_CAINKGTGNTGELFF;	A*02:01	FVVFLLVTL	SARS2_E	1	TRAV25	TRAJ17			TRBV10-3	TRBJ2-2
2010113875	unexposed	CALNLQGGSEKLVF;_CASSLGGEGYEQYF;	A*02:01	FLGIITTVA	SARS2_8	1	TRAV9-2	TRAJ57			TRBV27	TRBJ2-7
2010113875	unexposed	CALSESDRGSTLGRLYF;_CASSYVSSGLTGELFF;	A*02:01	MSAFAMMFV	SARS2_ORF1AB	1	TRAV19	TRAJ18			TRBV5-1	TRBJ2-2
2010113875	unexposed	CAMREGENARLMF;_CASSLADLLAEKLFF;	A*02:01	IQPGQTFSV	SARS2_ORF1AB	1	TRAV14/DV4	TRAJ31			TRBV5-5	TRBJ1-4
2010113875	unexposed	CAMREWGGQKLLF;_CASSFGTGTMNTEAFF;	A*02:01	LLLEWLAMA	SARS2_14	1	TRAV14/DV4	TRAJ16			TRBV7-9	TRBJ1-1
2010113875	unexposed	CAPETWSARQLTF;_CASSPPPGQASYEQYF;	A*02:01	TTIQTIVEV	SARS2_ORF1AB	1	TRAV16	TRAJ22			TRBV14	TRBJ2-7
2010113875	unexposed	CATERDFGNEKLTF;_CATSELSGETQYF;	A*02:01	GIIAMSAFA	SARS2_ORF1AB	1	TRAV17	TRAJ48			TRBV15	TRBJ2-5
2010113875	unexposed	CATVNSGGYQKVTF;_CASSLSPLDNPSYEQYF;	A*02:01	TVSCLPFTI	SARS2_8	1	TRAV17	TRAJ13			TRBV27	TRBJ2-7
2010113875	unexposed	CAVMAGAQKLVF;_CASSLPDPYEQYF;	A*02:01	KLSYGIATV	SARS2_ORF1AB	1	TRAV41	TRAJ54			TRBV5-5	TRBJ2-7
2010113875	unexposed	CAVNAPNTDKLIF;_CASSTNRDGGSYEQYF;	A*02:01	TLNDFNLVA	SARS2_ORF1AB	1	TRAV8-1	TRAJ34			TRBV5-4	TRBJ2-7
2010113875	unexposed	CAVRNGQNFVF;_CASSLDPDRVSYEQYF;	A*02:01	AIFYLITPV	SARS2_ORF1AB	1	TRAV12-2	TRAJ26			TRBV7-6	TRBJ2-7
2010113875	unexposed	CIATLTYSGTYKYIF;_CASSLWSTSNQPQHF;	A*02:01	TTIQTIVEV	SARS2_ORF1AB	1	TRAV26-1	TRAJ40			TRBV27	TRBJ1-5
2010113875	unexposed	CLILTGGGNKLTF;_CASSFRGRLAGLETQYF;	A*02:01	MQVESDDYI	SARS2_ORF1AB	1	TRAV14/DV4	TRAJ10			TRBV11-2	TRBJ2-5
2010113875	unexposed	CLVARGSARQLTF;_CASSLGQGDGGYTF;	A*02:01	SACVLAAEC	SARS2_ORF1AB	1	TRAV4	TRAJ22			TRBV7-9	TRBJ1-2
2010113875	unexposed	No-alpha-detected;_CASIRPGQGLYGYTF;	A*02:01	LLEWLAMAV	SARS2_14	1					TRBV28	TRBJ1-2
2010113875	unexposed	No-alpha-detected;_CASSFGGGAPEEQFF;	A*02:01	RLCAYCCNI	SARS2_E	1					TRBV7-6	TRBJ2-1
2010113875	unexposed	No-alpha-detected;_CASSFGTGGYTF;	A*02:01	LLTILTSLL	SARS2_ORF1AB	1					TRBV12-3	TRBJ1-2
2010113875	unexposed	No-alpha-detected;_CASSGPGGRTEAFF;	A*02:01	MMILSDDAV	SARS2_ORF1AB	1					TRBV2	TRBJ1-1
2010113875	unexposed	No-alpha-detected;_CASSLAGGYEQYF;	A*02:01	YVDNSSLTI	SARS2_ORF1AB	1					TRBV28	TRBJ2-7
2010113875	unexposed	No-alpha-detected;_CASSLDKNTEAFF;	A*02:01	FTVLCLTPV	SARS2_ORF1AB	1					TRBV13	TRBJ1-1
2010113875	unexposed	No-alpha-detected;_CASSLEEGEGNQPQHF;	A*02:01	YVWKSYVHV	SARS2_ORF1AB	1					TRBV7-4	TRBJ1-5
2010113875	unexposed	No-alpha-detected;_CASSLRSGGTDRSNTEAFF;	A*02:01	KQLIKVTLV	SARS2_ORF1AB	1					TRBV14	TRBJ1-1
2010113875	unexposed	No-alpha-detected;_CASSPDNYGYTF;	A*02:01	TLNDLNETL	SARS2_ORF1AB	1					TRBV27	TRBJ1-2
2010113875	unexposed	No-alpha-detected;_CASTPFASTEAFF;	A*02:01	NLVPMVATV	CMV_PP65	2					TRBV6-5	TRBJ1-1
2010113875	unexposed	No-alpha-detected;_CATSDSYHNRANTGELFF;	A*02:01	FLPGVYSVI	SARS2_ORF1AB	1					TRBV24-1	TRBJ2-2
3010113920	unexposed	CAAFTGGGNKLTF;_CASSLWGRGLGYGYTF;	A*02:01	NLLKDCPAV	SARS2_ORF1AB	1	TRAV29/DV5	TRAJ10			TRBV7-8	TRBJ1-2
3010113920	unexposed	CAAHNNARLMF;_CASSQEEPGTTYGYTF;	A*02:01	IMLCCMTSC	SARS2_SPIKE	1	TRAV1-2	TRAJ31			TRBV7-8	TRBJ1-2
3010113920	unexposed	CAASAGWFAEYGNKLVF;CAVEGNQGGKLIF;_CASLRLEEETQYF;	A*02:01	FVVFLLVTL	SARS2_E	1	TRAV29/DV5	TRAJ47	TRAV21	TRAJ23	TRBV10-2	TRBJ2-5
3010113920	unexposed	CAASEGGFKTIF;CALRGKQTGANNLFF;_CASSGTGGSSNQPQHF;	A*02:01	CLGGLLTMV	HHV-4_LMP2	1	TRAV29/DV5	TRAJ9	TRAV16	TRAJ36	TRBV6-2	TRBJ1-5
3010113920	unexposed	CAASEGGFKTIF;_CASSGTGGSSNQPQHF;	A*02:01	CLGGLLTMV	HHV-4_LMP2	6	TRAV29/DV5	TRAJ9			TRBV6-2	TRBJ1-5
3010113920	unexposed	CAASSHYKLSF;_CASSLTVSSEVPGEQYF;	A*02:01	LLFNKVTLA	SARS2_SPIKE	1	TRAV13-1	TRAJ20			TRBV7-3	TRBJ2-7
3010113920	unexposed	CAESIGIGFGNVLHC;_CASSQEGAKGDTQYF;	A*02:01	VLSTFISAA	SARS2_ORF1AB	1	TRAV5	TRAJ35			TRBV3-1	TRBJ2-3
3010113920	unexposed	CAESRPGLIF;_CSVGTGGTNEKLFF;	A*02:01	GLCTLVAML	EBV_BMLF1	9	TRAV5	TRAJ34			TRBV29-1	TRBJ1-4
3010113920	unexposed	CAFGETSGSRLTF;_CSVEGDRGSLGTGELFF;	A*02:01	GLMWLSYFV	SARS2_M	1	TRAV38-1	TRAJ58			TRBV29-1	TRBJ2-2
3010113920	unexposed	CAFMNPLAGNEKLTF;_CASSDEGQGTDTQYF;	A*02:01	ALNLGETFV	SARS2_ORF1AB	1	TRAV38-1	TRAJ48			TRBV4-2	TRBJ2-3
3010113920	unexposed	CAFMTNAGGTSYGKLTF;_CASSQGSYGYTF;	A*02:01	GILGFVFTL	FLUA_M1	2	TRAV38-1	TRAJ52			TRBV19	TRBJ1-2
3010113920	unexposed	CAFMTNAGGTSYGKLTF;_CASSTGSYGYTF;	A*02:01	GILGFVFTL	FLUA_M1	12	TRAV38-1	TRAJ52			TRBV19	TRBJ1-2
3010113920	unexposed	CAGAGGGSQGNLIF;_CASSLRSTGELFF;	A*02:01	GILGFVFTL	FLUA_M1	2	TRAV27	TRAJ42			TRBV19	TRBJ2-2
3010113920	unexposed	CAGARGGSQGNLIF;_CASSFAGLNYGYTF;	A*02:01	LDDKDPQFK	SARS2_N	1	TRAV27	TRAJ42			TRBV27	TRBJ1-2
3010113920	unexposed	CAGCNFGNEKLTF;_CAISGPEDYYEQYF;	A*02:01	KLKDCVMYA	SARS2_ORF1AB	1	TRAV41	TRAJ48			TRBV10-3	TRBJ2-7
3010113920	unexposed	CAGGGGADGLTF;_CASSVSGGRTGELFF;	A*02:01	KVYPIILRL	SARS2_9B	1	TRAV27	TRAJ45			TRBV9	TRBJ2-2
3010113920	unexposed	CAGGGGAQGGSEKLVF;_CASSSGGYNVQFF;	A*02:01	KSVNITFEL	SARS2_ORF1AB	1	TRAV27	TRAJ57			TRBV7-9	TRBJ2-1
3010113920	unexposed	CAGGGSQGNLIF;_CASSIRSSYEQYF;	A*02:01	GILGFVFTL	FLUA_M1	8	TRAV27	TRAJ42			TRBV19	TRBJ2-7
3010113920	unexposed	CAGGGSQGNLIF;_CASSVRSSYEQYF;	A*02:01	GILGFVFTL	FLUA_M1	13	TRAV27	TRAJ42			TRBV19	TRBJ2-7
3010113920	unexposed	CAGGGSQGNLIF;_No-beta-detected;	A*02:01	GILGFVFTL	FLUA_M1	1	TRAV27	TRAJ42
3010113920	unexposed	CAGPIAGGSQGNLIF;_CASSGLSNQPQHF;	A*02:01	GILGFVFTL	FLUA_M1	2	TRAV25	TRAJ42			TRBV19	TRBJ1-5
3010113920	unexposed	CAGSNSNYQLIW;_CASSIGTVNTEAFF;	A*02:01	FTVLCLTPV	SARS2_ORF1AB	1	TRAV27	TRAJ33			TRBV12-4	TRBJ1-1
3010113920	unexposed	CAGVGGGSQGNLIF;_CASSIRSSYEQYF;	A*02:01	GILGFVFTL	FLUA_M1	3	TRAV27	TRAJ42			TRBV19	TRBJ2-7
3010113920	unexposed	CALEAYNDMRF;_CASSSGQGENEQFF;	A*02:01	LIIMRTFKV	SARS2_6	1	TRAV19	TRAJ43			TRBV7-9	TRBJ2-1
3010113920	unexposed	CALRGKQTGANNLFF;_CASSGTGGSSNQPQHF;	A*02:01	CLGGLLTMV	HHV-4_LMP2	6	TRAV16	TRAJ36			TRBV6-2	TRBJ1-5
3010113920	unexposed	CALRGYNQGGKLIF;_CASSRDRGISTTEAFF;	A*02:01	SMWALVISV	SARS2_ORF1AB	1	TRAV9-2	TRAJ23			TRBV4-3	TRBJ1-1
3010113920	unexposed	CALSDQTGANNLFF;_CASSQASDSLYNEQFF;	A*02:01	MLAKALRKV	SARS2_ORF1AB	1	TRAV19	TRAJ36			TRBV4-3	TRBJ2-1
3010113920	unexposed	CALSEAGTGNQFYF;_CASREGQHDEKLFF;	A*02:01	ALWEIQQVV	SARS2_ORF1AB	1	TRAV19	TRAJ49			TRBV5-1	TRBJ1-4
3010113920	unexposed	CAMDSSYKLIF;_CSVEEVSGANVLTF;	A*02:01	KQIYKTPPI	SARS2_SPIKE	1	TRAV38-2/DV8	TRAJ12			TRBV29-1	TRBJ2-6
3010113920	unexposed	CAMRAQNAGNMLTF;CAVPAGDDKIIF;_CASSPAAGAGELFF;	A*02:01	KSVNITFEL	SARS2_ORF1AB	1	TRAV14/DV4	TRAJ39	TRAV20	TRAJ30	TRBV6-2	TRBJ2-2
3010113920	unexposed	CAMREGAGNQFYF;_No-beta-detected;	A*02:01	SIIAYTMSL	SARS2_SPIKE	1	TRAV14/DV4	TRAJ49
3010113920	unexposed	CAMREVIGFGNVLHC;_CASSPGTGEQYF;	A*02:01	ILFTRFFYV	SARS2_ORF1AB	1	TRAV14/DV4	TRAJ35			TRBV18	TRBJ2-7
3010113920	unexposed	CAMRVNAGGTSYGKLTF;_CASSLGTSGYEQYF;	A*02:01	FLLNKEMYL	SARS2_ORF1AB	1	TRAV14/DV4	TRAJ52			TRBV7-7	TRBJ2-7
3010113920	unexposed	CARMDSNYQLIW;_CASSQDPGPDTQYF;	A*02:01	FLEGETLPT	SARS2_ORF1AB	1	TRAV6	TRAJ33			TRBV4-3	TRBJ2-3
3010113920	unexposed	CASFDNYGQNFVF;_CASSETGTSGDEQYF;	A*02:01	QLLFVVEVV	SARS2_ORF1AB	1	TRAV1-2	TRAJ26			TRBV5-4	TRBJ2-7
3010113920	unexposed	CASSIGGGSQGNLIF;_CASSIRAAYEQYF;	A*02:01	GILGFVFTL	FLUA_M1	4	TRAV27	TRAJ42			TRBV19	TRBJ2-7
3010113920	unexposed	CATDHNAGNMLTF;_CASSLTPGTGRTEAFF;	A*02:01	WLLWPVTLA	SARS2_M	1	TRAV17	TRAJ39			TRBV6-5	TRBJ1-1
3010113920	unexposed	CATGPLPGANSKLTF;_CASPRSTGELFF;	A*02:01	GLALYYPSA	SARS2_ORF1AB	1	TRAV17	TRAJ56			TRBV2	TRBJ2-2
3010113920	unexposed	CAVALMIKAAGNKLTF;_CSARDQTGNGYTF;	A*02:01	GLCTLVAML	EBV_BMLF1	1	TRAV8-3	TRAJ17			TRBV20-1	TRBJ1-2
3010113920	unexposed	CAVDGGDYKLSF;_CSADREGSSNQPQHF;	A*02:01	FLPRVFSAV	SARS2_ORF1AB	1	TRAV39	TRAJ20			TRBV20-1	TRBJ1-5
3010113920	unexposed	CAVEGNAGNMLTF;_CATSIDSGGATDTQYF;	A*02:01	WLLWPVTLA	SARS2_M	1	TRAV21	TRAJ39			TRBV15	TRBJ2-3
3010113920	unexposed	CAVENSGGGADGLTF;_CASSYGTGSEAFF;	A*02:01	TLMNVLTLV	SARS2_ORF1AB	1	TRAV20	TRAJ45			TRBV7-6	TRBJ1-1
3010113920	unexposed	CAVGDGQKLLF;_CASSLGTSGYNEQFF;	A*02:01	AVIKTLQPV	SARS2_ORF1AB	1	TRAV1-2	TRAJ16			TRBV5-6	TRBJ2-1
3010113920	unexposed	CAVLNNARLMF;_CASSVEEPGTVYEQYF;	A*02:01	FLVLLPLVS	SARS2_SPIKE	1	TRAV1-2	TRAJ31			TRBV9	TRBJ2-7
3010113920	unexposed	CAVRATNKLIF;_CASSLNRPYPLQENTEAFF;	A*02:01	LLNKHIDAY	SARS2_N	1	TRAV8-3	TRAJ32			TRBV7-8	TRBJ1-1
3010113920	unexposed	CAVRDIQGRRALTF;CAVVGKFYF;_CASSLAAGGKKETQYF;	A*02:01	FAFACPDGV	SARS2_7A	1	TRAV3	TRAJ5	TRAV2	TRAJ21	TRBV5-6	TRBJ2-5
3010113920	unexposed	CAVREGGFGNVLHC;_CSVGTGGTNEKLFF;	A*02:01	GLCTLVAML	EBV_BMLF1	1	TRAV3	TRAJ35			TRBV29-1	TRBJ1-4
3010113920	unexposed	CAVRGYSGAGSYQLTF;_CASSTWDTERGEAFF;	A*02:01	LLFLVLIML	SARS2_7B	1	TRAV3	TRAJ28			TRBV19	TRBJ1-1
3010113920	unexposed	CAVRSDYKLSF;_CASSYESTDTQYF;	A*02:01	SVLYYQNNV	SARS2_ORF1AB	1	TRAV1-2	TRAJ20			TRBV6-2	TRBJ2-3
3010113920	unexposed	CAVSDNNNDMRF;_CASSLSGGRTKNIQYF;	A*02:01	KMFDAYVNT	SARS2_ORF1AB	1	TRAV21	TRAJ43			TRBV5-1	TRBJ2-4
3010113920	unexposed	CAVSGSQGNLIF;_CASSIRSSYEQYF;	A*02:01	GILGFVFTL	FLUA_M1	2	TRAV8-6	TRAJ42			TRBV19	TRBJ2-7
3010113920	unexposed	CAVVPNRDDKIIF;_CASTFIFVRGADSSYEQYF;	A*02:01	FAFPFTIYS	SARS2_10	1	TRAV2	TRAJ30			TRBV28	TRBJ2-7
3010113920	unexposed	CAYMFSGGYNKLIF;_CASTIGGDTGELFF;	A*02:01	FLRDGWEIV	SARS2_ORF1AB	1	TRAV16	TRAJ4			TRBV4-2	TRBJ2-2
3010113920	unexposed	CAYMSNAGGTSYGKLTF;_CASSIGVYGYTF;	A*02:01	GILGFVFTL	FLUA_M1	2	TRAV38-2/DV8	TRAJ52			TRBV19	TRBJ1-2
3010113920	unexposed	CAYTVGAGGTSYGKLTF;_CASSTGLYGYTF;	A*02:01	GILGFVFTL	FLUA_M1	3	TRAV38-2/DV8	TRAJ52			TRBV19	TRBJ1-2
3010113920	unexposed	CLLPRFGNEKLTF;_CSVTRETNEKLFF;	A*02:01	LLDDFVEII	SARS2_ORF1AB	1	TRAV40	TRAJ48			TRBV29-1	TRBJ1-4
3010113920	unexposed	CVVKDNNNDMRF;_CASSGLRGTAEAFF;	A*02:01	GLMWLSYFV	SARS2_M	1	TRAV12-1	TRAJ43			TRBV9	TRBJ1-1
3010113920	unexposed	CVVNNRDDKIIF;_CASSRGQGGQPQHF;	A*02:01	KQLIKVTLV	SARS2_ORF1AB	1	TRAV12-1	TRAJ30			TRBV4-1	TRBJ1-5
3010113920	unexposed	CVVNYNAGNMLTF;_CASSLMTGGAYNEQFF;	A*02:01	SWMESEFRV	SARS2_SPIKE	1	TRAV12-1	TRAJ39			TRBV5-6	TRBJ2-1
3010113920	unexposed	CVVRTYNFNKFYF;_CSALTWAGIGTEAFF;	A*02:01	LIDFYLCFL	SARS2_7B	1	TRAV8-2	TRAJ21			TRBV20-1	TRBJ1-1
3010113920	unexposed	CVVSAISGGYNKLIF;_CASSQEDPAGDSYNEQFF;	A*02:01	ILFTRFFYV	SARS2_ORF1AB	1	TRAV8-2	TRAJ4			TRBV3-1	TRBJ2-1
3010113920	unexposed	CVVSARNNAGNMLTF;_CASSSATGHLTQPQHF;	A*02:01	NTFSSTFNV	SARS2_ORF1AB	1	TRAV10	TRAJ39			TRBV6-6	TRBJ1-5
3010113920	unexposed	CVVSSNTGFQKLVF;_CATSEYYHRDQNTGELFF;	A*02:01	FITESKPSV	SARS2_ORF1AB	1	TRAV8-2	TRAJ8			TRBV24-1	TRBJ2-2
3010113920	unexposed	No-alpha-detected;_CAISAPGQEGNTEAFF;	A*02:01	YTMADLVYA	SARS2_ORF1AB	1					TRBV10-3	TRBJ1-1
3010113920	unexposed	No-alpha-detected;_CAITRGNTGELFF;	A*02:01	AIFYLITPV	SARS2_ORF1AB	1					TRBV10-3	TRBJ2-2
3010113920	unexposed	No-alpha-detected;_CASGDTGTMNTEAFF;	A*02:01	FLPFFSDVT	SARS2_SPIKE	1					TRBV12-5	TRBJ1-1
3010113920	unexposed	No-alpha-detected;_CASGPYSLYEQYF;	A*02:01	GILGFVFTL	FLUA_M1	2					TRBV19	TRBJ2-7
3010113920	unexposed	No-alpha-detected;_CASGQGGNQPQHF;	A*02:01	VLLFLAFVV	SARS2_E	1					TRBV6-6	TRBJ1-5
3010113920	unexposed	No-alpha-detected;_CASNQGGGKFEAFF;	A*02:01	FIAGLIAIV	SARS2_SPIKE	1					TRBV6-2	TRBJ1-1
3010113920	unexposed	No-alpha-detected;_CASSAAGGSADTQYF;	A*02:01	ILLLDQALV	SARS2_ORF1AB	1					TRBV6-2	TRBJ2-3
3010113920	unexposed	No-alpha-detected;_CASSAPTGPKADTQYF;	A*02:01	GDAALALLL	SARS2_N	1					TRBV9	TRBJ2-3
3010113920	unexposed	No-alpha-detected;_CASSARSGTEAFF;	A*02:01	GILGFVFTL	FLUA_M1	2					TRBV19	TRBJ1-1
3010113920	unexposed	No-alpha-detected;_CASSEKRWNTEAFF;	A*02:01	NLLKDCPAV	SARS2_ORF1AB	1					TRBV2	TRBJ1-1
3010113920	unexposed	No-alpha-detected;_CASSFGSYEQYF;	A*02:01	MLAKALRKV	SARS2_ORF1AB	1					TRBV12-4	TRBJ2-7
3010113920	unexposed	No-alpha-detected;_CASSFGTVNTEAFF;	A*02:01	FLAHIQWMV	SARS2_ORF1AB	1					TRBV28	TRBJ1-1
3010113920	unexposed	No-alpha-detected;_CASSFPRTGSSEKLFF;	A*02:01	GLCTLVAML	EBV_BMLF1	1					TRBV7-8	TRBJ1-4
3010113920	unexposed	No-alpha-detected;_CASSGRSGDTQYF;	A*02:01	GILGFVFTL	FLUA_M1	1					TRBV19	TRBJ2-3
3010113920	unexposed	No-alpha-detected;_CASSGSGGATDTQYF;	A*02:01	KLNEEIAII	SARS2_ORF1AB	1					TRBV9	TRBJ2-3
3010113920	unexposed	No-alpha-detected;_CASSGTGGSSNQPQHF;	A*02:01	CLGGLLTMV	HHV-4_LMP2	10					TRBV6-2	TRBJ1-5
3010113920	unexposed	No-alpha-detected;_CASSIRAAYEQYF;	A*02:01	GILGFVFTL	FLUA_M1	4					TRBV19	TRBJ2-7
3010113920	unexposed	No-alpha-detected;_CASSIRSSYEQFF;	A*02:01	GILGFVFTL	FLUA_M1	3					TRBV19	TRBJ2-1
3010113920	unexposed	No-alpha-detected;_CASSIRSSYEQYF;	A*02:01	GILGFVFTL	FLUA_M1	7					TRBV19	TRBJ2-7
3010113920	unexposed	No-alpha-detected;_CASSIRSTDTQYF;	A*02:01	GILGFVFTL	FLUA_M1	3					TRBV19	TRBJ2-3
3010113920	unexposed	No-alpha-detected;_CASSLAGGGYYGYTF;	A*02:01	SWMESEFRV	SARS2_SPIKE	1					TRBV7-2	TRBJ1-2
3010113920	unexposed	No-alpha-detected;_CASSLAMGGDYEQYF;	A*02:01	GLFKDCSKV	SARS2_ORF1AB	1					TRBV11-2	TRBJ2-7
3010113920	unexposed	No-alpha-detected;_CASSLARDRVGTEAFF;	A*02:01	YLEGSVRVV	SARS2_ORF1AB	1					TRBV5-1	TRBJ1-1
3010113920	unexposed	No-alpha-detected;_CASSLDRAEGYTF;	A*02:01	AIFYLITPV	SARS2_ORF1AB	1					TRBV12-4	TRBJ1-2
3010113920	unexposed	No-alpha-detected;_CASSLGGGRYEQYF;	A*02:01	GLDNHTILL	FLUB_HA	1					TRBV7-2	TRBJ2-7
3010113920	unexposed	No-alpha-detected;_CASSLMSDPFPGTQYF;	A*02:01	YLDSTDVTI	SARS2_ORF1AB	1					TRBV5-6	TRBJ2-3
3010113920	unexposed	No-alpha-detected;_CASSLTPGVGELFF;	A*02:01	ALPETTADI	SARS2_ORF1AB	1					TRBV12-4	TRBJ2-2
3010113920	unexposed	No-alpha-detected;_CASSMIPQDTQYF;	A*02:01	GILGFVFTL	FLUA_M1	2					TRBV19	TRBJ2-3
3010113920	unexposed	No-alpha-detected;_CASSMRSTDTQYF;	A*02:01	GILGFVFTL	FLUA_M1	2					TRBV19	TRBJ2-3
3010113920	unexposed	No-alpha-detected;_CASSPRGGAKNIQYF;	A*02:01	RLNQLESKV	SARS2_N	2					TRBV13	TRBJ2-4
3010113920	unexposed	No-alpha-detected;_CASSQDPSGTDTQYF;	A*02:01	SMDNSPNLA	SARS2_ORF1AB	1					TRBV4-2	TRBJ2-3
3010113920	unexposed	No-alpha-detected;_CASSQDRTSYYEQYF;	A*02:01	GLNDNLLEI	SARS2_ORF1AB	1					TRBV4-3	TRBJ2-7
3010113920	unexposed	No-alpha-detected;_CASSQEGTGGTHEQYF;	A*02:01	FLPFFSNVT	SARS2_SPIKE	1					TRBV4-3	TRBJ2-7
3010113920	unexposed	No-alpha-detected;_CASSQGDFYSNQPQHF;	A*02:01	WLLWPVTLA	SARS2_M	1					TRBV3-1	TRBJ1-5
3010113920	unexposed	No-alpha-detected;_CASSQGVGDTLSYEQYF;	A*02:01	GLCTLVAML	EBV_BMLF1	1					TRBV4-3	TRBJ2-7
3010113920	unexposed	No-alpha-detected;_CASSQTSTGGYGYTF;	A*02:01	TLDSKTQSL	SARS2_SPIKE	1					TRBV14	TRBJ1-2
3010113920	unexposed	No-alpha-detected;_CASSSGHDGLGQFF;	A*02:01	LLLEWLAMA	SARS2_14	1					TRBV28	TRBJ2-1
3010113920	unexposed	No-alpha-detected;_CASSSLIPLDYGYTF;	A*02:01	YLYALVYFL	SARS2_3A	1					TRBV27	TRBJ1-2
3010113920	unexposed	No-alpha-detected;_CASSSSTGKRTEAFF;	A*02:01	SLENVAFNV	SARS2_ORF1AB	1					TRBV7-9	TRBJ1-1
3010113920	unexposed	No-alpha-detected;_CASSSTRGKRRQPNEKLFF;	A*02:01	LQAGNATEV	SARS2_ORF1AB	1					TRBV5-1	TRBJ1-4
3010113920	unexposed	No-alpha-detected;_CASSTGLAGGPAYNEQFF;	A*02:01	ELTSMKYFV	SARS2_ORF1AB	1					TRBV13	TRBJ2-1
3010113920	unexposed	No-alpha-detected;_CASSTGSYGYTF;	A*02:01	GILGFVFTL	FLUA_M1	13					TRBV19	TRBJ1-2
3010113920	unexposed	No-alpha-detected;_CASSTLQGSNQPQHF;	A*02:01	VMPLSAPTL	SARS2_ORF1AB	1					TRBV5-5	TRBJ1-5
3010113920	unexposed	No-alpha-detected;_CASSVGGENEQFF;	A*02:01	ELSLIDFYL	SARS2_7B	1					TRBV9	TRBJ2-1
3010113920	unexposed	No-alpha-detected;_CASSVRSSYEQYF;	A*02:01	GILGFVFTL	FLUA_M1	10					TRBV19	TRBJ2-7
3010113920	unexposed	No-alpha-detected;_CATSPQGGVTEAFF;	A*02:01	LPDDFMGCV	SARS2_SPIKE	1					TRBV15	TRBJ1-1
3010113920	unexposed	No-alpha-detected;_CSAGDGQGIETQYF;	A*02:01	IMLCCMTSC	SARS2_SPIKE	1					TRBV20-1	TRBJ2-5
3010113920	unexposed	No-alpha-detected;_CSARVGVGNTIYF;	A*02:01	GLCTLVAML	EBV_BMLF1	2					TRBV20-1	TRBJ1-3
3010113920	unexposed	No-alpha-detected;_CSASSEGDEQFF;	A*02:01	KSVNITFEL	SARS2_ORF1AB	1					TRBV20-1	TRBJ2-1
3010113920	unexposed	No-alpha-detected;_CSVEEVSGANVLTF;	A*02:01	KQIYKTPPI	SARS2_SPIKE	1					TRBV29-1	TRBJ2-6
3010113920	unexposed	No-alpha-detected;_CSVGTGGTNEKLFF;	A*02:01	GLCTLVAML	EBV_BMLF1	52					TRBV29-1	TRBJ1-4
201651363	convalescent	CAFTNYNQGGKLIF;_CASSPAGGAVLQAFF;	A*24:02	QYIKWPWYI	SARS2_SPIKE	2	TRAV24	TRAJ23			TRBV5-6	TRBJ1-1
201651363	convalescent	CAGRTFDKIIF;_CASSIVPGSPSRGYTF;	A*24:02	NYMPYFFTL	SARS2_ORF1AB	6	TRAV25	TRAJ30			TRBV19	TRBJ1-2
201651363	convalescent	CAVMKDSNYQLIW;CAVPLIKAAGNKLTF;_CASSSYRKEKLFF;	A*24:02	RYSIFFDYM	EBV_EBNA3	3	TRAV8-1	TRAJ33	TRAV2	TRAJ17	TRBV19	TRBJ1-4
201651363	convalescent	CVVNIRVSDGQKLLF;_CASSTLRGAGWSGELFF;	A*24:02	SVIYLYLTF	SARS2_ORF1AB	1	TRAV12-1	TRAJ16			TRBV6-5	TRBJ2-2
201651363	convalescent	CVVNSGNKLVF;_CASSADAGTSSEQFF;	A*24:02	YYTSNPTTF	SARS2_ORF1AB	9	TRAV12-1	TRAJ47			TRBV9	TRBJ2-1
201651363	convalescent	CVVTRSQGNLIF;_CASRASGGFNEQFF;	A*24:02	VYIGDPAQL	SARS2_ORF1AB	5	TRAV12-1	TRAJ42			TRBV12-5	TRBJ2-1
201651365	convalescent	CADDYKLSF;_CASKKTPVGTEAFF;	A*24:02	NYMPYFFTL	SARS2_ORF1AB	1	TRAV13-1	TRAJ20			TRBV19	TRBJ1-1
201651365	convalescent	CAFPSGGSNYKLTF;CASGNTPLVF;_CASSETGSSSYEQYF;	A*24:02	QYIKWPWYI	SARS2_SPIKE	4	TRAV24	TRAJ53	TRAV12-2	TRAJ29	TRBV6-1	TRBJ2-7
201651365	convalescent	CAFPSGGSNYKLTF;_No-beta-detected;	A*24:02	QYIKWPWYI	SARS2_SPIKE	417	TRAV24	TRAJ53
201651365	convalescent	CAGPWGFGNEKLTF;_No-beta-detected;	A*24:02	QYIKWPWYI	SARS2_SPIKE	12	TRAV25	TRAJ48
201651365	convalescent	CALMDSSYKLIF;CAMSPNNAGNMLTF;_CASSLEMQGALYGYTF;	A*24:02	YYQLYSTQL	SARS2_3A	3	TRAV16	TRAJ12	TRAV14/DV4	TRAJ39	TRBV5-1	TRBJ1-2
201651365	convalescent	CAMSSGFQKLVF;_No-beta-detected;	A*24:02	VYIGDPAQL	SARS2_ORF1AB	2	TRAV14/DV4	TRAJ8
201651365	convalescent	CAPWDNYGQNFVF;_CASGNRLMEEGQFF;	A*24:02	RYSIFFDYM	EBV_EBNA3	112	TRAV21	TRAJ26			TRBV12-5	TRBJ2-1
201651365	convalescent	CAVEGNYGGSQGNLIF;_CASSINPSSYNEQFF;	A*24:02	NYMPYFFTL	SARS2_ORF1AB	2	TRAV2	TRAJ42			TRBV19	TRBJ2-1
201651365	convalescent	CAVNAVDSGAGSYQLTF;_No-beta-detected;	A*24:02	NYNYLYRLF	SARS2_SPIKE	1	TRAV12-2	TRAJ28
201651365	convalescent	CVVNIFNSGGSNYKLTF;_No-beta-detected;	A*24:02	NYNYLYRLF	SARS2_SPIKE	1	TRAV12-1	TRAJ53
201651365	convalescent	CVVNSGNTPLVF;_CASSYLYRVAGELFF;	A*24:02	NYMPYFFTL	SARS2_ORF1AB	3	TRAV12-1	TRAJ29			TRBV6-1	TRBJ2-2
201651365	convalescent	CVVTGAGSYQLTF;_CATSDDSEKLFF;	A*24:02	VYAWNRKRI	SARS2_SPIKE	2	TRAV8-2	TRAJ28			TRBV24-1	TRBJ1-4
201651365	convalescent	No-alpha-detected;_CASGNRLMEEGQFF;	A*24:02	RYSIFFDYM	EBV_EBNA3	7					TRBV12-5	TRBJ2-1
201651365	convalescent	No-alpha-detected;_CATSDDSEKLFF;	A*24:02	VYAWNRKRI	SARS2_SPIKE	2					TRBV24-1	TRBJ1-4
201653382	convalescent	CAVDGGATNKLIF;_CAWKPTGLGYGYTF;	A*24:02	FWITIAYII	SARS2_ORF1AB	1	TRAV12-2	TRAJ32			TRBV30	TRBJ1-2
201653382	convalescent	No-alpha-detected;_CASDRTGQTNEKLFF;	A*24:02	TYGPVFMCL	HHV-4_LMP2	7					TRBV7-9	TRBJ1-4
2010113790	unexposed	CAGPSSNTGKLIF;_CASSRTGFSEQYF;	A*24:02	RYSIFFDYM	EBV_EBNA3	9	TRAV27	TRAJ37			TRBV3-1	TRBJ2-7
2010113790	unexposed	No-alpha-detected;_CASSRTGFSEQYF;	A*24:02	RYSIFFDYM	EBV_EBNA3	13					TRBV3-1	TRBJ2-7
2010113903	unexposed	CGLLMIKAAGNKLTF;_CASSPGFRTGVQEQYF;	A*24:02	TYGPVFMCL	HHV-4_LMP2	4	TRAV4	TRAJ17			TRBV12-4	TRBJ2-7
2010113903	unexposed	No-alpha-detected;_CASSPGFRTGVQEQYF;	A*24:02	TYGPVFMCL	HHV-4_LMP2	7					TRBV12-4	TRBJ2-7
201657852	convalescent	CVVNIPYGSNYQLIW;_CASSEGQGYEQYF;	A*24:02	NYNYLYRLF	SARS2_SPIKE	1	TRAV12-1	TRAJ33			TRBV6-1	TRBJ2-7
201657852	convalescent	CVVNPTGTASKLTF;_CASSVAGGLYEQFF;	A*24:02	VYIGDPAQL	SARS2_ORF1AB	3	TRAV12-1	TRAJ44			TRBV9	TRBJ2-1
201657852	convalescent	No-alpha-detected;_CASSLALAGNEQFF;	A*24:02	FAMQMAYRF	SARS2_SPIKE	1					TRBV7-9	TRBJ2-1
509389	convalescent	CAASRWGLLSGGSYIPTF;_No-beta-detected;	A*24:02	TSAMQTMLF	SARS2_ORF1AB	1	TRAV13-1	TRAJ6
509389	convalescent	CLVGSYNQGGKLIF;_CAISEFRDDQETQYF;	A*24:02	ISQWLTNIF	SARS2_ORF1AB	1	TRAV4	TRAJ23			TRBV10-3	TRBJ2-5
509389	convalescent	CVVNFLYNQGGKLIF;_CASSQERDRVYEQYF;	A*24:02	QWNLVIGFL	SARS2_M	1	TRAV12-1	TRAJ23			TRBV4-3	TRBJ2-7
509389	convalescent	No-alpha-detected;_CASSRRASGASTDTQYF;	A*24:02	LFTRFFYVL	SARS2_ORF1AB	1					TRBV7-6	TRBJ2-3
318907	acute	CAIPNYGGSQGNLIF;CATDPGGNTPLVF;_CASSFWGLAGGYNEQFF;	A*24:02	TYHWLLLTI	SARS2_ORF1AB	1	TRAV14/DV4	TRAJ42	TRAV17	TRAJ29	TRBV28	TRBJ2-1
318907	acute	CALGSNYQLIW;_CAWSAIADTDTQYF;	A*24:02	RYRIGNYKL	SARS2_M	1	TRAV19	TRAJ33			TRBV30	TRBJ2-3
318907	acute	CAMRAFMIKAAGNKLTF;_CASSPDGLTENTEAFF;	A*24:02	DYTEISFML	SARS2_ORF1AB	1	TRAV14/DV4	TRAJ17			TRBV19	TRBJ1-1
318907	acute	CATDYYSNSGYALNF;_CASSLGTGDTDTQYF;	A*24:02	RYRIGNYKL	SARS2_M	1	TRAV17	TRAJ41			TRBV5-8	TRBJ2-3
318907	acute	CAVRNNNARLMF;_CASSPRTSGNTYEQYF;	A*24:02	FYWFFSNYL	SARS2_ORF1AB	1	TRAV1-1	TRAJ31			TRBV11-2	TRBJ2-7
318907	acute	CAVRPDSNYQLIW;_CASSPRGTVLEKLFF;	A*24:02	RYSIFFDYM	EBV_EBNA3	6	TRAV8-1	TRAJ33			TRBV27	TRBJ1-4
318907	acute	CAVRSHGSGGSNYKLTF;_CASRELGQETQYF;	A*24:02	TSQWLTNIF	SARS2_ORF1AB	55	TRAV41	TRAJ53			TRBV19	TRBJ2-5
318907	acute	CAVRSHGSGGSNYKLTF;_No-beta-detected;	A*24:02	TSQWLTNIF	SARS2_ORF1AB	5	TRAV41	TRAJ53
318907	acute	CVVNLLRSNDYKLSF;_CASSEGRGYEQFF;	A*24:02	NYNYLYRLF	SARS2_SPIKE	1	TRAV12-1	TRAJ20			TRBV6-1	TRBJ2-1
318907	acute	CVVNSLEDSNYQLIW;_CASSVGQGYEQYF;	A*24:02	NYNYLYRLF	SARS2_SPIKE	1	TRAV12-1	TRAJ33			TRBV5-1	TRBJ2-7
318907	acute	No-alpha-detected;_CASRELGQETQYF;	A*24:02	TSQWLTNIF	SARS2_ORF1AB	3					TRBV19	TRBJ2-5
318907	acute	No-alpha-detected;_CASSLGRASLGEQYF;	A*24:02	FYWFFSNYL	SARS2_ORF1AB	1					TRBV7-9	TRBJ2-7
318907	acute	No-alpha-detected;_CASSLSWGLVKETQYF;	A*24:02	LFFSDVTWF	SARS2_SPIKE	1					TRBV27	TRBJ2-5
318907	acute	No-alpha-detected;_CASSPRGTVLEKLFF;	A*24:02	RYSIFFDYM	EBV_EBNA3	3					TRBV27	TRBJ1-4
318907	acute	No-alpha-detected;_CASSVGASGNTYNEQFF;	A*24:02	LFTRFFYVL	SARS2_ORF1AB	1					TRBV9	TRBJ2-1
318907	acute	No-alpha-detected;_CSATKVAETIYLAKNIQYF;	A*24:02	EWSMATYYL	SARS2_ORF1AB	1					TRBV20-1	TRBJ2-4
306970	convalescent	CAVKGNQAGTALIF;_CASSQDRSGGATDTQYF;	A*24:02	VYFLQSINF	SARS2_3A	3	TRAV21	TRAJ15			TRBV4-3	TRBJ2-3
306970	convalescent	CLVGDTDKLIF;_CASSPAQGDEQYF;	A*24:02	VYAWNRKRI	SARS2_SPIKE	1	TRAV4	TRAJ34			TRBV4-2	TRBJ2-7
306970	convalescent	No-alpha-detected;_CASSPGQGYEQYF;	A*24:02	NYNYLYRLF	SARS2_SPIKE	1					TRBV5-4	TRBJ2-7
783978	acute	CAAPGTGANNLFF;_CASSQDHGLHPEAFF;	A*24:02	LWLLWPVTL	SARS2_M	1	TRAV29/DV5	TRAJ36			TRBV4-1	TRBJ1-1
783978	acute	CAMREEYNFNKFYF;_CASSGPGTLNLDTF;	A*24:02	YINVFAFPF	SARS2_10	1	TRAV14/DV4	TRAJ21			TRBV6-2	TRBJ1-2
783978	acute	CASSYQKVTF;_CASSLQVNTEAFF;	A*24:02	QYIKWPWYI	SARS2_SPIKE	1	TRAV24	TRAJ13			TRBV5-6	TRBJ1-1
783978	acute	CATDPYSSASKIIF;CAVLGGYNKLIF;_CASSPAPNTEAFF;	A*24:02	TYHWLLLTI	SARS2_ORF1AB	1	TRAV17	TRAJ3	TRAV1-2	TRAJ4	TRBV9	TRBJ1-1
783978	acute	CVVTNTNAGKSTF;_CASSEFTNYEQYF;	A*24:02	NYNYLYRLF	SARS2_SPIKE	1	TRAV12-1	TRAJ27			TRBV2	TRBJ2-7
542663	convalescent	CAAVNNNARLMF;_CASSEGESNTGELFF;	A*02:01	YLQPRTFLL	SARS2_SPIKE	3	TRAV38-2/DV8	TRAJ31			TRBV9	TRBJ2-2
542663	convalescent	CAEGENARLMF;_CSVGGSFYGYTF;	A*02:01	GLCTLVAML	EBV_BMLF1	6	TRAV5	TRAJ31			TRBV29-1	TRBJ1-2
542663	convalescent	CAGGGSQGNLIF;_CASSIRSSYEQYF;	A*02:01	GILGFVFTL	FLUA_M1	5	TRAV27	TRAJ42			TRBV19	TRBJ2-7
542663	convalescent	CATDGLSNFGNEKLTF;_CASSFGQQETQYF;	A*02:01	GLCTLVAML	EBV_BMLF1	9	TRAV17	TRAJ48			TRBV12-4	TRBJ2-5
542663	convalescent	CAVNEGGGSYIPTF;_CASSLAMGTSGGPYNEQFF;	A*02:01	KLWAQCVQL	SARS2_ORF1AB	1	TRAV12-2	TRAJ6			TRBV5-1	TRBJ2-1
542663	convalescent	CAVNGISGGYNKLIF;_CASSQAWVPTTNEKLFF;	A*02:01	LLLEWLAMA	SARS2_14	1	TRAV8-1	TRAJ4			TRBV6-5	TRBJ1-4
542663	convalescent	CAVRGADNARLMF;CVVNGYNTDKLIF;_CASSSVSLGNEQFF;	A*02:01	YLQPRTFLL	SARS2_SPIKE	4	TRAV1-2	TRAJ31	TRAV12-1	TRAJ34	TRBV6-5	TRBJ2-1
542663	convalescent	CVVNEGDKIIF;_CASSADIEQYF;	A*02:01	YLQPRTFLL	SARS2_SPIKE	5	TRAV12-1	TRAJ30			TRBV7-9	TRBJ2-7
542663	convalescent	CVVNKEDRLMF;_CSVDRDRNTGELFF;	A*02:01	YLQPRTFLL	SARS2_SPIKE	1	TRAV12-1	TRAJ31			TRBV29-1	TRBJ2-2
542663	convalescent	CVVNMATDKLIF;_CASGGTNTGELFF;	A*02:01	YLQPRTFLL	SARS2_SPIKE	2	TRAV12-1	TRAJ34			TRBV2	TRBJ2-2
183111	acute	CAGAGRFSGAGSYQLTF;_CASSGRARLARTDTQYF;	B*07:02	IPIQASLPF	SARS2_3A	1	TRAV27	TRAJ28			TRBV6-1	TRBJ2-3
183111	acute	CAMRLYNFNKFYF;_CASSHEWGSNTGELFF;	B*07:02	KPLPEVKIL	SARS2_ORF1AB	1	TRAV14/DV4	TRAJ21			TRBV3-1	TRBJ2-2
183111	acute	CATDSSDNAGNMLTF;_CSARERGHYNEQFF;	A*02:01	YLFDESGEF	SARS2_ORF1AB	1	TRAV17	TRAJ39			TRBV20-1	TRBJ2-1
183111	acute	CAVQDFLNYGGSQGNLIF;_CASHRDPMISEQFF;	B*07:02	LPSYAALAT	SARS2_ORF1AB	1	TRAV20	TRAJ42			TRBV6-1	TRBJ2-1
183111	acute	CAVSPTGTASKLTF;_CASSLIAGGPEAKNIQYF;	B*07:02	SPRWYFYYL	SARS2_N	1	TRAV3	TRAJ44			TRBV27	TRBJ2-4
183111	acute	CVVNEEDKLIF;_CAGSTSLTGELFF;	A*02:01	YLQPRTFLL	SARS2_SPIKE	2	TRAV12-1	TRAJ34			TRBV7-9	TRBJ2-2
183111	acute	No-alpha-detected;_CASSLDLNSPLHF;	B*07:02	TPRDLGACI	SARS2_ORF1AB	1					TRBV11-2	TRBJ1-6
511931	acute	CAAPGGSQGNLIF;_CATSGALAGGRTDTQYF;	A*02:01	LLYDANYFL	SARS2_3A	1	TRAV12-2	TRAJ42			TRBV10-3	TRBJ2-3
511931	acute	CAVDTDKLIF;CAVNEGDKIIF;_CASSQDIYAFF;	A*02:01	YLQPRTFLL	SARS2_SPIKE	1	TRAV2	TRAJ34	TRAV12-2	TRAJ30	TRBV7-9	TRBJ1-1
511931	acute	CAVGVDTGTASKLTF;CVVRRNDYKLSF;_CASSPGTDTQYF;	A*02:01	LTYHGAIKL	SARS2_N	1	TRAV8-3	TRAJ44	TRAV12-1	TRAJ20	TRBV5-1	TRBJ2-3
511931	acute	CAVITDAGNNRKLIW;_CASSVAASGGGELFF;	A*02:01	YQDVNCTEV	SARS2_SPIKE	1	TRAV1-2	TRAJ38			TRBV4-3	TRBJ2-2
511931	acute	CAVKDTGKLIF;_CASSSLLQGVDYGYTF;	A*02:01	HLLLVAAGL	SARS2_3A	1	TRAV8-1	TRAJ37			TRBV19	TRBJ1-2
511931	acute	CAVLMDSNYQLIW;_CASSMDGMNTEAFF;	A*02:01	CLGGLLTMV	HHV-4_LMP2	2	TRAV21	TRAJ33			TRBV10-2	TRBJ1-1
511931	acute	CAVNADDKIIF;_CASSPDILHTF;	A*02:01	YLQPRTFLL	SARS2_SPIKE	1	TRAV12-2	TRAJ30			TRBV7-9	TRBJ1-2
511931	acute	CAVQHRSNDYKLSF;CVVNEGDKLIF;_CANGSPNTGELFF;	A*02:01	YLQPRTFLL	SARS2_SPIKE	1	TRAV20	TRAJ20	TRAV12-1	TRAJ34	TRBV7-9	TRBJ2-2
511931	acute	CAVSATDSWGKLQF;_CASSEDTAGNTIYF;	A*02:01	HLLLVAAGL	SARS2_3A	1	TRAV3	TRAJ24			TRBV10-2	TRBJ1-3
511931	acute	CLVGAEGQKLLF;_No-beta-detected;	A*02:01	YFLQSINFV	SARS2_3A	1	TRAV4	TRAJ16
511931	acute	CVVNDLDDMRF;_CASSPDSEQYF;	A*02:01	YLQPRTFLL	SARS2_SPIKE	1	TRAV12-1	TRAJ43			TRBV7-9	TRBJ2-7
511931	acute	CVVNDPAGSYQLTF;_CASSPPSGGNTGELFF;	A*02:01	YLQPRTFLL	SARS2_SPIKE	2	TRAV12-1	TRAJ28			TRBV3-1	TRBJ2-2
511931	acute	CVVNMPGYSTLTF;_CASSDDLGGNTGELFF;	A*02:01	YLQPRTFLL	SARS2_SPIKE	1	TRAV12-1	TRAJ11			TRBV5-4	TRBJ2-2
511931	acute	CVVNMQDDMRF;_CASQDSNTGELFF;	A*02:01	YLQPRTFLL	SARS2_SPIKE	1	TRAV12-1	TRAJ43			TRBV5-1	TRBJ2-2
511931	acute	CLVQAGTALIF;_CASSLEQGSYEQYF;	A*02:01	YLNTLTLAV	SARS2_ORF1AB	1	TRAV4	TRAJ15			TRBV4-1	TRBJ2-7
2010113790	unexposed	CAALMNSGYSTLTF;_CASAPNPNTGELFF;	B*07:02	RPHERNGFTVL	CMV_PP65	3	TRAV36/DV7	TRAJ11			TRBV12-4	TRBJ2-2
2010113790	unexposed	CAAPWGNFNKFYF;_CASSFPQGGSSGNTIYF;	B*07:02	RPPIFIRRL	EBV_EBNA3	1	TRAV21	TRAJ21			TRBV9	TRBJ1-3
2010113790	unexposed	CAASIGAFGNEKLTF;_CASSPHRNTEAFF;	B*07:02	RPHERNGFTVL	CMV_PP65	16	TRAV23/DV6	TRAJ48			TRBV4-3	TRBJ1-1
2010113790	unexposed	CAEIIYNFNKFYF;_No-beta-detected;	B*07:02	VPHHVVATV	SARS2_14	1	TRAV13-2	TRAJ21
2010113790	unexposed	CAFCYNNNDMRF;_CASSQETGIYEQYF;	B*07:02	RPPIFIRRL	EBV_EBNA3	1	TRAV38-1	TRAJ43			TRBV4-1	TRBJ2-7
2010113790	unexposed	CAFFSSDSWGKLQF;_CASKDLSGGEQYF;	B*07:02	RPPIFIRRL	EBV_EBNA3	2	TRAV24	TRAJ24			TRBV25-1	TRBJ2-7
2010113790	unexposed	CAFGHNNNDMRF;_CASSLETGSYEQYF;	B*07:02	RPPIFIRRL	EBV_EBNA3	2	TRAV38-1	TRAJ43			TRBV4-1	TRBJ2-7
2010113790	unexposed	CAFHSWGKLQF;CAGRRNNDMRF;_CSARATGQDSNTEAFF;	B*07:02	RPHERNGFTVL	CMV_PP65	5	TRAV38-1	TRAJ24	TRAV25	TRAJ43	TRBV20-1	TRBJ1-1
2010113790	unexposed	CAFHSWGKLQF;_CSARATGQDSNTEAFF;	B*07:02	RPHERNGFTVL	CMV_PP65	18	TRAV38-1	TRAJ24			TRBV20-1	TRBJ1-1
2010113790	unexposed	CAGMRGLTGGGNKLTF;_CASSRYRDPPDHEQYF;	B*07:02	VPYFNMVYM	SARS2_ORF1AB	1	TRAV25	TRAJ10			TRBV4-1	TRBJ2-7
2010113790	unexposed	CAGPNNNNDMRF;_CASSLSRANSPLHF;	B*07:02	MPYFFTLLL	SARS2_ORF1AB	1	TRAV25	TRAJ43			TRBV27	TRBJ1-6
2010113790	unexposed	CAGRRNNDMRF;_CSARATGQDSNTEAFF;	B*07:02	RPHERNGFTVL	CMV_PP65	11	TRAV25	TRAJ43			TRBV20-1	TRBJ1-1
2010113790	unexposed	CALSLVAGTYKYIF;_CASSVGSSATYNEQFF;	B*07:02	RPHERNGFTVL	CMV_PP65	4	TRAV19	TRAJ40			TRBV9	TRBJ2-1
2010113790	unexposed	CAMREGRDSSYKLIF;_CASSLLQGARTEAFF;	B*07:02	TPRVTGGGAM	CMV_PP65	9	TRAV14/DV4	TRAJ12			TRBV7-9	TRBJ1-1
2010113790	unexposed	CAMREGSDSSYKLIF;_CASSSHDRHGIGSPLHF;	B*07:02	TPRVTGGGAM	CMV_PP65	6	TRAV14/DV4	TRAJ12			TRBV7-9	TRBJ1-6
2010113790	unexposed	CAMSANKGGYNKLIF;_CATSDLVEDTQYF;	B*07:02	SPRWYFYYL	SARS2_N	1	TRAV12-3	TRAJ4			TRBV24-1	TRBJ2-3
2010113790	unexposed	CASTSGTYKYIF;_CASSQEAGLGYEKLFF;	B*07:02	RPPIFIRRL	EBV_EBNA3	1	TRAV38-2/DV8	TRAJ40			TRBV4-1	TRBJ1-4
2010113790	unexposed	CATEERMDSSYKLIF;_CASSDRTEGDYEQYF;	B*07:02	TPRVTGGGAM	CMV_PP65	13	TRAV17	TRAJ12			TRBV7-9	TRBJ2-7
2010113790	unexposed	CATEERMDSSYKLIF;_CASSNRDRGAYEQYF;	B*07:02	TPRVTGGGAM	CMV_PP65	3	TRAV17	TRAJ12			TRBV7-9	TRBJ2-7
2010113790	unexposed	CAVGEVNDMRF;_CASRATFTDTQYF;	B*07:02	RPPIFIRRL	EBV_EBNA3	1	TRAV8-3	TRAJ43			TRBV6-6	TRBJ2-3
2010113790	unexposed	CAVNNNDMRF;CAVRSGGSNYKLTF;_CASRTGTGNLYEQYF;	B*07:02	TPRVTGGGAM	CMV_PP65	13	TRAV8-6	TRAJ43	TRAV21	TRAJ53	TRBV27	TRBJ2-7
2010113790	unexposed	CAVNNNDMRF;_CASRTGTGNLYEQYF;	B*07:02	TPRVTGGGAM	CMV_PP65	8	TRAV8-6	TRAJ43			TRBV27	TRBJ2-7
2010113790	unexposed	CAVNPFGSGGYNKLIF;_CAISLGTSGRESYNEQFF;	B*07:02	RPHERNGFTVL	CMV_PP65	232	TRAV8-1	TRAJ4			TRBV10-3	TRBJ2-1
2010113790	unexposed	CAVNSWGKLQF;_CASSPSSYEQYF;	B*07:02	IPTITQMNL	SARS2_ORF1AB	1	TRAV12-2	TRAJ24			TRBV12-3	TRBJ2-7
2010113790	unexposed	CAVPLRNSGNTPLVF;_No-beta-detected;	B*07:02	CPACYNSEV	SARS2_ORF1AB	1	TRAV8-1	TRAJ29
2010113790	unexposed	CAVQYDRGSTLGRLYF;_CASSPEGTGSYEQYF;	B*07:02	RPHERNGFTVL	CMV_PP65	9	TRAV20	TRAJ18			TRBV18	TRBJ2-7
2010113790	unexposed	CAVRAITGGGNKLTF;_CASSLSLDSGANVLTF;	B*07:02	RPHERNGFTVL	CMV_PP65	32	TRAV1-1	TRAJ10			TRBV5-5	TRBJ2-6
2010113790	unexposed	CAVRAITGGGNKLTF;_No-beta-detected;	B*07:02	RPHERNGFTVL	CMV_PP65	4	TRAV1-1	TRAJ10
2010113790	unexposed	CAVRDTTNWGKLQF;_CASRSGGGSYEQYF;	B*07:02	SPLPSYAAF	SARS2_ORF1AB	1	TRAV3	TRAJ24			TRBV7-2	TRBJ2-7
2010113790	unexposed	CAVRENSGYSTLTF;_CASSHDERTGSYEQYF;	B*07:02	RPHERNGFTVL	CMV_PP65	29	TRAV20	TRAJ11			TRBV7-8	TRBJ2-7
2010113790	unexposed	CAVRERMDSSYKLIF;_CASSLGLGTGHPNEKLFF;	B*07:02	TPRVTGGGAM	CMV_PP65	7	TRAV3	TRAJ12			TRBV7-9	TRBJ1-4
2010113790	unexposed	CAVRGRMDSSYKLIF;_CASSSHEVQGYNSPLHF;	B*07:02	TPRVTGGGAM	CMV_PP65	9	TRAV12-2	TRAJ12			TRBV7-9	TRBJ1-6
2010113790	unexposed	CAVRSGGSNYKLTF;_CASRTGTGNLYEQYF;	B*07:02	TPRVTGGGAM	CMV_PP65	28	TRAV21	TRAJ53			TRBV27	TRBJ2-7
2010113790	unexposed	CAVRSGGSNYKLTF;_No-beta-detected;	B*07:02	TPRVTGGGAM	CMV_PP65	5	TRAV21	TRAJ53
2010113790	unexposed	CAVSPPSGTYKYIF;_CASSLEGTQGLGINEQFF;	B*07:02	IPVAYRNVL	SARS2_ORF1AB	1	TRAV8-4	TRAJ40			TRBV7-2	TRBJ2-1
2010113790	unexposed	CAVTHRTDSSYKLIF;_CASSSRQGFTTGELFF;	B*07:02	TPRVTGGGAM	CMV_PP65	31	TRAV12-2	TRAJ12			TRBV7-9	TRBJ2-2
2010113790	unexposed	CAVVRGSSNTGKLIF;_CSARDPGRLDTGYEQYF;	B*07:02	LPKEITVAT	SARS2_M	1	TRAV8-1	TRAJ37			TRBV20-1	TRBJ2-7
2010113790	unexposed	CAVWTLSGSARQLTF;_CASSTRDRGSYEQYF;	B*07:02	TPRVTGGGAM	CMV_PP65	5	TRAV21	TRAJ22			TRBV7-9	TRBJ2-7
2010113790	unexposed	CAYIPPLRVNNNDMRF;_CASSSGQGGELF;	B*07:02	RPPIFIRRL	EBV_EBNA3	1	TRAV38-2/DV8	TRAJ43			TRBV6-6	TRBJ2-3
2010113790	unexposed	CAYIPPLRVNNNDMRF;_No-beta-detected;	B*07:02	RPPIFIRRL	EBV_EBNA3	1	TRAV38-2/DV8	TRAJ43
2010113790	unexposed	CAYNQGAQKLVF;_CASSLPAGGYSGNTIYF;	B*07:02	RPPIFIRRL	EBV_EBNA3	1	TRAV38-2/DV8	TRAJ54			TRBV9	TRBJ1-3
2010113790	unexposed	CAYVQGAQKLVF;_CASSFPQGGSSGNTIYF;	B*07:02	RPPIFIRRL	EBV_EBNA3	5	TRAV38-2/DV8	TRAJ54			TRBV9	TRBJ1-3
2010113790	unexposed	CAYVQGAQKLVF;_No-beta-detected;	B*07:02	RPPIFIRRL	EBV_EBNA3	3	TRAV38-2/DV8	TRAJ54
2010113790	unexposed	CIVSSRNTGNQFYF;_CASSLGPAHYEQYF;	B*07:02	TPRVTGGGAM	CMV_PP65	516	TRAV26-1	TRAJ49			TRBV27	TRBJ2-7
2010113790	unexposed	CIVSSRNTGNQFYF;_No-beta-detected;	B*07:02	TPRVTGGGAM	CMV_PP65	63	TRAV26-1	TRAJ49
2010113790	unexposed	CVVSGYGGSQGNLIF;_CASSPRSSGGRYNEQFF;	B*07:02	LPNNTASWF	SARS2_N	1	TRAV8-2	TRAJ42			TRBV18	TRBJ2-1
2010113790	unexposed	No-alpha-detected;_CAISLGTSGRESYNEQFF;	B*07:02	RPHERNGFTVL	CMV_PP65	116					TRBV10-3	TRBJ2-1
2010113790	unexposed	No-alpha-detected;_CASGVTGSSNQPQHF;	B*07:02	WPWYIWLGF	SARS2_SPIKE	1					TRBV27	TRBJ1-5
2010113790	unexposed	No-alpha-detected;_CASIDLDPTGELFF;	B*07:02	RPPIFIRRL	EBV_EBNA3	5					TRBV19	TRBJ2-2
2010113790	unexposed	No-alpha-detected;_CASKDLSGGEQYF;	B*07:02	RPPIFIRRL	EBV_EBNA3	2					TRBV25-1	TRBJ2-7
2010113790	unexposed	No-alpha-detected;_CASNPQRRVRTDTQYF;	B*07:02	APYIVGDVV	SARS2_ORF1AB	1					TRBV6-2	TRBJ2-3
2010113790	unexposed	No-alpha-detected;_CASRHHLIGTGHTGELFF;	B*07:02	SPRWYFYYL	SARS2_N	1					TRBV6-2	TRBJ2-2
2010113790	unexposed	No-alpha-detected;_CASRTGTGNLYEQYF;	B*07:02	TPRVTGGGAM	CMV_PP65	11					TRBV27	TRBJ2-7
2010113790	unexposed	No-alpha-detected;_CASSAKTGSSYNEQFF;	B*07:02	WPWYIWLGF	SARS2_SPIKE	1					TRBV9	TRBJ2-1
2010113790	unexposed	No-alpha-detected;_CASSDRTEGDYEQYF;	B*07:02	TPRVTGGGAM	CMV_PP65	3					TRBV7-9	TRBJ2-7
2010113790	unexposed	No-alpha-detected;_CASSFPQGGSSGNTIYF;	B*07:02	RPPIFIRRL	EBV_EBNA3	2					TRBV9	TRBJ1-3
2010113790	unexposed	No-alpha-detected;_CASSHDERTGSYEQYF;	B*07:02	RPHERNGFTVL	CMV_PP65	18					TRBV7-8	TRBJ2-7
2010113790	unexposed	No-alpha-detected;_CASSLAGVEQYF;	B*07:02	SPRWYFYYL	SARS2_N	1					TRBV5-1	TRBJ2-7
2010113790	unexposed	No-alpha-detected;_CASSLETGSYEQYF;	B*07:02	RPPIFIRRL	EBV_EBNA3	2					TRBV4-1	TRBJ2-7
2010113790	unexposed	No-alpha-detected;_CASSLGLAGSDEQFF;	B*07:02	MPASWVMRI	SARS2_ORF1AB	1					TRBV5-5	TRBJ2-1
2010113790	unexposed	No-alpha-detected;_CASSLGPAHYEQYF;	B*07:02	TPRVTGGGAM	CMV_PP65	306					TRBV27	TRBJ2-7
2010113790	unexposed	No-alpha-detected;_CASSLSLDSGANVLTF;	B*07:02	RPHERNGFTVL	CMV_PP65	7					TRBV5-5	TRBJ2-6
2010113790	unexposed	No-alpha-detected;_CASSPHRNTEAFF;	B*07:02	RPHERNGFTVL	CMV_PP65	20					TRBV4-3	TRBJ1-1
2010113790	unexposed	No-alpha-detected;_CASSPMGPYEQYF;	B*07:02	RPPLNRNYV	SARS2_ORF1AB	1					TRBV7-9	TRBJ2-7
2010113790	unexposed	No-alpha-detected;_CASSRLPGTGHTGELFF;	B*07:02	RPPIFIRRL	EBV_EBNA3	1					TRBV28	TRBJ2-2
2010113790	unexposed	No-alpha-detected;_CASSSGLAADTQYF;	B*07:02	SPIFRIVAA	SARS2_7A	1					TRBV9	TRBJ2-3
2010113790	unexposed	No-alpha-detected;_CASSSRQGFTTGELFF;	B*07:02	TPRVTGGGAM	CMV_PP65	4					TRBV7-9	TRBJ2-2
2010113790	unexposed	No-alpha-detected;_CASSVEYGRSTDTQYF;	B*07:02	RPPIFIRRL	EBV_EBNA3	2					TRBV9	TRBJ2-3
2010113790	unexposed	No-alpha-detected;_CASSYSSGELFF;	B*07:02	TPRVTGGGAM	CMV_PP65	5					TRBV6-2	TRBJ2-2
2010113790	unexposed	No-alpha-detected;_CSARATGQDSNTEAFF;	B*07:02	RPHERNGFTVL	CMV_PP65	5					TRBV20-1	TRBJ1-1
2010113790	unexposed	No-alpha-detected;_CSARGGARNTEAFF;	B*07:02	RTAPHGHVV	SARS2_ORF1AB	1					TRBV20-1	TRBJ1-1
2010113903	unexposed	CAASIGNFGNEKLTF;_CASSPQRNTEAFF;	B*07:02	RPHERNGFTVL	CMV_PP65	22	TRAV23/DV6	TRAJ48			TRBV4-3	TRBJ1-1
2010113903	unexposed	CAASIGNFGNEKLTF;_CASSPSRNTEAFF;	B*07:02	RPHERNGFTVL	CMV_PP65	42	TRAV23/DV6	TRAJ48			TRBV4-3	TRBJ1-1
2010113903	unexposed	CAASIGNFGNEKLTF;_CASSQTRNREAFF;	B*07:02	RPHERNGFTVL	CMV_PP65	3	TRAV23/DV6	TRAJ48			TRBV4-3	TRBJ1-1
2010113903	unexposed	CAASIGNFGNEKLTF;_No-beta-detected;	B*07:02	RPHERNGFTVL	CMV_PP65	6	TRAV23/DV6	TRAJ48
2010113903	unexposed	CAASVGNFGNEKLTF;_CASSPYRNTEAFF;	B*07:02	RPHERNGFTVL	CMV_PP65	74	TRAV23/DV6	TRAJ48			TRBV4-3	TRBJ1-1
2010113903	unexposed	CAASVGNFGNEKLTF;_No-beta-detected;	B*07:02	RPHERNGFTVL	CMV_PP65	3	TRAV23/DV6	TRAJ48
2010113903	unexposed	CADLLNFGNEKLTF;_CASGPGRGLSLGNQPQHF;	B*07:02	RPHERNGFTVL	CMV_PP65	2	TRAV13-2	TRAJ48			TRBV2	TRBJ1-5
2010113903	unexposed	CAFVIQGAQKLVF;_CASSEVSYEQYF;	B*07:02	SIIAYTMSL	SARS2_SPIKE	1	TRAV38-2/DV8	TRAJ54			TRBV25-1	TRBJ2-7
2010113903	unexposed	CAILTRMDSSYKLIF;_CASSFIGEGGSDEQYF;	B*07:02	TPRVTGGGAM	CMV_PP65	15	TRAV17	TRAJ12			TRBV7-9	TRBJ2-7
2010113903	unexposed	CALVLGGNKLVF;_CASSSIWGSGEAFF;	B*07:02	RAMPNMLRI	SARS2_ORF1AB	1	TRAV16	TRAJ47			TRBV5-5	TRBJ1-1
2010113903	unexposed	CAMREKPGGYQKVTF;_CASSLSRRRSRDDNEQFF;	B*07:02	SLIYSTAAL	SARS2_ORF1AB	1	TRAV14/DV4	TRAJ13			TRBV19	TRBJ2-1
2010113903	unexposed	CAMRESSNYQLIW;_CASTRGQRNGAFF;	B*07:02	KPVPEVKIL	SARS2_ORF1AB	1	TRAV14/DV4	TRAJ33			TRBV2	TRBJ1-1
2010113903	unexposed	CATDADSNYQLIW;_CASSLDAETQYF;	B*07:02	SPRRARSVA	SARS2_SPIKE	2	TRAV17	TRAJ33			TRBV7-6	TRBJ2-5
2010113903	unexposed	CATEYRMDSSYKLIF;_CASSFRDRGNYEQYF;	B*07:02	TPRVTGGGAM	CMV_PP65	2	TRAV17	TRAJ12			TRBV7-9	TRBJ2-7
2010113903	unexposed	CATKIRMDSSYKLIF;_CASSYDTGLTEQYF;	B*07:02	TPRVTGGGAM	CMV_PP65	2	TRAV17	TRAJ12			TRBV7-9	TRBJ2-7
2010113903	unexposed	CATVHRMDSSYKLIF;_CASSLIGVSPYNEQFF;	B*07:02	TPRVTGGGAM	CMV_PP65	44	TRAV17	TRAJ12			TRBV7-9	TRBJ2-1
2010113903	unexposed	CATVLRMDSSYKLIF;_CASSLIGVSSYNEQFF;	B*07:02	TPRVTGGGAM	CMV_PP65	13	TRAV17	TRAJ12			TRBV7-9	TRBJ2-1
2010113903	unexposed	CAVAFSSGSARQLTF;_CARGGRAKNTEAFF;	B*07:02	RPHERNGFTVL	CMV_PP65	34	TRAV20	TRAJ22			TRBV2	TRBJ1-1
2010113903	unexposed	CAVDTGGFKTIF;_CASSPGTSGNEQFF;	B*07:02	SIIAYTMSL	SARS2_SPIKE	1	TRAV21	TRAJ9			TRBV4-2	TRBJ2-1
2010113903	unexposed	CAVEPGRNAGNMLTF;CAVRAINNAGNMLTF;_CASSQAGRGLGEKLFF;	B*07:02	RPHERNGFTVL	CMV_PP65	2	TRAV2	TRAJ39	TRAV1-1	TRAJ39	TRBV3-1	TRBJ1-4
2010113903	unexposed	CAVEPGRNAGNMLTF;_CASSQAGRGLGEKLFF;	B*07:02	RPHERNGFTVL	CMV_PP65	4	TRAV2	TRAJ39			TRBV3-1	TRBJ1-4
2010113903	unexposed	CAVIGDSSYKLIF;_CASSRFVPGQGGGTDTQYF;	B*07:02	RPHERNGFTVL	CMV_PP65	21	TRAV8-1	TRAJ12			TRBV5-5	TRBJ2-3
2010113903	unexposed	CAVNIISGGYNKLIF;_CASSPGGPGVGELFF;	B*07:02	SPYNSQNAV	SARS2_ORF1AB	1	TRAV12-2	TRAJ4			TRBV9	TRBJ2-2
2010113903	unexposed	CAVNSNYQLIW;_CASSKPGTGLSGGGYTF;	B*07:02	TPRVTGGGAM	CMV_PP65	24	TRAV1-1	TRAJ33			TRBV19	TRBJ1-2
2010113903	unexposed	CAVNSNYQLIW;_No-beta-detected;	B*07:02	TPRVTGGGAM	CMV_PP65	6	TRAV1-1	TRAJ33
2010113903	unexposed	CAVRSRMDSSYKLIF;_CASSSHDRDGGHSPLHF;	B*07:02	TPRVTGGGAM	CMV_PP65	13	TRAV3	TRAJ12			TRBV7-9	TRBJ1-6
2010113903	unexposed	CAVRVRDSWGKFQF;_CASTTPDPTDTQYF;	B*07:02	SPIFRIVAA	SARS2_7A	1	TRAV1-2	TRAJ24			TRBV6-5	TRBJ2-3
2010113903	unexposed	CAVSLISDGQKLLF;_CASGSQGRGDTEAFF;	B*07:02	RPHERNGFTVL	CMV_PP65	19	TRAV1-1	TRAJ16			TRBV12-5	TRBJ1-1
2010113903	unexposed	CILRDSGNTPLVF;_CASGLGTRQFTEAFF;	B*07:02	WPVTLACFV	SARS2_M	1	TRAV26-2	TRAJ29			TRBV12-5	TRBJ1-1
2010113903	unexposed	CTSYSGYALNF;_CSARDFRDPKTTEAFF;	B*07:02	RPHERNGFTVL	CMV_PP65	3	TRAV26-1	TRAJ41			TRBV20-1	TRBJ1-1
2010113903	unexposed	CVVSVTGTASKLTF;_CASSPGTGDLETQYF;	B*07:02	WPWYIWLGF	SARS2_SPIKE	1	TRAV8-2	TRAJ44			TRBV7-9	TRBJ2-5
2010113903	unexposed	No-alpha-detected;_CARGGRAKNTEAFF;	B*07:02	RPHERNGFTVL	CMV_PP65	20					TRBV2	TRBJ1-1
2010113903	unexposed	No-alpha-detected;_CASGSQGRGDTEAFF;	B*07:02	RPHERNGFTVL	CMV_PP65	26					TRBV12-5	TRBJ1-1
2010113903	unexposed	No-alpha-detected;_CASSDHQGGDGNTIYF;	B*07:02	RPPIFIRRL	EBV_EBNA3	1					TRBV2	TRBJ1-3
2010113903	unexposed	No-alpha-detected;_CASSFIGEGGSDEQYF;	B*07:02	TPRVTGGGAM	CMV_PP65	2					TRBV7-9	TRBJ2-7
2010113903	unexposed	No-alpha-detected;_CASSFRTVSSYEQYF;	B*07:02	TPRVTGGGAM	CMV_PP65	2					TRBV7-8	TRBJ2-7
2010113903	unexposed	No-alpha-detected;_CASSFVAGSSYNEQFF;	B*07:02	TPRVTGGGAM	CMV_PP65	3					TRBV11-2	TRBJ2-1
2010113903	unexposed	No-alpha-detected;_CASSHFRESNTEAFF;	B*07:02	IPTDFTISV	SARS2_SPIKE	1					TRBV4-1	TRBJ1-1
2010113903	unexposed	No-alpha-detected;_CASSKPGTGLSGGGYTF;	B*07:02	TPRVTGGGAM	CMV_PP65	23					TRBV19	TRBJ1-2
2010113903	unexposed	No-alpha-detected;_CASSLIGVSPYNEQFF;	B*07:02	TPRVTGGGAM	CMV_PP65	9					TRBV7-9	TRBJ2-1
2010113903	unexposed	No-alpha-detected;_CASSLVSGSSYNEQFF;	B*07:02	TPRVTGGGAM	CMV_PP65	4					TRBV11-2	TRBJ2-1
2010113903	unexposed	No-alpha-detected;_CASSPARNTEAFF;	B*07:02	RPHERNGFTVL	CMV_PP65	2					TRBV4-3	TRBJ1-1
2010113903	unexposed	No-alpha-detected;_CASSPNRNTEAFF;	B*07:02	RPHERNGFTVL	CMV_PP65	4					TRBV4-3	TRBJ1-1
2010113903	unexposed	No-alpha-detected;_CASSPQRNTEAFF;	B*07:02	RPHERNGFTVL	CMV_PP65	15					TRBV4-3	TRBJ1-1
2010113903	unexposed	No-alpha-detected;_CASSPSRNTEAFF;	B*07:02	RPHERNGFTVL	CMV_PP65	19					TRBV4-3	TRBJ1-1
2010113903	unexposed	No-alpha-detected;_CASSPYRNTEAFF;	B*07:02	RPHERNGFTVL	CMV_PP65	29					TRBV4-3	TRBJ1-1
2010113903	unexposed	No-alpha-detected;_CASSQAGRGLGEKLFF;	B*07:02	RPHERNGFTVL	CMV_PP65	4					TRBV3-1	TRBJ1-4
2010113903	unexposed	No-alpha-detected;_CASSQDRLTGDYTF;	B*07:02	RPPIFIRRL	EBV_EBNA3	1					TRBV4-1	TRBJ1-2
2010113903	unexposed	No-alpha-detected;_CASSQTRNREAFF;	B*07:02	RPHERNGFTVL	CMV_PP65	3					TRBV4-3	TRBJ1-1
2010113903	unexposed	No-alpha-detected;_CASSRFVPGQGGGTDTQYF;	B*07:02	RPHERNGFTVL	CMV_PP65	10					TRBV5-5	TRBJ2-3
2010113903	unexposed	No-alpha-detected;_CSARDFRDPKTTEAFF;	B*07:02	RPHERNGFTVL	CMV_PP65	3					TRBV20-1	TRBJ1-1
HHU20160714	unexposed	CAASIGSFGNEKLTF;_CASSPHRNTEAFF;	B*07:02	RPHERNGFTVL	CMV_PP65	13	TRAV23/DV6	TRAJ48			TRBV4-3	TRBJ1-1
HHU20160714	unexposed	CAASSGYALNF;_CASSRDRGLGYTF;	B*07:02	RTAPHGHVV	SARS2_ORF1AB	1	TRAV29/DV5	TRAJ41			TRBV5-4	TRBJ1-2
HHU20160714	unexposed	CAASWGTASKLTF;_No-beta-detected;	B*07:02	SPRWYFYYL	SARS2_N	1	TRAV13-1	TRAJ44
HHU20160714	unexposed	CAENARLMF;CAVQAPMSARGSQGNLIF;_CASSSKGGGQQTQYF;	B*07:02	QPGQTFSVL	SARS2_ORF1AB	2	TRAV13-2	TRAJ31	TRAV20	TRAJ42	TRBV7-2	TRBJ2-5
HHU20160714	unexposed	CAENSPMDSSYKLIF;_CASSWTGGTRNTGELFF;	B*07:02	SIIAYTMSL	SARS2_SPIKE	1	TRAV13-2	TRAJ12			TRBV7-2	TRBJ2-2
HHU20160714	unexposed	CALRWGYAGNNRKLIW;_CSVKHRGVGQPQHF;	B*07:02	SIIAYTMSL	SARS2_SPIKE	1	TRAV6	TRAJ38			TRBV20-1	TRBJ1-5
HHU20160714	unexposed	CALSLCKDGQKLLF;CAVRPPYNFNKFYF;_CASIRDLDNSYEQYF;	B*07:02	VPHHVVATV	SARS2_14	1	TRAV16	TRAJ16	TRAV3	TRAJ21	TRBV6-2	TRBJ2-7
HHU20160714	unexposed	CALSVAGTASKLTF;_CASSARDYTGELFF;	B*07:02	NPTIQKNVL	SARS2_ORF1AB	1	TRAV19	TRAJ44			TRBV7-9	TRBJ2-2
HHU20160714	unexposed	CAPVARMDSSYKLIF;_CASSLIGVSSYNEQFF;	B*07:02	TPRVTGGGAM	CMV_PP65	13	TRAV17	TRAJ12			TRBV7-9	TRBJ2-1
HHU20160714	unexposed	CATERRMDSSYKLIF;_CASSLREGPYPETQYF;	B*07:02	TPRVTGGGAM	CMV_PP65	11	TRAV17	TRAJ12			TRBV7-9	TRBJ2-5
HHU20160714	unexposed	CATVLRMDSSYKLIF;_CASSLIGVSSYNEQFF;	B*07:02	TPRVTGGGAM	CMV_PP65	9	TRAV17	TRAJ12			TRBV7-9	TRBJ2-1
HHU20160714	unexposed	CATVVRMDSSYKLIF;_CASSLIGVGERDTQYF;	B*07:02	TPRVTGGGAM	CMV_PP65	2	TRAV17	TRAJ12			TRBV7-9	TRBJ2-3
HHU20160714	unexposed	CAVIRRNNAGNMLTF;_CASSLRWTMAAPSTDTQYF;	B*07:02	LPSYAALAT	SARS2_ORF1AB	1	TRAV8-4	TRAJ39			TRBV6-5	TRBJ2-3
HHU20160714	unexposed	CAVISSRVNTPLVF;_CSVGAGGNTIYF;	B*07:02	RPHERNGFTVL	CMV_PP65	542	TRAV21	TRAJ29			TRBV29-1	TRBJ1-3
HHU20160714	unexposed	CAVISSRVNTPLVF;_No-beta-detected;	B*07:02	RPHERNGFTVL	CMV_PP65	42	TRAV21	TRAJ29
HHU20160714	unexposed	CAVQAPMSARGSQGNLIF;_CASSSKGGGQQTQYF;	B*07:02	QPGQTFSVL	SARS2_ORF1AB	3	TRAV20	TRAJ42			TRBV7-2	TRBJ2-5
HHU20160714	unexposed	CAVRGLMDSSYKLIF;_CASSFHDREGVGSPLHF;	B*07:02	TPRVTGGGAM	CMV_PP65	4	TRAV3	TRAJ12			TRBV7-9	TRBJ1-6
HHU20160714	unexposed	CAVRGVSGNTGKLIF;_CASSLSLSTSSNEQFF;	B*07:02	TPRVTGGGAM	CMV_PP65	4	TRAV1-1	TRAJ37			TRBV27	TRBJ2-1
HHU20160714	unexposed	CAVSRVLHC;_CASSVGGGRSYEQYF;	B*07:02	RSRNSSRNL	SARS2_N	1	TRAV41	TRAJ35			TRBV9	TRBJ2-7
HHU20160714	unexposed	CIGGGGADGLTF;_CASSGRDYTYEQYF;	B*07:02	WPVTLACFV	SARS2_M	2	TRAV26-1	TRAJ45			TRBV7-9	TRBJ2-7
HHU20160714	unexposed	CVVSDRWSGYSTLTF;_CASGALSSYNEQFF;	B*07:02	IPIQASLPF	SARS2_3A	1	TRAV8-2	TRAJ11			TRBV28	TRBJ2-1
HHU20160714	unexposed	No-alpha-detected;_CASSFEGPNYPQHF;	B*07:02	MPLSAPTLL	SARS2_ORF1AB	1					TRBV5-1	TRBJ1-5
HHU20160714	unexposed	No-alpha-detected;_CASSFHDREGVGSPLHF;	B*07:02	TPRVTGGGAM	CMV_PP65	4					TRBV7-9	TRBJ1-6
HHU20160714	unexposed	No-alpha-detected;_CASSFIGVGKTDEQYF;	B*07:02	TPRVTGGGAM	CMV_PP65	1					TRBV7-9	TRBJ2-7
HHU20160714	unexposed	No-alpha-detected;_CASSLGSGARELFF;	B*07:02	TPRVTGGGAM	CMV_PP65	5					TRBV27	TRBJ2-2
HHU20160714	unexposed	No-alpha-detected;_CASSLGVSNYEQYF;	B*07:02	TPRVTGGGAM	CMV_PP65	4					TRBV27	TRBJ2-7
HHU20160714	unexposed	No-alpha-detected;_CASSLIGVSSYNEQFF;	B*07:02	TPRVTGGGAM	CMV_PP65	2					TRBV7-9	TRBJ2-1
HHU20160714	unexposed	No-alpha-detected;_CASSLREGPYPETQYF;	B*07:02	TPRVTGGGAM	CMV_PP65	3					TRBV7-9	TRBJ2-5
HHU20160714	unexposed	No-alpha-detected;_CASSLSPSTVNTGELFF;	B*07:02	TPRVTGGGAM	CMV_PP65	2					TRBV27	TRBJ2-2
HHU20160714	unexposed	No-alpha-detected;_CASSPHRNTEAFF;	B*07:02	RPHERNGFTVL	CMV_PP65	14					TRBV4-3	TRBJ1-1
HHU20160714	unexposed	No-alpha-detected;_CASSQALAGGPGEQFF;	B*07:02	SPIFRIVAA	SARS2_7A	1					TRBV4-1	TRBJ2-1
HHU20160714	unexposed	No-alpha-detected;_CASSQDWTEVHEQFF;	B*07:02	SPRWYFYYL	SARS2_N	1					TRBV14	TRBJ2-1
HHU20160714	unexposed	No-alpha-detected;_CASSQLVGQGPYEQYF;	B*07:02	CPACHNSEV	SARS2_ORF1AB	1					TRBV14	TRBJ2-7
HHU20160714	unexposed	No-alpha-detected;_CASSSKGGGQQTQYF;	B*07:02	QPGQTFSVL	SARS2_ORF1AB	5					TRBV7-2	TRBJ2-5
HHU20160714	unexposed	No-alpha-detected;_CSATGDRGPYNEQFF;	B*07:02	APGQTGVIA	SARS2_SPIKE	1					TRBV20-1	TRBJ2-1
HHU20160714	unexposed	No-alpha-detected;_CSVDGGSTIYF;	B*07:02	SPRWYFYYL	SARS2_N	1					TRBV29-1	TRBJ1-3
HHU20160714	unexposed	No-alpha-detected;_CSVEGRDTGELFF;	B*07:02	APRITFGGL	SARS2_N	2					TRBV29-1	TRBJ2-2
HHU20160714	unexposed	No-alpha-detected;_CSVGAGGNTIYF;	B*07:02	RPHERNGFTVL	CMV_PP65	287					TRBV29-1	TRBJ1-3
HHU20180404	unexposed	CAASAFSGGSNYKLTF;CAYNQGAQKLVF;_CASSLPQGGQVGNTIYF;	B*07:02	RPPIFIRRL	EBV_EBNA3	1	TRAV13-1	TRAJ53	TRAV38-2/DV8	TRAJ54	TRBV9	TRBJ1-3
HHU20180404	unexposed	CAASAFSGGSNYKLTF;_CASSLPQGGQVGNTIYF;	B*07:02	RPPIFIRRL	EBV_EBNA3	1	TRAV13-1	TRAJ53			TRBV9	TRBJ1-3
HHU20180404	unexposed	CAASIGNFGNEKLTF;_CASSPARNTEAFF;	B*07:02	RPHERNGFTVL	CMV_PP65	1	TRAV23/DV6	TRAJ48			TRBV4-3	TRBJ1-1
HHU20180404	unexposed	CAASIGNFGNEKLTF;_CASSPQRNTEAFF;	B*07:02	RPHERNGFTVL	CMV_PP65	1	TRAV23/DV6	TRAJ48			TRBV4-3	TRBJ1-1
HHU20180404	unexposed	CAASIGNFGNEKLTF;_No-beta-detected;	B*07:02	RPHERNGFTVL	CMV_PP65	1	TRAV23/DV6	TRAJ48
HHU20180404	unexposed	CAENRGFGNEKLTF;_CASSEGLEIRMRSSYEQYF;	B*07:02	RPHERNGFTVL	CMV_PP65	2	TRAV13-2	TRAJ48			TRBV2	TRBJ2-7
HHU20180404	unexposed	CALIQGAQKLVF;_CASSLGGEPGELFF;	B*07:02	TPRVTGGGAM	CMV_PP65	4	TRAV17	TRAJ54			TRBV27	TRBJ2-2
HHU20180404	unexposed	CAMREFPTSGYALNF;_CASSYSGNTEAFF;	B*07:02	TPRVTGGGAM	CMV_PP65	2	TRAV14/DV4	TRAJ41			TRBV6-2	TRBJ1-1
HHU20180404	unexposed	CAMRERPNTNAGKSTF;_CASSFRQGSNTGELFF;	B*07:02	TPRVTGGGAM	CMV_PP65	2	TRAV14/DV4	TRAJ27			TRBV7-9	TRBJ2-2
HHU20180404	unexposed	CAMRVGMDSSYKLIF;_CASSTHDLQGPSSPLHF;	B*07:02	TPRVTGGGAM	CMV_PP65	3	TRAV14/DV4	TRAJ12			TRBV7-9	TRBJ1-6
HHU20180404	unexposed	CAPQYGNKLVF;_CASSPGTGGFLSSYEQYF;	B*07:02	MPNMLRIMA	SARS2_ORF1AB	1	TRAV27	TRAJ47			TRBV7-8	TRBJ2-7
HHU20180404	unexposed	CAPWGGANSKLTF;_CASTLPEAGEFYGYTF;	B*07:02	RPPIFIRRL	EBV_EBNA3	1	TRAV36/DV7	TRAJ56			TRBV6-6	TRBJ1-2
HHU20180404	unexposed	CARSTF;_CASSLIGISSYNEQFF;	B*07:02	TPRVTGGGAM	CMV_PP65	4	TRAV12-2	TRAJ27			TRBV7-9	TRBJ2-1
HHU20180404	unexposed	CATVASKLTF;_CASTITGRGVDEQYF;	B*07:02	TPRVTGGGAM	CMV_PP65	3	TRAV17	TRAJ56			TRBV7-9	TRBJ2-7
HHU20180404	unexposed	CATVGRMDSSYKLIF;_CASSLIGISSYNEQFF;	B*07:02	TPRVTGGGAM	CMV_PP65	4	TRAV17	TRAJ12			TRBV7-9	TRBJ2-1
HHU20180404	unexposed	CAVPSYSSASKIIF;CDLQGGNNRLAF;_CSATYRGTPYEQYF;	B*07:02	SPRWYFYYL	SARS2_N	1	TRAV8-4	TRAJ3	TRAV2	TRAJ7	TRBV20-1	TRBJ2-7
HHU20180404	unexposed	CAVPTGTYKYIF;_CASSLTAAYEQYF;	B*07:02	WPVTLACFV	SARS2_M	1	TRAV8-3	TRAJ40			TRBV27	TRBJ2-7
HHU20180404	unexposed	CAVRAITGGGNKLTF;_CASSPDSTGPQETQYF;	B*07:02	RPHERNGFTVL	CMV_PP65	5	TRAV1-1	TRAJ10			TRBV5-1	TRBJ2-5
HHU20180404	unexposed	CAVRALHSNYQLIW;_CAIEDSQGGNTEAFF;	B*07:02	RPPIFIRRL	EBV_EBNA3	1	TRAV1-2	TRAJ33			TRBV10-3	TRBJ1-1
HHU20180404	unexposed	CAVRDFTSGTYKYIF;_CASSFQDGYNEQFF;	B*07:02	TPRVTGGGAM	CMV_PP65	33	TRAV3	TRAJ40			TRBV7-9	TRBJ2-1
HHU20180404	unexposed	CAWGGSEKLVF;_CASSPPMGADTQYF;	B*07:02	RPHERNGFTVL	CMV_PP65	1	TRAV38-2/DV8	TRAJ57			TRBV7-9	TRBJ2-3
HHU20180404	unexposed	CAYGTGNQFYF;_CASTLPEAGEFYGYTF;	B*07:02	RPPIFIRRL	EBV_EBNA3	6	TRAV38-2/DV8	TRAJ49			TRBV6-6	TRBJ1-2
HHU20180404	unexposed	CAYGTGNQFYF;_No-beta-detected;	B*07:02	RPPIFIRRL	EBV_EBNA3	2	TRAV38-2/DV8	TRAJ49
HHU20180404	unexposed	CAYLQGAQKLVF;_CASSPRGSAEAFF;	B*07:02	WPVTLACFV	SARS2_M	1	TRAV38-2/DV8	TRAJ54			TRBV11-2	TRBJ1-1
HHU20180404	unexposed	CAYNQGAQKLVF;_CASSLPQGGQVGNTIYF;	B*07:02	RPPIFIRRL	EBV_EBNA3	2	TRAV38-2/DV8	TRAJ54			TRBV9	TRBJ1-3
HHU20180404	unexposed	CAYNQGAQKLVF;_No-beta-detected;	B*07:02	RPPIFIRRL	EBV_EBNA3	2	TRAV38-2/DV8	TRAJ54
HHU20180404	unexposed	CIVGSPQGAQKLVF;_CASSLGPAHYEQYF;	B*07:02	TPRVTGGGAM	CMV_PP65	4	TRAV26-1	TRAJ54			TRBV27	TRBJ2-7
HHU20180404	unexposed	CVVNDQHTGGFKTIF;_CAWTDFRPNTEAFF;	B*07:02	SIIAYTMSL	SARS2_SPIKE	1	TRAV12-1	TRAJ9			TRBV30	TRBJ1-1
HHU20180404	unexposed	CVVSARMDSSYKLIF;_CASSIMDRGPGELFF;	B*07:02	TPRVTGGGAM	CMV_PP65	2	TRAV10	TRAJ12			TRBV7-9	TRBJ2-2
HHU20180404	unexposed	CVVTSTGTASKLTF;_No-beta-detected;	B*07:02	SPRWYFYYL	SARS2_N	1	TRAV12-1	TRAJ44
HHU20180404	unexposed	No-alpha-detected;_CASSEGLEIRMRSSYEQYF;	B*07:02	RPHERNGFTVL	CMV_PP65	5					TRBV2	TRBJ2-7
HHU20180404	unexposed	No-alpha-detected;_CASSFKESGRRSEQYF;	B*07:02	KPVPEVKIL	SARS2_ORF1AB	1					TRBV7-9	TRBJ2-7
HHU20180404	unexposed	No-alpha-detected;_CASSFQDGYNEQFF;	B*07:02	TPRVTGGGAM	CMV_PP65	7					TRBV7-9	TRBJ2-1
HHU20180404	unexposed	No-alpha-detected;_CASSIMDRGPGELFF;	B*07:02	TPRVTGGGAM	CMV_PP65	2					TRBV7-9	TRBJ2-2
HHU20180404	unexposed	No-alpha-detected;_CASSLAPLQGWDTEAFF;	B*07:02	QAWQPGVAM	SARS2_ORF1AB	1					TRBV7-9	TRBJ1-1
HHU20180404	unexposed	No-alpha-detected;_CASSLGGEPGELFF;	B*07:02	TPRVTGGGAM	CMV_PP65	30					TRBV27	TRBJ2-2
HHU20180404	unexposed	No-alpha-detected;_CASSLGGTEAFF;	B*07:02	NPANNASIV	SARS2_N	1					TRBV6-2	TRBJ1-1
HHU20180404	unexposed	No-alpha-detected;_CASSLHDRSGARTEAFF;	B*07:02	TPRVTGGGAM	CMV_PP65	3					TRBV7-9	TRBJ1-1
HHU20180404	unexposed	No-alpha-detected;_CASSLIGISSYNEQFF;	B*07:02	TPRVTGGGAM	CMV_PP65	2					TRBV7-9	TRBJ2-1
HHU20180404	unexposed	No-alpha-detected;_CASSLPPRPGGTTIYF;	B*07:02	SLIYSTAAL	SARS2_ORF1AB	1					TRBV6-2	TRBJ1-3
HHU20180404	unexposed	No-alpha-detected;_CASSPARNTEAFF;	B*07:02	RPHERNGFTVL	CMV_PP65	3					TRBV4-3	TRBJ1-1
HHU20180404	unexposed	No-alpha-detected;_CASSPQRNTEAFF;	B*07:02	RPHERNGFTVL	CMV_PP65	2					TRBV4-3	TRBJ1-1
HHU20180404	unexposed	No-alpha-detected;_CASSPTRNTEAFF;	B*07:02	RPHERNGFTVL	CMV_PP65	2					TRBV4-3	TRBJ1-1
HHU20180404	unexposed	No-alpha-detected;_CASSPYRNTEAFF;	B*07:02	RPHERNGFTVL	CMV_PP65	1					TRBV4-3	TRBJ1-1
HHU20180404	unexposed	No-alpha-detected;_CASSTHDLQGPSSPLHF;	B*07:02	TPRVTGGGAM	CMV_PP65	3					TRBV7-9	TRBJ1-6
HHU20180404	unexposed	No-alpha-detected;_CASSYSHGELFF;	B*07:02	TPRVTGGGAM	CMV_PP65	2					TRBV6-2	TRBJ2-2
HHU20180404	unexposed	No-alpha-detected;_CASTITGRGVDEQYF;	B*07:02	TPRVTGGGAM	CMV_PP65	2					TRBV7-9	TRBJ2-7
HHU20180404	unexposed	No-alpha-detected;_CATSDLTTGANTGELFF;	B*07:02	RPHERNGFTVL	CMV_PP65	1					TRBV24-1	TRBJ2-2
HHU20180404	unexposed	No-alpha-detected;_CSASGSSVRSTYEQYF;	B*07:02	RPHERNGFTVL	CMV_PP65	1					TRBV20-1	TRBJ2-7
HHU20180816	unexposed	CAATNSGYSTLTF;_CASSAGGDYTYEQYF;	B*07:02	LPNNTASWF	SARS2_N	1	TRAV25	TRAJ11			TRBV9	TRBJ2-7
HHU20180816	unexposed	CAATSGTYKYIF;_CASSYLPTGGTDTQYF;	B*07:02	SPRWYFYYL	SARS2_N	1	TRAV36/DV7	TRAJ40			TRBV2	TRBJ2-3
HHU20180816	unexposed	CAENMGPFSGNTPLVF;_CASSLGQGNVMNTEAFF;	B*07:02	MPYFFTLLL	SARS2_ORF1AB	1	TRAV13-2	TRAJ29			TRBV5-6	TRBJ1-1
HHU20180816	unexposed	CAFGSSNTGKLIF;_CASSQDRLTGVYTF;	B*07:02	RPPIFIRRL	EBV_EBNA3	1	TRAV24	TRAJ37			TRBV4-1	TRBJ1-2
HHU20180816	unexposed	CAFIPPQGTGTASKLTF;CAMRDTGGFKTIF;_CASSMNPQGGSSPLHF;	B*07:02	PVTLACFVL	SARS2_M	1	TRAV38-1	TRAJ44	TRAV14/DV4	TRAJ9	TRBV11-1	TRBJ1-6
HHU20180816	unexposed	CAFPSGGSYIPTF;_CASRLTSGPHNEQFF;	B*07:02	IPTITQMNL	SARS2_ORF1AB	1	TRAV8-1	TRAJ6			TRBV12-3	TRBJ2-1
HHU20180816	unexposed	CAGDMRF;_CASSLAGDQEPQYEQYF;	B*07:02	APATVCGPK	SARS2_SPIKE	1	TRAV17	TRAJ43			TRBV7-6	TRBJ2-7
HHU20180816	unexposed	CALSEAERDDKIIF;_CASSPIELVTYNEQFF;	B*07:02	FPDLNGDVV	SARS2_ORF1AB	1	TRAV19	TRAJ30			TRBV28	TRBJ2-1
HHU20180816	unexposed	CAPRGFKTIF;_CASSLSVSSYNEQFF;	B*07:02	APLLSAGVF	SARS2_ORF1AB	1	TRAV14/DV4	TRAJ9			TRBV4-3	TRBJ2-1
HHU20180816	unexposed	CAPSVAQKLVF;_CASSFGLALGDEQFF;	B*07:02	LPKGIMMNV	SARS2_ORF1AB	1	TRAV29/DV5	TRAJ54			TRBV7-9	TRBJ2-1
HHU20180816	unexposed	CAPTAAGNMLTF;_CASSVLANTGELFF;	B*07:02	FPLCANGQV	SARS2_ORF1AB	1	TRAV21	TRAJ39			TRBV27	TRBJ2-2
HHU20180816	unexposed	CATDTGRRALTF;_CASSPLTGGGWEQFF;	B*07:02	IPVAYRNVL	SARS2_ORF1AB	1	TRAV17	TRAJ5			TRBV7-9	TRBJ2-1
HHU20180816	unexposed	CATEAEKGGSEKLVF;_CASSLWNTGELFF;	B*07:02	SPRWYFYYL	SARS2_N	1	TRAV17	TRAJ57			TRBV27	TRBJ2-2
HHU20180816	unexposed	CAVGAQNDYKLSF;_CASSLGQGATNTGELFF;	B*07:02	FPFTSFGPL	SARS2_ORF1AB	1	TRAV8-3	TRAJ20			TRBV18	TRBJ2-2
HHU20180816	unexposed	CAVRGYGQNFVF;_CSARDPQRTTSTDTQYF;	B*07:02	MIAQYTSAL	SARS2_SPIKE	1	TRAV3	TRAJ26			TRBV20-1	TRBJ2-3
HHU20180816	unexposed	CAVRYNFNKFYF;CAVRYNFNKFYF;_CASSYGWDEQFF;	B*07:02	VPYFNMVYM	SARS2_ORF1AB	1	TRAV41	TRAJ21	TRAV41	TRAJ21	TRBV7-2	TRBJ2-1
HHU20180816	unexposed	CGARLRNTGTASKLTF;_CASSYSRGQPEAFF;	B*07:02	RTAPHGHEL	SARS2_ORF1AB	1	TRAV34	TRAJ44			TRBV6-6	TRBJ1-1
HHU20180816	unexposed	CGTIGFGNVLHC;_CASTRAIADNNEQFF;	B*07:02	WPWYIWLGF	SARS2_SPIKE	1	TRAV30	TRAJ35			TRBV27	TRBJ2-1
HHU20180816	unexposed	CIVRVDHTGGFKTIF;_CASSQVVDWISNTGELFF;	B*07:02	RPDTRYVLM	SARS2_ORF1AB	1	TRAV26-1	TRAJ9			TRBV4-3	TRBJ2-2
HHU20180816	unexposed	CLVGDIILTGGGNKLTF;_CSARDRGRIGNQPQHF;	B*07:02	WPVTLACFV	SARS2_M	1	TRAV4	TRAJ10			TRBV20-1	TRBJ1-5
HHU20180816	unexposed	CLVGEGAAGNKLTF;_CASSQDRIRQARTGELFF;	B*07:02	SPIFRIVAA	SARS2_7A	1	TRAV4	TRAJ17			TRBV3-1	TRBJ2-2
HHU20180816	unexposed	CVVSAPRGGSQGNLIF;_CASSVTLRDTQYF;	B*07:02	VPMEKFKTL	SARS2_ORF1AB	1	TRAV10	TRAJ42			TRBV9	TRBJ2-3
HHU20180816	unexposed	CVVSSPGGSYIPTF;_CATQHRDIVGEPQHF;	B*07:02	WPVTLACFV	SARS2_M	1	TRAV8-2	TRAJ6			TRBV2	TRBJ1-5
HHU20180816	unexposed	No-alpha-detected;_CAISEPLAGGGTGELFF;	B*07:02	APLLSAGVF	SARS2_ORF1AB	1					TRBV10-3	TRBJ2-2
HHU20180816	unexposed	No-alpha-detected;_CASFAGNEAFF;	B*07:02	MPASWVMRI	SARS2_ORF1AB	1					TRBV6-6	TRBJ1-1
HHU20180816	unexposed	No-alpha-detected;_CASREGAGVKMAQYF;	B*07:02	WPWYIWLGF	SARS2_SPIKE	1					TRBV27	TRBJ2-5
HHU20180816	unexposed	No-alpha-detected;_CASSFPASDSDEQYF;	B*07:02	KPASRELKV	SARS2_ORF1AB	1					TRBV12-3	TRBJ2-7
HHU20180816	unexposed	No-alpha-detected;_CASSGRLAATGELFF;	B*07:02	MIAQYTSAL	SARS2_SPIKE	1					TRBV9	TRBJ2-2
HHU20180816	unexposed	No-alpha-detected;_CASSLDLTGGYGYTF;	B*07:02	SPRRARSVA	SARS2_SPIKE	1					TRBV11-2	TRBJ1-2
HHU20180816	unexposed	No-alpha-detected;_CASSLERLRRTGELFF;	B*07:02	VPGLPGTIL	SARS2_ORF1AB	1					TRBV5-5	TRBJ2-2
HHU20180816	unexposed	No-alpha-detected;_CASSLGDLLSYEQYF;	B*07:02	IPLTTSSKL	SARS2_ORF1AB	1					TRBV7-9	TRBJ2-7
HHU20180816	unexposed	No-alpha-detected;_CASSLGEQYF;	B*07:02	IPARARVEC	SARS2_ORF1AB	1					TRBV28	TRBJ2-7
HHU20180816	unexposed	No-alpha-detected;_CASSLGLAGSDEQYF;	B*07:02	MPASWVMRI	SARS2_ORF1AB	1					TRBV5-4	TRBJ2-7
HHU20180816	unexposed	No-alpha-detected;_CASSLLPGQGAQEQYF;	B*07:02	LPPSYTNSF	SARS2_SPIKE	1					TRBV28	TRBJ2-7
HHU20180816	unexposed	No-alpha-detected;_CASSLRPGRDTQYF;	B*07:02	APLLSAGVF	SARS2_ORF1AB	1					TRBV28	TRBJ2-3
HHU20180816	unexposed	No-alpha-detected;_CASSLSAAGAGYNEQFF;	B*07:02	VPHVGEIPV	SARS2_ORF1AB	1					TRBV7-3	TRBJ2-1
HHU20180816	unexposed	No-alpha-detected;_CASSLSGEQFF;	B*07:02	SPIFRIVAA	SARS2_7A	1					TRBV5-5	TRBJ2-1
HHU20180816	unexposed	No-alpha-detected;_CASSLSGFYGYTF;	B*07:02	SPYNSQNAV	SARS2_ORF1AB	1					TRBV27	TRBJ1-2
HHU20180816	unexposed	No-alpha-detected;_CASSLSTDTQYF;	B*07:02	RAMPNMLRI	SARS2_ORF1AB	1					TRBV12-3	TRBJ2-3
HHU20180816	unexposed	No-alpha-detected;_CASSPGPEYGYTF;	B*07:02	YLRPRTFLL	SARS2_SPIKE	1					TRBV13	TRBJ1-2
HHU20180816	unexposed	No-alpha-detected;_CASSQDRLTGRYTF;	B*07:02	RPPIFIRRL	EBV_EBNA3	2					TRBV4-1	TRBJ1-2
HHU20180816	unexposed	No-alpha-detected;_CASSQDRLTGVYTF;	B*07:02	RPPIFIRRL	EBV_EBNA3	1					TRBV4-1	TRBJ1-2
HHU20180816	unexposed	No-alpha-detected;_CASSQEQAGGPGRQFF;	B*07:02	APSASAFFG	SARS2_N	1					TRBV3-1	TRBJ2-1
HHU20180816	unexposed	No-alpha-detected;_CASSSRTGPYEQYF;	B*07:02	MIAQYTSAL	SARS2_SPIKE	1					TRBV7-8	TRBJ2-7
HHU20180816	unexposed	No-alpha-detected;_CASSYLPTGGTDTQYF;	B*07:02	SPRWYFYYL	SARS2_N	3					TRBV2	TRBJ2-3
HHU20180816	unexposed	No-alpha-detected;_CASTPLFPRALRGEAFF;	B*07:02	WPVTLACFV	SARS2_M	1					TRBV6-2	TRBJ1-1
HHU20180816	unexposed	No-alpha-detected;_CATSAFEEGADTEAFF;	B*07:02	WPWYIWLGF	SARS2_SPIKE	1					TRBV15	TRBJ1-1
HHU20180816	unexposed	No-alpha-detected;_CSVPGRHEQFF;	B*07:02	VPHVGEIPV	SARS2_ORF1AB	1					TRBV29-1	TRBJ2-1
HHU20190926	unexposed	CAASHAKAAGNKLTF;CAVERGSQGNLIF;_CAISDWRQGGATAYEQYF;	B*07:02	RPHERNGFTVL	CMV_PP65	2	TRAV13-1	TRAJ17	TRAV22	TRAJ42	TRBV10-3	TRBJ2-7
HHU20190926	unexposed	CAASHAKAAGNKLTF;_CAISDWRQGGATAYEQYF;	B*07:02	RPHERNGFTVL	CMV_PP65	5	TRAV13-1	TRAJ17			TRBV10-3	TRBJ2-7
HHU20190926	unexposed	CAFHYNNNDMRF;_CASSQETGSYEQYF;	B*07:02	RPPIFIRRL	EBV_EBNA3	6	TRAV38-1	TRAJ43			TRBV4-1	TRBJ2-7
HHU20190926	unexposed	CALFKFGNEKLTF;CASSSSNTGKLIF;_CASSQDRLTGFYTF;	B*07:02	RPPIFIRRL	EBV_EBNA3	5	TRAV16	TRAJ48	TRAV24	TRAJ37	TRBV4-1	TRBJ1-2
HHU20190926	unexposed	CALFKFGNEKLTF;_CASSQDRLTGFYTF;	B*07:02	RPPIFIRRL	EBV_EBNA3	11	TRAV16	TRAJ48			TRBV4-1	TRBJ1-2
HHU20190926	unexposed	CALGFYNQGGKLIF;_CASRTGSGSYNEQFF;	B*07:02	TPRVTGGGAM	CMV_PP65	4	TRAV19	TRAJ23			TRBV27	TRBJ2-1
HHU20190926	unexposed	CALRGGTSYGKLTF;CVGMEYGNKLVF;_CASSSGEGTEAYNEQFF;	B*07:02	APRITFGGL	SARS2_N	1	TRAV16	TRAJ52	TRAV8-2	TRAJ47	TRBV7-9	TRBJ2-1
HHU20190926	unexposed	CALYSNSGYALNF;_CASSTLLYEQYF;	B*07:02	SPIFRIVAA	SARS2_7A	2	TRAV9-2	TRAJ41			TRBV2	TRBJ2-7
HHU20190926	unexposed	CAMREAGDSSYKLIF;_CASSFHDRTGVSSPLHF;	B*07:02	TPRVTGGGAM	CMV_PP65	5	TRAV14/DV4	TRAJ12			TRBV7-9	TRBJ1-6
HHU20190926	unexposed	CAMREGQDSSYKLIF;_CASSIHHRGSSSPLHF;	B*07:02	TPRVTGGGAM	CMV_PP65	16	TRAV14/DV4	TRAJ12			TRBV7-9	TRBJ1-6
HHU20190926	unexposed	CAMREGWDSSYKLIF;_CASSTHDRSGVGSPLHF;	B*07:02	TPRVTGGGAM	CMV_PP65	5	TRAV14/DV4	TRAJ12			TRBV7-9	TRBJ1-6
HHU20190926	unexposed	CASSSSNTGKLIF;_CASSQDRLTGFYTF;	B*07:02	RPPIFIRRL	EBV_EBNA3	7	TRAV24	TRAJ37			TRBV4-1	TRBJ1-2
HHU20190926	unexposed	CATDSYRGSTLGRLYF;_CASSAGTSGGASYNEQFF;	B*07:02	IPRRNVATL	SARS2_ORF1AB	1	TRAV17	TRAJ18			TRBV7-7	TRBJ2-1
HHU20190926	unexposed	CATVIRMDSSYKLIF;_CASSLVGSGQGDEQFF;	B*07:02	TPRVTGGGAM	CMV_PP65	3	TRAV17	TRAJ12			TRBV7-9	TRBJ2-1
HHU20190926	unexposed	CAVSGYSSASKIIF;_CASSSAEEAGYLYGYTF;	B*07:02	RPHERNGFTVL	CMV_PP65	51	TRAV8-1	TRAJ3			TRBV5-1	TRBJ1-2
HHU20190926	unexposed	CAVSQLSAGNNRKLIW;_CASSPEGLWPQHF;	B*07:02	RPHERNGFTVL	CMV_PP65	3	TRAV1-2	TRAJ38			TRBV5-5	TRBJ1-5
HHU20190926	unexposed	CAVSQLSAGNNRKLIW;_No-beta-detected;	B*07:02	RPHERNGFTVL	CMV_PP65	2	TRAV1-2	TRAJ38
HHU20190926	unexposed	CVVSARMDSSYKLIF;_CASSPDSPGAEREQYF;	B*07:02	TPRVTGGGAM	CMV_PP65	2	TRAV10	TRAJ12			TRBV7-9	TRBJ2-7
HHU20190926	unexposed	No-alpha-detected;_CAISDWRQGGATAYEQYF;	B*07:02	RPHERNGFTVL	CMV_PP65	7					TRBV10-3	TRBJ2-7
HHU20190926	unexposed	No-alpha-detected;_CASSFHDRTGVSSPLHF;	B*07:02	TPRVTGGGAM	CMV_PP65	3					TRBV7-9	TRBJ1-6
HHU20190926	unexposed	No-alpha-detected;_CASSIHHRGSSSPLHF;	B*07:02	TPRVTGGGAM	CMV_PP65	21					TRBV7-9	TRBJ1-6
HHU20190926	unexposed	No-alpha-detected;_CASSLAGDRPGTEAFF;	B*07:02	TPRVTGGGAM	CMV_PP65	2					TRBV7-9	TRBJ1-1
HHU20190926	unexposed	No-alpha-detected;_CASSLGGANVLTF;	B*07:02	SPRWYFYYL	SARS2_N	1					TRBV5-1	TRBJ2-6
HHU20190926	unexposed	No-alpha-detected;_CASSLSFGFRGFGTEAFF;	B*07:02	TPRVTGGGAM	CMV_PP65	6					TRBV27	TRBJ1-1
HHU20190926	unexposed	No-alpha-detected;_CASSPDSPGAEREQYF;	B*07:02	TPRVTGGGAM	CMV_PP65	4					TRBV7-9	TRBJ2-7
HHU20190926	unexposed	No-alpha-detected;_CASSPEGLWPQHF;	B*07:02	RPHERNGFTVL	CMV_PP65	5					TRBV5-5	TRBJ1-5
HHU20190926	unexposed	No-alpha-detected;_CASSPGQRNDEQFF;	B*07:02	FPLTSFGPL	SARS2_ORF1AB	1					TRBV18	TRBJ2-1
HHU20190926	unexposed	No-alpha-detected;_CASSQDRLTGFYTF;	B*07:02	RPPIFIRRL	EBV_EBNA3	37					TRBV4-1	TRBJ1-2
HHU20190926	unexposed	No-alpha-detected;_CASSQETGSYEQYF;	B*07:02	RPPIFIRRL	EBV_EBNA3	32					TRBV4-1	TRBJ2-7
HHU20190926	unexposed	No-alpha-detected;_CASSQSGTGNYEQYF;	B*07:02	HVYQLRARL	SARS2_7A	1					TRBV6-2	TRBJ2-7
HHU20190926	unexposed	No-alpha-detected;_CASSSAEEAGYLYGYTF;	B*07:02	RPHERNGFTVL	CMV_PP65	131					TRBV5-1	TRBJ1-2
HHU20190926	unexposed	No-alpha-detected;_CASSSLQGPYEQYF;	B*07:02	QAWQPGVAM	SARS2_ORF1AB	1					TRBV7-2	TRBJ2-7
HHU20190926	unexposed	No-alpha-detected;_CASSTHDRSGVGSPLHF;	B*07:02	TPRVTGGGAM	CMV_PP65	3					TRBV7-9	TRBJ1-6
HHU20190926	unexposed	No-alpha-detected;_CASSTLLYEQYF;	B*07:02	SPIFRIVAA	SARS2_7A	1					TRBV2	TRBJ2-7
HHU20190926	unexposed	No-alpha-detected;_CASSYAAGPLETQYF;	B*07:02	RPPIFIRRL	EBV_EBNA3	2					TRBV6-6	TRBJ2-5
HHU20190926	unexposed	No-alpha-detected;_CASSYQDLQGIRSPLHF;	B*07:02	TPRVTGGGAM	CMV_PP65	2					TRBV7-9	TRBJ1-6
HHU20191029	unexposed	CAASGGYQKVTF;_CASSRGTPNEQFF;	B*07:02	TPRVTGGGAM	CMV_PP65	87	TRAV1-2	TRAJ13			TRBV12-3	TRBJ2-1
HHU20191029	unexposed	CAASIGNFGNEKLTF;CAGPDGGATNKLIF;_CASSPQRNTEAFF;	B*07:02	RPHERNGFTVL	CMV_PP65	2	TRAV23/DV6	TRAJ48	TRAV21	TRAJ32	TRBV4-3	TRBJ1-1
HHU20191029	unexposed	CAASIGNFGNEKLTF;_CASSPQRNTEAFF;	B*07:02	RPHERNGFTVL	CMV_PP65	7	TRAV23/DV6	TRAJ48			TRBV4-3	TRBJ1-1
HHU20191029	unexposed	CAFMTPQGGKLIF;_CAIDETGHGYTF;	B*07:02	LPSYAAFAT	SARS2_ORF1AB	1	TRAV38-1	TRAJ23			TRBV7-9	TRBJ1-2
HHU20191029	unexposed	CAGPDGGATNKLIF;_CASSPQRNTEAFF;	B*07:02	RPHERNGFTVL	CMV_PP65	11	TRAV21	TRAJ32			TRBV4-3	TRBJ1-1
HHU20191029	unexposed	CAGPDGGATNKLIF;_No-beta-detected;	B*07:02	RPHERNGFTVL	CMV_PP65	2	TRAV21	TRAJ32
HHU20191029	unexposed	CALDTGNQFYF;CAYFQGAQKLVF;_CASSELAGGDRTEAFF;	B*07:02	RPPIFIRRL	EBV_EBNA3	17	TRAV19	TRAJ49	TRAV38-2/DV8	TRAJ54	TRBV2	TRBJ1-1
HHU20191029	unexposed	CALDTGNQFYF;_CASSELAGGDRTEAFF;	B*07:02	RPPIFIRRL	EBV_EBNA3	59	TRAV19	TRAJ49			TRBV2	TRBJ1-1
HHU20191029	unexposed	CALDTGNQFYF;_No-beta-detected;	B*07:02	RPPIFIRRL	EBV_EBNA3	11	TRAV19	TRAJ49
HHU20191029	unexposed	CAMREGPAEGGANSKLTF;_CASNLLTGGDADTQYF;	B*07:02	SPRWYFYYL	SARS2_N	3	TRAV14/DV4	TRAJ56			TRBV27	TRBJ2-3
HHU20191029	unexposed	CAVRDNTGGFKTIF;_CASSERTSGGYTDTQYF;	B*07:02	KPADNSLKI	SARS2_ORF1AB	1	TRAV1-2	TRAJ9			TRBV6-1	TRBJ2-3
HHU20191029	unexposed	CAVRDPVDRGSTLGRLYF;_CSAYRVMSHEQYF;	B*07:02	TPHTVLQAV	SARS2_ORF1AB	1	TRAV3	TRAJ18			TRBV20-1	TRBJ2-7
HHU20191029	unexposed	CAVRLRMDSSYKLIF;_CASSYHDLGGAGSPLHF;	B*07:02	TPRVTGGGAM	CMV_PP65	119	TRAV3	TRAJ12			TRBV7-9	TRBJ1-6
HHU20191029	unexposed	CAVVIATLGNTPLVF;_CASSLYGNTEAFF;	B*07:02	RPHERNGFTVL	CMV_PP65	3	TRAV21	TRAJ29			TRBV5-1	TRBJ1-1
HHU20191029	unexposed	CAYFQGAQKLVF;_CASSELAGGDRTEAFF;	B*07:02	RPPIFIRRL	EBV_EBNA3	33	TRAV38-2/DV8	TRAJ54			TRBV2	TRBJ1-1
HHU20191029	unexposed	CAYFQGAQKLVF;_No-beta-detected;	B*07:02	RPPIFIRRL	EBV_EBNA3	3	TRAV38-2/DV8	TRAJ54
HHU20191029	unexposed	CVVGLFSGTYKYIF;_CASSYSIRTEAFF;	B*07:02	TPRVTGGGAM	CMV_PP65	8	TRAV12-1	TRAJ40			TRBV6-2	TRBJ1-1
HHU20191029	unexposed	No-alpha-detected;_CASIPLDHNSNTEAFF;	B*07:02	RPPIFIRRL	EBV_EBNA3	2					TRBV19	TRBJ1-1
HHU20191029	unexposed	No-alpha-detected;_CASSELAGGDRTEAFF;	B*07:02	RPPIFIRRL	EBV_EBNA3	15					TRBV2	TRBJ1-1
HHU20191029	unexposed	No-alpha-detected;_CASSFLQGPSSGNTIYF;	B*07:02	TPRVTGGGAM	CMV_PP65	5					TRBV7-9	TRBJ1-3
HHU20191029	unexposed	No-alpha-detected;_CASSLYGNTEAFF;	B*07:02	RPHERNGFTVL	CMV_PP65	2					TRBV5-1	TRBJ1-1
HHU20191029	unexposed	No-alpha-detected;_CASSPQRNTEAFF;	B*07:02	RPHERNGFTVL	CMV_PP65	22					TRBV4-3	TRBJ1-1
HHU20191029	unexposed	No-alpha-detected;_CASSQDPSQEGFF;	B*07:02	RPPIFIRRL	EBV_EBNA3	2					TRBV4-3	TRBJ1-1
HHU20191029	unexposed	No-alpha-detected;_CASSRGTPNEQFF;	B*07:02	TPRVTGGGAM	CMV_PP65	140					TRBV12-3	TRBJ2-1
HHU20191029	unexposed	No-alpha-detected;_CASSRKAYEQYF;	B*07:02	VPYFNMVYM	SARS2_ORF1AB	1					TRBV7-2	TRBJ2-7
HHU20191029	unexposed	No-alpha-detected;_CASSYHDLGGAGSPLHF;	B*07:02	TPRVTGGGAM	CMV_PP65	19					TRBV7-9	TRBJ1-6
HHU20191029	unexposed	No-alpha-detected;_CASSYLTSNIQYF;	B*07:02	LPKGIMMNV	SARS2_ORF1AB	1					TRBV6-2	TRBJ2-4
HHU20191029	unexposed	No-alpha-detected;_CASSYSIRTEAFF;	B*07:02	TPRVTGGGAM	CMV_PP65	9					TRBV6-2	TRBJ1-1
HHU20191029	unexposed	No-alpha-detected;_CATSDYLADQQYF;	B*07:02	LPPVYTNSF	SARS2_SPIKE	1					TRBV24-1	TRBJ2-3
HHU20191029	unexposed	No-alpha-detected;_CSVPTGGYTGELFF;	B*07:02	WPVTLACFV	SARS2_M	1					TRBV29-1	TRBJ2-2
HHU20191126	unexposed	CAADSSYKLIF;_CAVPGGSPYEQYF;	B*07:02	ILRKGGRTI	SARS2_ORF1AB	3	TRAV12-2	TRAJ12			TRBV2	TRBJ2-7
HHU20191126	unexposed	CAAESGATNKLIF;CAVVPNFGNEKLTF;_CASSLDGPGAGEQYF;	B*07:02	RPPIFIRRL	EBV_EBNA3	2	TRAV29/DV5	TRAJ32	TRAV39	TRAJ48	TRBV5-1	TRBJ2-7
HHU20191126	unexposed	CAAESGATNKLIF;_CASSLDGPGAGEQYF;	B*07:02	RPPIFIRRL	EBV_EBNA3	2	TRAV29/DV5	TRAJ32			TRBV5-1	TRBJ2-7
HHU20191126	unexposed	CAASIGNFGNEKLTF;_CASSPQRNTEAFF;	B*07:02	RPHERNGFTVL	CMV_PP65	9	TRAV23/DV6	TRAJ48			TRBV4-3	TRBJ1-1
HHU20191126	unexposed	CAASIGNFGNEKLTF;_CASSPSRNTEAFF;	B*07:02	RPHERNGFTVL	CMV_PP65	305	TRAV23/DV6	TRAJ48			TRBV4-3	TRBJ1-1
HHU20191126	unexposed	CAASIGNFGNEKLTF;_No-beta-detected;	B*07:02	RPHERNGFTVL	CMV_PP65	31	TRAV23/DV6	TRAJ48
HHU20191126	unexposed	CAFMKAYNARLMF;_CASSVGATDTQYF;	B*07:02	MPYFFTLLL	SARS2_ORF1AB	1	TRAV38-1	TRAJ31			TRBV9	TRBJ2-3
HHU20191126	unexposed	CALKDSWGKFQF;_CASSLNPNTEAFF;	B*07:02	SPRWYFYYL	SARS2_N	1	TRAV19	TRAJ24			TRBV7-2	TRBJ1-1
HHU20191126	unexposed	CALSAVGTNAGKSTF;_CASRIGGAGNSPLHF;	B*07:02	TPRVTGGGAM	CMV_PP65	15	TRAV19	TRAJ27			TRBV27	TRBJ1-6
HHU20191126	unexposed	CALSAVGTNAGKSTF;_No-beta-detected;	B*07:02	TPRVTGGGAM	CMV_PP65	3	TRAV19	TRAJ27
HHU20191126	unexposed	CALSEAPRSGYALNF;_CASSYSSGELFF;	B*07:02	TPRVTGGGAM	CMV_PP65	12	TRAV19	TRAJ41			TRBV6-2	TRBJ2-2
HHU20191126	unexposed	CAMREGMDSSYKLIF;_CASSTHDLGGVGSPLHF;	B*07:02	TPRVTGGGAM	CMV_PP65	26	TRAV14/DV4	TRAJ12			TRBV7-9	TRBJ1-6
HHU20191126	unexposed	CATVARGDSSYKLIF;_CASSLIGESVRNEQFF;	B*07:02	TPRVTGGGAM	CMV_PP65	26	TRAV17	TRAJ12			TRBV7-9	TRBJ2-1
HHU20191126	unexposed	CAVASGGSNYKLTF;_CASRLGPGGPPDTQYF;	B*07:02	TPRVTGGGAM	CMV_PP65	158	TRAV36/DV7	TRAJ53			TRBV27	TRBJ2-3
HHU20191126	unexposed	CAVASGGSNYKLTF;_No-beta-detected;	B*07:02	TPRVTGGGAM	CMV_PP65	11	TRAV36/DV7	TRAJ53
HHU20191126	unexposed	CAVITNAGKSTF;_CASSDPGYYNEQFF;	B*07:02	WPVTLACFV	SARS2_M	1	TRAV8-1	TRAJ27			TRBV10-1	TRBJ2-1
HHU20191126	unexposed	CAVKAANYGQNFVF;_CASSGWEGELFF;	B*07:02	RPHERNGFTVL	CMV_PP65	22	TRAV21	TRAJ26			TRBV27	TRBJ2-2
HHU20191126	unexposed	CAVNWEGGGNKLTF;_CASSVGVAGSDTQYF;	B*07:02	MPASWVMRI	SARS2_ORF1AB	1	TRAV12-2	TRAJ10			TRBV9	TRBJ2-3
HHU20191126	unexposed	CAVRGPMDSSYKLIF;_CASSSHDETGVGSPLHF;	B*07:02	TPRVTGGGAM	CMV_PP65	81	TRAV3	TRAJ12			TRBV7-9	TRBJ1-6
HHU20191126	unexposed	CLIFSGNTGKLIF;_CATSDFGVNTGELFF;	B*07:02	TPAFDKSAF	SARS2_ORF1AB	1	TRAV3	TRAJ37			TRBV24-1	TRBJ2-2
HHU20191126	unexposed	CLLDYSGAGSYQLTF;_CASSQETGSYTIYF;	B*07:02	RPPIFIRRL	EBV_EBNA3	1	TRAV40	TRAJ28			TRBV4-1	TRBJ1-3
HHU20191126	unexposed	CVAFTGGFKTIF;_No-beta-detected;	B*07:02	WPVTLACFV	SARS2_M	1	TRAV8-2	TRAJ9
HHU20191126	unexposed	CVVRNDYKLSF;_CATSEVGSETQYF;	B*07:02	KPYIKWDLL	SARS2_ORF1AB	2	TRAV12-1	TRAJ20			TRBV24-1	TRBJ2-5
HHU20191126	unexposed	CVVSLYTGGFKTIF;_CASSELAGKTYEQYF;	B*07:02	CPACYNSEV	SARS2_ORF1AB	8	TRAV8-2	TRAJ9			TRBV19	TRBJ2-7
HHU20191126	unexposed	No-alpha-detected;_CASRHRILALETGELFF;	B*07:02	QPGQTFSVL	SARS2_ORF1AB	1					TRBV13	TRBJ2-2
HHU20191126	unexposed	No-alpha-detected;_CASRIGGAGNSPLHF;	B*07:02	TPRVTGGGAM	CMV_PP65	8					TRBV27	TRBJ1-6
HHU20191126	unexposed	No-alpha-detected;_CASRLGPGGPPDTQYF;	B*07:02	TPRVTGGGAM	CMV_PP65	192					TRBV27	TRBJ2-3
HHU20191126	unexposed	No-alpha-detected;_CASSELAGKTYEQYF;	B*07:02	CPACYNSEV	SARS2_ORF1AB	4					TRBV19	TRBJ2-7
HHU20191126	unexposed	No-alpha-detected;_CASSGWEGELFF;	B*07:02	RPHERNGFTVL	CMV_PP65	2					TRBV27	TRBJ2-2
HHU20191126	unexposed	No-alpha-detected;_CASSLDGPGAGEQYF;	B*07:02	RPPIFIRRL	EBV_EBNA3	3					TRBV5-1	TRBJ2-7
HHU20191126	unexposed	No-alpha-detected;_CASSLGQKNSPLHF;	B*07:02	WPVTLACFV	SARS2_M	1					TRBV6-5	TRBJ1-6
HHU20191126	unexposed	No-alpha-detected;_CASSLIGESVRNEQFF;	B*07:02	TPRVTGGGAM	CMV_PP65	11					TRBV7-9	TRBJ2-1
HHU20191126	unexposed	No-alpha-detected;_CASSLPFFLLAGNQETQYF;	B*07:02	WPVTLACFV	SARS2_M	1					TRBV7-2	TRBJ2-5
HHU20191126	unexposed	No-alpha-detected;_CASSLSEGVYGYTF;	B*07:02	APLLSAGIF	SARS2_ORF1AB	1					TRBV27	TRBJ1-2
HHU20191126	unexposed	No-alpha-detected;_CASSPQRNTEAFF;	B*07:02	RPHERNGFTVL	CMV_PP65	4					TRBV4-3	TRBJ1-1
HHU20191126	unexposed	No-alpha-detected;_CASSPSRNTEAFF;	B*07:02	RPHERNGFTVL	CMV_PP65	271					TRBV4-3	TRBJ1-1
HHU20191126	unexposed	No-alpha-detected;_CASSQDPDRGTNEQYF;	B*07:02	KPADNSLKI	SARS2_ORF1AB	1					TRBV4-3	TRBJ2-7
HHU20191126	unexposed	No-alpha-detected;_CASSRKFTGVMNTEAFF;	B*07:02	RPHERNGFTVL	CMV_PP65	3					TRBV3-1	TRBJ1-1
HHU20191126	unexposed	No-alpha-detected;_CASSSPDSVSGGAVYEQYF;	B*07:02	MPASWVMRI	SARS2_ORF1AB	1					TRBV7-9	TRBJ2-7
HHU20191126	unexposed	No-alpha-detected;_CASSSRDRGKNIQYF;	B*07:02	RPDTRYVLM	SARS2_ORF1AB	162					TRBV7-9	TRBJ2-4
HHU20191126	unexposed	No-alpha-detected;_CASSVERANTDTQYF;	B*07:02	WPVTLACFV	SARS2_M	1					TRBV9	TRBJ2-3
HHU20191126	unexposed	No-alpha-detected;_CASSVSRGFTDTQYF;	B*07:02	APRITFGGL	SARS2_N	1					TRBV7-9	TRBJ2-3
HHU20191126	unexposed	No-alpha-detected;_CASSYDNQPQHF;	B*07:02	RAMPNMLRI	SARS2_ORF1AB	1					TRBV7-2	TRBJ1-5
HHU20191126	unexposed	No-alpha-detected;_CASSYSSGELFF;	B*07:02	TPRVTGGGAM	CMV_PP65	9					TRBV6-2	TRBJ2-2
HHU20191126	unexposed	No-alpha-detected;_CASTLTPNTEAFF;	B*07:02	MPLKAPKEV	SARS2_ORF1AB	1					TRBV6-2	TRBJ1-1
HHU20191126	unexposed	No-alpha-detected;_CATSRVSPNYGYTF;	B*07:02	WPVTLACFV	SARS2_M	1					TRBV15	TRBJ1-2
HHU20191126	unexposed	No-alpha-detected;_CSATTSGGYNEQFF;	B*07:02	IPTDFTISV	SARS2_SPIKE	1					TRBV20-1	TRBJ2-1
HHU20191126	unexposed	No-alpha-detected;_CSVGRLAPEETQYF;	B*07:02	APLLSAGIF	SARS2_ORF1AB	1					TRBV29-1	TRBJ2-5
HHU20160714	unexposed	CAAGDQGAQKLVF;_CASSPFQGLAGVGLGTDTQYF;	B*07:02	SIIAYTMSL	SARS2_SPIKE	1	TRAV29/DV5	TRAJ54			TRBV3-1	TRBJ2-3
HHU20160714	unexposed	CAASIGSFGNEKLTF;_CASSPHRNTEAFF;	B*07:02	RPHERNGFTVL	CMV_PP65	14	TRAV23/DV6	TRAJ48			TRBV4-3	TRBJ1-1
HHU20160714	unexposed	CAASLSTASKLTF;_CSARDLAGGTDTQYF;	B*07:02	MPASWVMRI	SARS2_ORF1AB	1	TRAV13-1	TRAJ44			TRBV20-1	TRBJ2-3
HHU20160714	unexposed	CAENARLMF;CAVQAPMSARGSQGNLIF;_CASSSKGGGQQTQYF;	B*07:02	QPGQTFSVL	SARS2_ORF1AB	2	TRAV13-2	TRAJ31	TRAV20	TRAJ42	TRBV7-2	TRBJ2-5
HHU20160714	unexposed	CAENARLMF;_CASSSKGGGQQTQYF;	B*07:02	QPGQTFSVL	SARS2_ORF1AB	1	TRAV13-2	TRAJ31			TRBV7-2	TRBJ2-5
HHU20160714	unexposed	CAENRSGSARQLTF;_CASSLSPSTVNTGELFF;	B*07:02	TPRVTGGGAM	CMV_PP65	8	TRAV13-2	TRAJ22			TRBV27	TRBJ2-2
HHU20160714	unexposed	CAGHTGGFKTIF;_CASSFLGQGDSPLHF;	B*07:02	IPLTTSSKL	SARS2_ORF1AB	1	TRAV2	TRAJ9			TRBV7-2	TRBJ1-6
HHU20160714	unexposed	CAGLLIKAAGNKLTF;_CASSLGSGARELFF;	B*07:02	TPRVTGGGAM	CMV_PP65	6	TRAV35	TRAJ17			TRBV27	TRBJ2-2
HHU20160714	unexposed	CAGQNGQGAQKLVF;_CASSEKAIYEQYF;	B*07:02	LPKEITVAT	SARS2_M	1	TRAV35	TRAJ54			TRBV6-1	TRBJ2-7
HHU20160714	unexposed	CAILTSYDKVIF;_CATSDRGTSVAEQFF;	B*07:02	SIIAYTMSL	SARS2_SPIKE	1	TRAV3	TRAJ50			TRBV24-1	TRBJ2-1
HHU20160714	unexposed	CALCYNNNDMRF;_CASSQETGSYEQYF;	B*07:02	RPPIFIRRL	EBV_EBNA3	1	TRAV38-1	TRAJ43			TRBV4-1	TRBJ2-7
HHU20160714	unexposed	CALMGETSGSRLTF;_CASSLVRANQPQHF;	B*07:02	APLLSAGVF	SARS2_ORF1AB	1	TRAV16	TRAJ58			TRBV5-5	TRBJ1-5
HHU20160714	unexposed	CAMREGRAGNQFYF;_CASSYRRTSGRAYHEQFF;	B*07:02	ATRGATVVI	SARS2_ORF1AB	1	TRAV14/DV4	TRAJ49			TRBV6-2	TRBJ2-1
HHU20160714	unexposed	CAMRSSASKIIF;_CASSPAAGFLEQYF;	B*07:02	APLLSAGVF	SARS2_ORF1AB	1	TRAV12-3	TRAJ3			TRBV14	TRBJ2-7
HHU20160714	unexposed	CAPVARMDSSYKLIF;_CASSLIGVSSYNEQFF;	B*07:02	TPRVTGGGAM	CMV_PP65	17	TRAV17	TRAJ12			TRBV7-9	TRBJ2-1
HHU20160714	unexposed	CATERRMDSSYKLIF;_CASSLREGPYPETQYF;	B*07:02	TPRVTGGGAM	CMV_PP65	4	TRAV17	TRAJ12			TRBV7-9	TRBJ2-5
HHU20160714	unexposed	CATPPGGKLIF;_CASNLRQGAGELFF;	B*07:02	LPKGIMMNV	SARS2_ORF1AB	1	TRAV17	TRAJ23			TRBV7-8	TRBJ2-2
HHU20160714	unexposed	CATVLRMDSSYKLIF;_CASSFIGVGKTDEQYF;	B*07:02	TPRVTGGGAM	CMV_PP65	1	TRAV17	TRAJ12			TRBV7-9	TRBJ2-7
HHU20160714	unexposed	CATVLRMDSSYKLIF;_CASSLIGVSSYNEQFF;	B*07:02	TPRVTGGGAM	CMV_PP65	21	TRAV17	TRAJ12			TRBV7-9	TRBJ2-1
HHU20160714	unexposed	CATVLRMDSSYKLIF;_CASSLVGVGLSDEQFF;	B*07:02	TPRVTGGGAM	CMV_PP65	3	TRAV17	TRAJ12			TRBV7-9	TRBJ2-1
HHU20160714	unexposed	CATVVRMDSSYKLIF;_CASSLIGVGERDTQYF;	B*07:02	TPRVTGGGAM	CMV_PP65	3	TRAV17	TRAJ12			TRBV7-9	TRBJ2-3
HHU20160714	unexposed	CATVVRMDSSYKLIF;_CASSLVGQGLSDEQFF;	B*07:02	TPRVTGGGAM	CMV_PP65	3	TRAV16	TRAJ12			TRBV7-9	TRBJ2-1
HHU20160714	unexposed	CAVISSRVNTPLVF;_CSVGAGGNTIYF;	B*07:02	RPHERNGFTVL	CMV_PP65	869	TRAV21	TRAJ29			TRBV29-1	TRBJ1-3
HHU20160714	unexposed	CAVISSRVNTPLVF;_No-beta-detected;	B*07:02	RPHERNGFTVL	CMV_PP65	38	TRAV21	TRAJ29
HHU20160714	unexposed	CAVQAPMSARGSQGNLIF;_CASSSKGGGQQTQYF;	B*07:02	QPGQTFSVL	SARS2_ORF1AB	4	TRAV20	TRAJ42			TRBV7-2	TRBJ2-5
HHU20160714	unexposed	CAVRAPSEAGTALIF;_CASSLRGRLSGELFF;	B*07:02	SPYNSQNAV	SARS2_ORF1AB	1	TRAV3	TRAJ15			TRBV27	TRBJ2-2
HHU20160714	unexposed	CAVRGLMDSSYKLIF;_CASSFHDREGVGSPLHF;	B*07:02	TPRVTGGGAM	CMV_PP65	8	TRAV3	TRAJ12			TRBV7-9	TRBJ1-6
HHU20160714	unexposed	CAVSDPDKIIF;_CASSQVRSGTYEQYF;	B*07:02	LPKGIMMNV	SARS2_ORF1AB	1	TRAV8-4	TRAJ30			TRBV4-1	TRBJ2-7
HHU20160714	unexposed	CAVSNTGFQKLVF;_CASSYPGGSENEQYF;	B*07:02	WPVTLACFV	SARS2_M	1	TRAV21	TRAJ8			TRBV13	TRBJ2-7
HHU20160714	unexposed	CIVRGRYSNTGKLIF;_CASSLGVSNYEQYF;	B*07:02	TPRVTGGGAM	CMV_PP65	4	TRAV26-1	TRAJ37			TRBV27	TRBJ2-7
HHU20160714	unexposed	CVVIIRGATNKLIF;_CASSLGAAVGELFF;	B*07:02	TPRVTGGGAM	CMV_PP65	1	TRAV8-2	TRAJ32			TRBV27	TRBJ2-2
HHU20160714	unexposed	No-alpha-detected;_CASSLDPRGGNEQFF;	B*07:02	SPYNSQNAV	SARS2_ORF1AB	1					TRBV7-2	TRBJ2-1
HHU20160714	unexposed	No-alpha-detected;_CASSLDRGVYNEQFF;	B*07:02	FPLKLRGTA	SARS2_ORF1AB	1					TRBV11-3	TRBJ2-1
HHU20160714	unexposed	No-alpha-detected;_CASSLGSGARELFF;	B*07:02	TPRVTGGGAM	CMV_PP65	12					TRBV27	TRBJ2-2
HHU20160714	unexposed	No-alpha-detected;_CASSLGVSNYEQYF;	B*07:02	TPRVTGGGAM	CMV_PP65	1					TRBV27	TRBJ2-7
HHU20160714	unexposed	No-alpha-detected;_CASSLIGVSSYNEQFF;	B*07:02	TPRVTGGGAM	CMV_PP65	4					TRBV7-9	TRBJ2-1
HHU20160714	unexposed	No-alpha-detected;_CASSLREGPYPETQYF;	B*07:02	TPRVTGGGAM	CMV_PP65	2					TRBV7-9	TRBJ2-5
HHU20160714	unexposed	No-alpha-detected;_CASSLSLSTSSNEQFF;	B*07:02	TPRVTGGGAM	CMV_PP65	2					TRBV27	TRBJ2-1
HHU20160714	unexposed	No-alpha-detected;_CASSLSPSTVNTGELFF;	B*07:02	TPRVTGGGAM	CMV_PP65	7					TRBV27	TRBJ2-2
HHU20160714	unexposed	No-alpha-detected;_CASSLTSQNEQFF;	B*07:02	LPKGIMMNV	SARS2_ORF1AB	1					TRBV6-2	TRBJ2-1
HHU20160714	unexposed	No-alpha-detected;_CASSLVGVGLSDEQFF;	B*07:02	TPRVTGGGAM	CMV_PP65	1					TRBV7-9	TRBJ2-1
HHU20160714	unexposed	No-alpha-detected;_CASSPHRNTEAFF;	B*07:02	RPHERNGFTVL	CMV_PP65	13					TRBV4-3	TRBJ1-1
HHU20160714	unexposed	No-alpha-detected;_CASSPRLAGTGELFF;	B*07:02	IPIQASLPF	SARS2_3A	1					TRBV4-2	TRBJ2-2
HHU20160714	unexposed	No-alpha-detected;_CASSPSGPYEQYF;	B*07:02	SPIFRIVAA	SARS2_7A	1					TRBV6-2	TRBJ2-7
HHU20160714	unexposed	No-alpha-detected;_CASSRSGTLADTQYF;	B*07:02	LPPANTNSF	SARS2_SPIKE	2					TRBV7-2	TRBJ2-3
HHU20160714	unexposed	No-alpha-detected;_CASSSKGGGQQTQYF;	B*07:02	QPGQTFSVL	SARS2_ORF1AB	4					TRBV7-2	TRBJ2-5
HHU20160714	unexposed	No-alpha-detected;_CATSDRTGDLQETQYF;	B*07:02	RSRNSSRNL	SARS2_N	1					TRBV24-1	TRBJ2-5
HHU20160714	unexposed	No-alpha-detected;_CSVGAGGNTIYF;	B*07:02	RPHERNGFTVL	CMV_PP65	397					TRBV29-1	TRBJ1-3
HHU20180816	unexposed	CAADNNDMRF;_CASSGLRGSSYNEQFF;	B*07:02	WPWYIWLGF	SARS2_SPIKE	1	TRAV25	TRAJ43			TRBV7-9	TRBJ2-1
HHU20180816	unexposed	CAAMNYGGSQGNLIF;_CASSRTRGETQYF;	B*07:02	VPYFNMVYM	SARS2_ORF1AB	1	TRAV13-1	TRAJ42			TRBV7-2	TRBJ2-5
HHU20180816	unexposed	CAASPRTALIF;_CASSLTGTVDGYTF;	B*07:02	SPNLAWPLI	SARS2_ORF1AB	1	TRAV13-1	TRAJ15			TRBV12-4	TRBJ1-2
HHU20180816	unexposed	CAASRGGADGLTF;_CASSPKAGGPGEQFF;	B*07:02	MPLSAPTLL	SARS2_ORF1AB	1	TRAV13-1	TRAJ45			TRBV7-3	TRBJ2-1
HHU20180816	unexposed	CAASSNYGGSQGNLIF;_CASSKWGTTGELFF;	B*07:02	WPVTLACFV	SARS2_M	1	TRAV29/DV5	TRAJ42			TRBV28	TRBJ2-2
HHU20180816	unexposed	CAATSGTYKYIF;_No-beta-detected;	B*07:02	SPRWYFYYL	SARS2_N	1	TRAV36/DV7	TRAJ40
HHU20180816	unexposed	CAAVSAEAQGGSEKLVF;CALGAGGYQKVTF;_CASSLVIGSYTEAFF;	B*07:02	WPVTLACFV	SARS2_M	1	TRAV13-1	TRAJ57	TRAV9-2	TRAJ13	TRBV7-6	TRBJ1-1
HHU20180816	unexposed	CAESKAPWTGANNLFF;_CASSLEVPPGYNEQFF;	B*07:02	SIIAYTMSL	SARS2_SPIKE	1	TRAV5	TRAJ36			TRBV5-4	TRBJ2-1
HHU20180816	unexposed	CAFFSGGGADGLTF;_CASSLGGPPTYEQYF;	B*07:02	TPINLVRDL	SARS2_SPIKE	1	TRAV24	TRAJ45			TRBV7-2	TRBJ2-7
HHU20180816	unexposed	CAFINESPRAGSSNTGKLIF;_CSAPDRYLRTEAFF;	B*07:02	RARLVSPKL	SARS2_7A	1	TRAV38-1	TRAJ37			TRBV20-1	TRBJ1-1
HHU20180816	unexposed	CAFPLGGGADGLTF;_CASSAIAGGRREQYF;	B*07:02	SPRWYFYYL	SARS2_N	1	TRAV24	TRAJ45			TRBV2	TRBJ2-7
HHU20180816	unexposed	CAFSSSNTGKLIF;_CASSQDRLTGRYTF;	B*07:02	RPPIFIRRL	EBV_EBNA3	3	TRAV24	TRAJ37			TRBV4-1	TRBJ1-2
HHU20180816	unexposed	CAFTLSGAGSYQLTF;_CASSTGQGYTDTQYF;	B*07:02	WPVTLACFV	SARS2_M	1	TRAV38-1	TRAJ28			TRBV7-9	TRBJ2-3
HHU20180816	unexposed	CAGASPSNSNSGYALNF;_CASSWRLASYNEQFF;	B*07:02	IPVAYRKVL	SARS2_ORF1AB	1	TRAV27	TRAJ41			TRBV4-1	TRBJ2-1
HHU20180816	unexposed	CAGGGETSGSRLTF;_CASSYSLWGIGDTQYF;	B*07:02	SIIAYTMSL	SARS2_SPIKE	1	TRAV27	TRAJ58			TRBV6-6	TRBJ2-3
HHU20180816	unexposed	CALAPYNQGGKLIF;_CASSLERGGGQPQHF;	B*07:02	MPYFFTLLL	SARS2_ORF1AB	1	TRAV6	TRAJ23			TRBV27	TRBJ1-5
HHU20180816	unexposed	CALNTGGFKTIF;_CASSFPRMGGPNYGYTF;	B*07:02	IPRRNVATL	SARS2_ORF1AB	1	TRAV16	TRAJ9			TRBV7-2	TRBJ1-2
HHU20180816	unexposed	CALSEAGNYGGSQGNLIF;_CASRLTRGAGETQYF;	B*07:02	IPLTTAAKL	SARS2_ORF1AB	1	TRAV19	TRAJ42			TRBV7-8	TRBJ2-5
HHU20180816	unexposed	CALSEDRTAGNKLTF;_CSARIAGAKNIQYF;	B*07:02	KPAPRELKV	SARS2_ORF1AB	1	TRAV19	TRAJ17			TRBV20-1	TRBJ2-4
HHU20180816	unexposed	CALSEISYGNNRLAF;_CASSYSDRGLGNTIYF;	B*07:02	RIRGGDGKM	SARS2_N	1	TRAV19	TRAJ7			TRBV6-5	TRBJ1-3
HHU20180816	unexposed	CALSEPGGGATNKLIF;_CASSSRQADAETQYF;	B*07:02	TPINLVRDL	SARS2_SPIKE	1	TRAV19	TRAJ32			TRBV7-8	TRBJ2-5
HHU20180816	unexposed	CAMREGRDSSYKLIF;_CASSLLMGARYEQYF;	B*07:02	TPRVTGGGAM	CMV_PP65	1	TRAV14/DV4	TRAJ12			TRBV7-9	TRBJ2-7
HHU20180816	unexposed	CAMREYGQNFVF;_CASSDPGGTGELFF;	B*07:02	TPINLVRDL	SARS2_SPIKE	1	TRAV12-3	TRAJ26			TRBV10-1	TRBJ2-2
HHU20180816	unexposed	CAMRGGNQFYF;_CASSLLAGGKETQYF;	B*07:02	YPLECIKDL	SARS2_ORF1AB	1	TRAV12-3	TRAJ49			TRBV27	TRBJ2-5
HHU20180816	unexposed	CAMRVNRDDKIIF;_CASSLSVGRKTQYF;	B*07:02	IPVAYRKVL	SARS2_ORF1AB	1	TRAV14/DV4	TRAJ30			TRBV13	TRBJ2-5
HHU20180816	unexposed	CAPIGFGNVLHC;_CASSFGAPGKPYEQYF;	B*07:02	KPNELSRVL	SARS2_ORF1AB	1	TRAV13-1	TRAJ35			TRBV7-9	TRBJ2-7
HHU20180816	unexposed	CAPLGSARQLTF;_CSVASGTEAFF;	B*07:02	IPIQASLPF	SARS2_3A	1	TRAV13-1	TRAJ22			TRBV29-1	TRBJ1-1
HHU20180816	unexposed	CAPNSGGYQKVTF;CATLYNFNKFYF;_CASSLGASGRARLQETQYF;	B*07:02	NPTIQKNVL	SARS2_ORF1AB	1	TRAV5	TRAJ13	TRAV9-2	TRAJ21	TRBV11-2	TRBJ2-5
HHU20180816	unexposed	CARITGYARLMF;_CASSYSKGRIYEQYF;	B*07:02	SIIAYTMSL	SARS2_SPIKE	1	TRAV12-3	TRAJ31			TRBV6-2	TRBJ2-7
HHU20180816	unexposed	CARMDSNYQLIW;_CASSFVQGGHTEAFF;	B*07:02	FPLCANGQV	SARS2_ORF1AB	1	TRAV1-1	TRAJ33			TRBV12-3	TRBJ1-1
HHU20180816	unexposed	CARTHNNNDMRF;_CASSQESGTATYEQYF;	B*07:02	RPPIFIRRL	EBV_EBNA3	1	TRAV38-1	TRAJ43			TRBV4-1	TRBJ2-7
HHU20180816	unexposed	CASDSGYSTLTF;_CASHISTGELFF;	B*07:02	KPASRELKV	SARS2_ORF1AB	1	TRAV9-2	TRAJ11			TRBV19	TRBJ2-2
HHU20180816	unexposed	CATGGYQKVTF;_CASSFSRGLENYGYTF;	B*07:02	MPYFFTLLL	SARS2_ORF1AB	1	TRAV17	TRAJ13			TRBV27	TRBJ1-2
HHU20180816	unexposed	CAVERDSGGSNYKLTF;_CASSWTANTEAFF;	B*07:02	FPNITNLCP	SARS2_SPIKE	1	TRAV36/DV7	TRAJ53			TRBV27	TRBJ1-1
HHU20180816	unexposed	CAVGSYSGGGADGLTF;_No-beta-detected;	B*07:02	FPLKLRGTA	SARS2_ORF1AB	1	TRAV8-3	TRAJ45
HHU20180816	unexposed	CAVKSDRYAGNNRKLIW;_CASSLGAGVPNEQFF;	B*07:02	MPLSAPTLL	SARS2_ORF1AB	1	TRAV1-1	TRAJ38			TRBV7-8	TRBJ2-1
HHU20180816	unexposed	CAVPLYSSASKIIF;_CASSRAQSSYGYTF;	B*07:02	SPRWYFYYL	SARS2_N	1	TRAV8-4	TRAJ3			TRBV28	TRBJ1-2
HHU20180816	unexposed	CAVQARGTSYDKVIF;_CATQPRSSYNSPLHF;	B*07:02	SPRWYFYYL	SARS2_N	1	TRAV20	TRAJ50			TRBV7-9	TRBJ1-6
HHU20180816	unexposed	CAVRALSGTASKLTF;_CASSPLVRGDEQFF;	B*07:02	CPACYNSEV	SARS2_ORF1AB	1	TRAV3	TRAJ44			TRBV9	TRBJ2-1
HHU20180816	unexposed	CAVRDLETGANNLFF;_CSARGTDFANTGELFF;	B*07:02	LPPSYTNSF	SARS2_SPIKE	1	TRAV1-2	TRAJ36			TRBV20-1	TRBJ2-2
HHU20180816	unexposed	CAVRDPGGSGTYKYIF;_CASSDPSGPGGGSPLHF;	B*07:02	VPHHVVATV	SARS2_14	1	TRAV1-1	TRAJ40			TRBV2	TRBJ1-6
HHU20180816	unexposed	CAVRGGGADGLTF;_CASSNQRDGMNQPQHF;	B*07:02	SPYNSQNAV	SARS2_ORF1AB	1	TRAV21	TRAJ45			TRBV6-6	TRBJ1-5
HHU20180816	unexposed	CAVRVLISSGSARQLTF;_CASSLGSSNQPQHF;	B*07:02	WPWYIWLGF	SARS2_SPIKE	1	TRAV3	TRAJ22			TRBV7-9	TRBJ1-5
HHU20180816	unexposed	CAVSEGGSQGNLIF;_CASSLLGEDVEQFF;	B*07:02	VPHHVVATV	SARS2_14	1	TRAV1-1	TRAJ42			TRBV28	TRBJ2-1
HHU20180816	unexposed	CAVSENIGFGNVLHC;_CASSQEPSASYEQYF;	B*07:02	TPRVTGGGAM	CMV_PP65	1	TRAV1-2	TRAJ35			TRBV3-1	TRBJ2-7
HHU20180816	unexposed	CAYRSATSGTYKYIF;_CASSPGLTPAEQYF;	B*07:02	WPLVSSQCV	SARS2_SPIKE	1	TRAV38-2/DV8	TRAJ40			TRBV7-9	TRBJ2-7
HHU20180816	unexposed	CGAGETSGSRLTF;_CSVNLGGPTDTQYF;	B*07:02	KPVETSNSF	SARS2_ORF1AB	1	TRAV21	TRAJ58			TRBV29-1	TRBJ2-3
HHU20180816	unexposed	CGAIGGSQGNLIF;_CARHSYTEAFF;	B*07:02	VPYFNMVYM	SARS2_ORF1AB	1	TRAV34	TRAJ42			TRBV2	TRBJ1-1
HHU20180816	unexposed	CLAVNTDKLIF;_CASSRTGGSYNEQFF;	B*07:02	SPRWYFYYL	SARS2_N	2	TRAV4	TRAJ34			TRBV5-1	TRBJ2-1
HHU20180816	unexposed	CLVEGSSYKLIF;_No-beta-detected;	B*07:02	SPIFRIVAA	SARS2_7A	1	TRAV4	TRAJ12
HHU20180816	unexposed	CVVSDPDSWGKLQF;_CASSLEAGGTEAFF;	B*07:02	ILRKGGRTI	SARS2_ORF1AB	1	TRAV8-2	TRAJ24			TRBV27	TRBJ1-1
HHU20180816	unexposed	CVVTNQAGTALIF;_CASSQDLRGSYNEQFF;	B*07:02	MPASWVMRI	SARS2_ORF1AB	1	TRAV12-1	TRAJ15			TRBV4-2	TRBJ2-1
HHU20180816	unexposed	No-alpha-detected;_CAISEFSRDRGLNGYTF;	B*07:02	VPHVGEIPV	SARS2_ORF1AB	1					TRBV10-3	TRBJ1-2
HHU20180816	unexposed	No-alpha-detected;_CASADGSSGNTIYF;	B*07:02	MPASWVMRI	SARS2_ORF1AB	1					TRBV19	TRBJ1-3
HHU20180816	unexposed	No-alpha-detected;_CASKSAGGLGNEQFF;	B*07:02	IPIQASLPF	SARS2_3A	1					TRBV2	TRBJ2-1
HHU20180816	unexposed	No-alpha-detected;_CASLRTAPGSGANVLTF;	B*07:02	APLLSAGVF	SARS2_ORF1AB	1					TRBV12-3	TRBJ2-6
HHU20180816	unexposed	No-alpha-detected;_CASNRRAGVTDTQYF;	B*07:02	WPWYIWLGF	SARS2_SPIKE	2					TRBV6-2	TRBJ2-3
HHU20180816	unexposed	No-alpha-detected;_CASRNLTGNIQYF;	B*07:02	SPRWYFYYL	SARS2_N	1					TRBV11-2	TRBJ2-4
HHU20180816	unexposed	No-alpha-detected;_CASRRTGSGDTQYF;	B*07:02	KPVPEVKIL	SARS2_ORF1AB	1					TRBV7-3	TRBJ2-3
HHU20180816	unexposed	No-alpha-detected;_CASSESGTNYEQYF;	B*07:02	APHGVVFLH	SARS2_SPIKE	1					TRBV9	TRBJ2-7
HHU20180816	unexposed	No-alpha-detected;_CASSFGQYEQYF;	B*07:02	IPTDFTISV	SARS2_SPIKE	1					TRBV5-6	TRBJ2-7
HHU20180816	unexposed	No-alpha-detected;_CASSHTPRPSYNEQFF;	B*07:02	IPIQASLSF	SARS2_3A	1					TRBV6-5	TRBJ2-1
HHU20180816	unexposed	No-alpha-detected;_CASSILFGGELTDTQYF;	B*07:02	LPKEITVAT	SARS2_M	1					TRBV11-2	TRBJ2-3
HHU20180816	unexposed	No-alpha-detected;_CASSIQGRSNQPQHF;	B*07:02	RPQGLSNNT	SARS2_N	1					TRBV19	TRBJ1-5
HHU20180816	unexposed	No-alpha-detected;_CASSLEGDQPQHF;	B*07:02	IPTNFTISV	SARS2_SPIKE	2					TRBV5-1	TRBJ1-5
HHU20180816	unexposed	No-alpha-detected;_CASSLFRGGGYGYTF;	B*07:02	RPPIFIRRL	EBV_EBNA3	1					TRBV28	TRBJ1-2
HHU20180816	unexposed	No-alpha-detected;_CASSLGRGTEAFF;	B*07:02	MPYIFTLLL	SARS2_ORF1AB	1					TRBV27	TRBJ1-1
HHU20180816	unexposed	No-alpha-detected;_CASSPMRDQETQYF;	B*07:02	SPIFRIVAA	SARS2_7A	1					TRBV5-6	TRBJ2-5
HHU20180816	unexposed	No-alpha-detected;_CASSQDGTAGNTIYF;	B*07:02	MPYFFTLLL	SARS2_ORF1AB	1					TRBV14	TRBJ1-3
HHU20180816	unexposed	No-alpha-detected;_CASSQDRLTGRYTF;	B*07:02	RPPIFIRRL	EBV_EBNA3	3					TRBV4-1	TRBJ1-2
HHU20180816	unexposed	No-alpha-detected;_CASSQDSRGDEQFF;	B*07:02	RLFARTRSM	SARS2_M	1					TRBV4-1	TRBJ2-1
HHU20180816	unexposed	No-alpha-detected;_CASSQEAGYEQYF;	B*07:02	KPVPEVKIL	SARS2_ORF1AB	1					TRBV18	TRBJ2-7
HHU20180816	unexposed	No-alpha-detected;_CASSQGGMNTEAFF;	B*07:02	VPYFNMVYM	SARS2_ORF1AB	1					TRBV19	TRBJ1-1
HHU20180816	unexposed	No-alpha-detected;_CASSRTGGSYNEQFF;	B*07:02	SPRWYFYYL	SARS2_N	5					TRBV5-1	TRBJ2-1
HHU20180816	unexposed	No-alpha-detected;_CASSTQGVPTEAFF;	B*07:02	FPNITNLCP	SARS2_SPIKE	1					TRBV28	TRBJ1-1
HHU20180816	unexposed	No-alpha-detected;_CASSTTVYNEQFF;	B*07:02	IPRRNVATL	SARS2_ORF1AB	1					TRBV27	TRBJ2-1
HHU20180816	unexposed	No-alpha-detected;_CASSWGGTGAYEQYF;	B*07:02	VPGLPGTIL	SARS2_ORF1AB	1					TRBV28	TRBJ2-7
HHU20180816	unexposed	No-alpha-detected;_CASSWNPSGSDEQFF;	B*07:02	SIIAYTMSL	SARS2_SPIKE	1					TRBV5-5	TRBJ2-1
HHU20180816	unexposed	No-alpha-detected;_CASSYLPTGGTDTQYF;	B*07:02	SPRWYFYYL	SARS2_N	1					TRBV2	TRBJ2-3
HHU20180816	unexposed	No-alpha-detected;_CASSYWSSGNRNEQFF;	B*07:02	SPIFRIVAA	SARS2_7A	1					TRBV6-2	TRBJ2-1
HHU20180816	unexposed	No-alpha-detected;_CSALGTSGSFKDEQFF;	B*07:02	HVYQLRARL	SARS2_7A	1					TRBV29-1	TRBJ2-1
HHU20180816	unexposed	No-alpha-detected;_CSARDPGSTYEQYF;	B*07:02	TPRVTGGGAM	CMV_PP65	1					TRBV20-1	TRBJ2-7
HHU20180816	unexposed	No-alpha-detected;_CSASKADSHMGNEQFF;	B*07:02	WPVTLACFV	SARS2_M	1					TRBV20-1	TRBJ2-1
HHU20180816	unexposed	No-alpha-detected;_CSVEPGLGGTQYF;	B*07:02	KPYIKWDLL	SARS2_ORF1AB	1					TRBV29-1	TRBJ2-5
HHU20180816	unexposed	No-alpha-detected;_CSVETGDFYEQYF;	B*07:02	FPLTSFGPL	SARS2_ORF1AB	1					TRBV29-1	TRBJ2-7
HHU20180816	unexposed	No-alpha-detected;_CSVRESQGAYEQYF;	B*07:02	LPGCDGGSL	SARS2_ORF1AB	2					TRBV20-1	TRBJ2-7
HHU20180816	unexposed	No-alpha-detected;_CSVVDGVIQYF;	B*07:02	VPMEKFKTL	SARS2_ORF1AB	2					TRBV29-1	TRBJ2-7
HHU20191029	unexposed	CAASGGYQKVTF;_CASSRGTPNEQFF;	B*07:02	TPRVTGGGAM	CMV_PP65	123	TRAV1-2	TRAJ13			TRBV12-3	TRBJ2-1
HHU20191029	unexposed	CAASIGNFGNEKLTF;CAGPDGGATNKLIF;_CASSPQRNTEAFF;	B*07:02	RPHERNGFTVL	CMV_PP65	4	TRAV23/DV6	TRAJ48	TRAV21	TRAJ32	TRBV4-3	TRBJ1-1
HHU20191029	unexposed	CAASIGNFGNEKLTF;_CASSPQRNTEAFF;	B*07:02	RPHERNGFTVL	CMV_PP65	9	TRAV23/DV6	TRAJ48			TRBV4-3	TRBJ1-1
HHU20191029	unexposed	CAASIGNFGNEKLTF;_No-beta-detected;	B*07:02	RPHERNGFTVL	CMV_PP65	1	TRAV23/DV6	TRAJ48
HHU20191029	unexposed	CAASMRLRERSGGYQKVTF;CALSEALGSRGKLIF;_CASSPQGASNQPQHF;	B*07:02	MPYFFTLLL	SARS2_ORF1AB	1	TRAV23/DV6	TRAJ13	TRAV19	TRAJ23	TRBV4-2	TRBJ1-5
HHU20191029	unexposed	CAGPDGGATNKLIF;_CASSPQRNTEAFF;	B*07:02	RPHERNGFTVL	CMV_PP65	11	TRAV21	TRAJ32			TRBV4-3	TRBJ1-1
HHU20191029	unexposed	CAGPDGGATNKLIF;_No-beta-detected;	B*07:02	RPHERNGFTVL	CMV_PP65	4	TRAV21	TRAJ32
HHU20191029	unexposed	CALDTGNQFYF;CAYFQGAQKLVF;_CASSELAGGDRTEAFF;	B*07:02	RPPIFIRRL	EBV_EBNA3	24	TRAV19	TRAJ49	TRAV38-2/DV8	TRAJ54	TRBV2	TRBJ1-1
HHU20191029	unexposed	CALDTGNQFYF;_CASSELAGGDRTEAFF;	B*07:02	RPPIFIRRL	EBV_EBNA3	68	TRAV19	TRAJ49			TRBV2	TRBJ1-1
HHU20191029	unexposed	CALDTGNQFYF;_No-beta-detected;	B*07:02	RPPIFIRRL	EBV_EBNA3	13	TRAV19	TRAJ49
HHU20191029	unexposed	CALKGGMDSSYKLIF;_CASSFLQGPSSGNTIYF;	B*07:02	TPRVTGGGAM	CMV_PP65	12	TRAV18	TRAJ12			TRBV7-9	TRBJ1-3
HHU20191029	unexposed	CAMKEGYSTLTF;_CAISESLAGVGSADTQYF;	B*07:02	SIIAYTMSL	SARS2_SPIKE	1	TRAV14/DV4	TRAJ11			TRBV10-3	TRBJ2-3
HHU20191029	unexposed	CAMREGPAEGGANSKLTF;_CASNLLTGGDADTQYF;	B*07:02	SPRWYFYYL	SARS2_N	4	TRAV14/DV4	TRAJ56			TRBV27	TRBJ2-3
HHU20191029	unexposed	CAVRLRMDSSYKLIF;_CASSYHDLGGAGSPLHF;	B*07:02	TPRVTGGGAM	CMV_PP65	143	TRAV3	TRAJ12			TRBV7-9	TRBJ1-6
HHU20191029	unexposed	CAVSAGGSNYKLTF;_CASSHRGGPNYGYTF;	B*07:02	MPYFFTLLL	SARS2_ORF1AB	1	TRAV8-6	TRAJ53			TRBV7-9	TRBJ1-2
HHU20191029	unexposed	CAVVIATLGNTPLVF;_CASSLYGNTEAFF;	B*07:02	RPHERNGFTVL	CMV_PP65	4	TRAV21	TRAJ29			TRBV5-1	TRBJ1-1
HHU20191029	unexposed	CAYFQGAQKLVF;_CASSELAGGDRTEAFF;	B*07:02	RPPIFIRRL	EBV_EBNA3	27	TRAV38-2/DV8	TRAJ54			TRBV2	TRBJ1-1
HHU20191029	unexposed	CAYFQGAQKLVF;_No-beta-detected;	B*07:02	RPPIFIRRL	EBV_EBNA3	3	TRAV38-2/DV8	TRAJ54
HHU20191029	unexposed	CAYSQGAQKLVF;_CASSIPGWTEAFF;	B*07:02	RPPIFIRRL	EBV_EBNA3	2	TRAV38-2/DV8	TRAJ54			TRBV13	TRBJ1-1
HHU20191029	unexposed	CVVGLFSGTYKYIF;_CASSYSIRTEAFF;	B*07:02	TPRVTGGGAM	CMV_PP65	23	TRAV12-1	TRAJ40			TRBV6-2	TRBJ1-1
HHU20191029	unexposed	No-alpha-detected;_CASIPLDHNSNTEAFF;	B*07:02	RPPIFIRRL	EBV_EBNA3	3					TRBV19	TRBJ1-1
HHU20191029	unexposed	No-alpha-detected;_CASSELAGGDRTEAFF;	B*07:02	RPPIFIRRL	EBV_EBNA3	14					TRBV2	TRBJ1-1
HHU20191029	unexposed	No-alpha-detected;_CASSFLQGPSSGNTIYF;	B*07:02	TPRVTGGGAM	CMV_PP65	5					TRBV7-9	TRBJ1-3
HHU20191029	unexposed	No-alpha-detected;_CASSLYGNTEAFF;	B*07:02	RPHERNGFTVL	CMV_PP65	5					TRBV5-1	TRBJ1-1
HHU20191029	unexposed	No-alpha-detected;_CASSPQRNTEAFF;	B*07:02	RPHERNGFTVL	CMV_PP65	11					TRBV4-3	TRBJ1-1
HHU20191029	unexposed	No-alpha-detected;_CASSPTHRVSTPPPLHF;	B*07:02	NPANNAAIV	SARS2_N	1					TRBV3-1	TRBJ1-6
HHU20191029	unexposed	No-alpha-detected;_CASSQDPSQEGFF;	B*07:02	RPPIFIRRL	EBV_EBNA3	3					TRBV4-3	TRBJ1-1
HHU20191029	unexposed	No-alpha-detected;_CASSRGTPNEQFF;	B*07:02	TPRVTGGGAM	CMV_PP65	187					TRBV12-3	TRBJ2-1
HHU20191029	unexposed	No-alpha-detected;_CASSSSRDRGYNYGYTF;	B*07:02	RPHERNGFTVL	CMV_PP65	3					TRBV5-1	TRBJ1-2
HHU20191029	unexposed	No-alpha-detected;_CASSVRQGSGAKNIQYF;	B*07:02	SPYNSQNAV	SARS2_ORF1AB	1					TRBV19	TRBJ2-4
HHU20191029	unexposed	No-alpha-detected;_CASSYHDLGGAGSPLHF;	B*07:02	TPRVTGGGAM	CMV_PP65	14					TRBV7-9	TRBJ1-6
HHU20191029	unexposed	No-alpha-detected;_CASSYSIRTEAFF;	B*07:02	TPRVTGGGAM	CMV_PP65	8					TRBV6-2	TRBJ1-1
HHU20191126	unexposed	CAAESGATNKLIF;CAVVPNFGNEKLTF;_CASSLDGPGAGEQYF;	B*07:02	RPPIFIRRL	EBV_EBNA3	1	TRAV29/DV5	TRAJ32	TRAV39	TRAJ48	TRBV5-1	TRBJ2-7
HHU20191126	unexposed	CAAESGATNKLIF;_CASSLDGPGAGEQYF;	B*07:02	RPPIFIRRL	EBV_EBNA3	3	TRAV29/DV5	TRAJ32			TRBV5-1	TRBJ2-7
HHU20191126	unexposed	CAAGYSGAGSYQLTF;_No-beta-detected;	B*07:02	WPWYIWLGF	SARS2_SPIKE	1	TRAV13-1	TRAJ28
HHU20191126	unexposed	CAASIGNFGNEKLTF;_CASSPQRNTEAFF;	B*07:02	RPHERNGFTVL	CMV_PP65	8	TRAV23/DV6	TRAJ48			TRBV4-3	TRBJ1-1
HHU20191126	unexposed	CAASIGNFGNEKLTF;_CASSPSRNTEAFF;	B*07:02	RPHERNGFTVL	CMV_PP65	425	TRAV23/DV6	TRAJ48			TRBV4-3	TRBJ1-1
HHU20191126	unexposed	CAASIGNFGNEKLTF;_No-beta-detected;	B*07:02	RPHERNGFTVL	CMV_PP65	30	TRAV23/DV6	TRAJ48
HHU20191126	unexposed	CAASPPSGSGGYNKLIF;_CASRWTENTEAFF;	B*07:02	TPAFDKSAF	SARS2_ORF1AB	1	TRAV13-1	TRAJ4			TRBV6-2	TRBJ1-1
HHU20191126	unexposed	CAENNNDYKLSF;_CAVLIAGGRNEQFF;	B*07:02	MPLSAPTLL	SARS2_ORF1AB	1	TRAV13-2	TRAJ20			TRBV3-1	TRBJ2-1
HHU20191126	unexposed	CAESPDNTDKLIF;_CASSQEITGELFF;	B*07:02	WPVTLACFV	SARS2_M	1	TRAV13-2	TRAJ34			TRBV4-1	TRBJ2-2
HHU20191126	unexposed	CAINDYKLSF;_CASSGGYEKLFF;	B*07:02	IPVAYRKVL	SARS2_ORF1AB	1	TRAV17	TRAJ20			TRBV27	TRBJ1-4
HHU20191126	unexposed	CAISNFNAGNMLTF;_CASSLSGSYEQYF;	B*07:02	SPRWYFYYL	SARS2_N	1	TRAV14/DV4	TRAJ39			TRBV5-1	TRBJ2-7
HHU20191126	unexposed	CALSAVGTNAGKSTF;_CASRIGGAGNSPLHF;	B*07:02	TPRVTGGGAM	CMV_PP65	23	TRAV19	TRAJ27			TRBV27	TRBJ1-6
HHU20191126	unexposed	CALSEAPRSGYALNF;_CASSYSSGELFF;	B*07:02	TPRVTGGGAM	CMV_PP65	12	TRAV19	TRAJ41			TRBV6-2	TRBJ2-2
HHU20191126	unexposed	CAMIGAGSYQLTF;_CASSQEQRSYNEQFF;	B*07:02	NPTIQKNVL	SARS2_ORF1AB	1	TRAV12-3	TRAJ28			TRBV4-3	TRBJ2-1
HHU20191126	unexposed	CAMREGMDSSYKLIF;_CASSTHDLGGVGSPLHF;	B*07:02	TPRVTGGGAM	CMV_PP65	42	TRAV14/DV4	TRAJ12			TRBV7-9	TRBJ1-6
HHU20191126	unexposed	CATVARGDSSYKLIF;_CASSLIGESVRNEQFF;	B*07:02	TPRVTGGGAM	CMV_PP65	29	TRAV17	TRAJ12			TRBV7-9	TRBJ2-1
HHU20191126	unexposed	CAVASGGSNYKLTF;_CASRLGPGGPPDTQYF;	B*07:02	TPRVTGGGAM	CMV_PP65	175	TRAV36/DV7	TRAJ53			TRBV27	TRBJ2-3
HHU20191126	unexposed	CAVASGGSNYKLTF;_No-beta-detected;	B*07:02	TPRVTGGGAM	CMV_PP65	10	TRAV36/DV7	TRAJ53
HHU20191126	unexposed	CAVKAANYGQNFVF;_CASSGWEGELFF;	B*07:02	RPHERNGFTVL	CMV_PP65	24	TRAV21	TRAJ26			TRBV27	TRBJ2-2
HHU20191126	unexposed	CAVREGSSYKLIF;_CASGLVGSSYNEQFF;	B*07:02	WPWYIWLGF	SARS2_SPIKE	1	TRAV1-2	TRAJ12			TRBV12-5	TRBJ2-1
HHU20191126	unexposed	CAVRGPMDSSYKLIF;_CASSSHDETGVGSPLHF;	B*07:02	TPRVTGGGAM	CMV_PP65	103	TRAV3	TRAJ12			TRBV7-9	TRBJ1-6
HHU20191126	unexposed	CAVRPLMDSNYQLIW;_CASKVGVTGELFF;	B*07:02	WPWYIWLGF	SARS2_SPIKE	1	TRAV21	TRAJ33			TRBV5-1	TRBJ2-2
HHU20191126	unexposed	CAVSEIYNQGGKLIF;_CASSLGTTQETQYF;	B*07:02	APISAMVRM	SARS2_ORF1AB	1	TRAV8-4	TRAJ23			TRBV27	TRBJ2-5
HHU20191126	unexposed	CAVTHRAGRRALTF;_CASSPLQGANHDEQYF;	B*07:02	VPGLPGTIL	SARS2_ORF1AB	1	TRAV8-4	TRAJ5			TRBV6-2	TRBJ2-7
HHU20191126	unexposed	CAVVPNFGNEKLTF;_CASSLDGPGAGEQYF;	B*07:02	RPPIFIRRL	EBV_EBNA3	3	TRAV39	TRAJ48			TRBV5-1	TRBJ2-7
HHU20191126	unexposed	CAYNAGKSTF;_CSATIDGRGYNEQFF;	B*07:02	TPAFDKSAF	SARS2_ORF1AB	1	TRAV38-2/DV8	TRAJ27			TRBV20-1	TRBJ2-1
HHU20191126	unexposed	CGTETFSNYKLTF;_CASRIQGRQPQHF;	B*07:02	LPGCDGGSL	SARS2_ORF1AB	3	TRAV30	TRAJ53			TRBV12-5	TRBJ1-5
HHU20191126	unexposed	CIPNSNSGYALNF;_CASTPGVYTDTQYF;	B*07:02	SPIFRIVAA	SARS2_7A	1	TRAV26-2	TRAJ41			TRBV27	TRBJ2-3
HHU20191126	unexposed	CVPFSGGYNKLIF;_CASSSQDGSYEQYF;	B*07:02	WPVTLACFV	SARS2_M	1	TRAV8-3	TRAJ4			TRBV7-9	TRBJ2-7
HHU20191126	unexposed	CVVRNDYKLSF;_CATSEVGSETQYF;	B*07:02	KPYIKWDLL	SARS2_ORF1AB	2	TRAV12-1	TRAJ20			TRBV24-1	TRBJ2-5
HHU20191126	unexposed	CVVSLYTGGFKTIF;_CASSELAGKTYEQYF;	B*07:02	CPACYNSEV	SARS2_ORF1AB	8	TRAV8-2	TRAJ9			TRBV19	TRBJ2-7
HHU20191126	unexposed	No-alpha-detected;_CAISELTKADTIYF;	B*07:02	YLRPRTFLL	SARS2_SPIKE	1					TRBV10-3	TRBJ1-3
HHU20191126	unexposed	No-alpha-detected;_CASRIGGAGNSPLHF;	B*07:02	TPRVTGGGAM	CMV_PP65	7					TRBV27	TRBJ1-6
HHU20191126	unexposed	No-alpha-detected;_CASRIQGRQPQHF;	B*07:02	LPGCDGGSL	SARS2_ORF1AB	2					TRBV12-5	TRBJ1-5
HHU20191126	unexposed	No-alpha-detected;_CASRLGPGGPPDTQYF;	B*07:02	TPRVTGGGAM	CMV_PP65	258					TRBV27	TRBJ2-3
HHU20191126	unexposed	No-alpha-detected;_CASRPVDRQQETQYF;	B*07:02	LPKEITVAT	SARS2_M	1					TRBV7-6	TRBJ2-5
HHU20191126	unexposed	No-alpha-detected;_CASSEGPFSGNTIYF;	B*07:02	MPNMLRIMA	SARS2_ORF1AB	1					TRBV9	TRBJ1-3
HHU20191126	unexposed	No-alpha-detected;_CASSGWEGELFF;	B*07:02	RPHERNGFTVL	CMV_PP65	6					TRBV27	TRBJ2-2
HHU20191126	unexposed	No-alpha-detected;_CASSHPTGTYEQYF;	B*07:02	FPLKLRGTA	SARS2_ORF1AB	1					TRBV7-9	TRBJ2-7
HHU20191126	unexposed	No-alpha-detected;_CASSLDGPGAGEQYF;	B*07:02	RPPIFIRRL	EBV_EBNA3	9					TRBV5-1	TRBJ2-7
HHU20191126	unexposed	No-alpha-detected;_CASSLIGESVRNEQFF;	B*07:02	TPRVTGGGAM	CMV_PP65	4					TRBV7-9	TRBJ2-1
HHU20191126	unexposed	No-alpha-detected;_CASSPQRNTEAFF;	B*07:02	RPHERNGFTVL	CMV_PP65	6					TRBV4-3	TRBJ1-1
HHU20191126	unexposed	No-alpha-detected;_CASSPSRNTEAFF;	B*07:02	RPHERNGFTVL	CMV_PP65	323					TRBV4-3	TRBJ1-1
HHU20191126	unexposed	No-alpha-detected;_CASSSERGVGNEQFF;	B*07:02	APISAMVRM	SARS2_ORF1AB	1					TRBV13	TRBJ2-1
HHU20191126	unexposed	No-alpha-detected;_CASSSFGPTQGSEQYF;	B*07:02	SPYNSQNAV	SARS2_ORF1AB	1					TRBV5-1	TRBJ2-7
HHU20191126	unexposed	No-alpha-detected;_CASSSRDRGKNIQYF;	B*07:02	RPDTRYVLM	SARS2_ORF1AB	166					TRBV7-9	TRBJ2-4
HHU20191126	unexposed	No-alpha-detected;_CASSYSSGELFF;	B*07:02	TPRVTGGGAM	CMV_PP65	10					TRBV6-2	TRBJ2-2
HHU20191126	unexposed	No-alpha-detected;_CATEPGQGLVGELFF;	B*07:02	SPRWYFYYL	SARS2_N	1					TRBV24-1	TRBJ2-2
HHU20191126	unexposed	No-alpha-detected;_CATSDSGQQFF;	B*07:02	VPYFNMVYM	SARS2_ORF1AB	1					TRBV24-1	TRBJ2-1
HHU20191126	unexposed	No-alpha-detected;_CATSEEVPNTEAFF;	B*07:02	SPRWYFYYL	SARS2_N	1					TRBV15	TRBJ1-1
201657263	convalescent	CAAGQDYKLSF;_CASSFLGQGAAGELFF;	A*01:01	RSDTRYVLM	SARS2_ORF1AB	1	TRAV29/DV5	TRAJ20			TRBV7-8	TRBJ2-2
201657263	convalescent	CAAIGGSTLGRLYF;_CASSPIKDTRQEYTGELFF;	A*01:01	FTSDYYQLY	SARS2_3A	2	TRAV29/DV5	TRAJ18			TRBV28	TRBJ2-2
201657263	convalescent	CAARGEGAQKLVF;_CASSPWTGTGYEQYF;	A*01:01	FTSDYYQLY	SARS2_3A	1	TRAV29/DV5	TRAJ54			TRBV5-1	TRBJ2-7
201657263	convalescent	CAARPSNARLMF;_CASSLEYGTAPYEQYF;	A*01:01	VTEHDTLLY	HHV5_UL44	6	TRAV29/DV5	TRAJ31			TRBV7-9	TRBJ2-7
201657263	convalescent	CAASYSGGSYIPTF;_CATSSLMTGGTSNEQFF;	A*01:01	VTEHDTLLY	HHV5_UL44	244	TRAV13-1	TRAJ6			TRBV24-1	TRBJ2-1
201657263	convalescent	CAASYSGGSYIPTF;_No-beta-detected;	A*01:01	VTEHDTLLY	HHV5_UL44	6	TRAV13-1	TRAJ6
201657263	convalescent	CAGGNDMRF;_CASSGPTGRGTGELFF;	A*01:01	VTEHDTLLY	HHV5_UL44	114	TRAV13-2	TRAJ43			TRBV11-2	TRBJ2-2
201657263	convalescent	CALMSQRTSYQLTF;_CASSQGYTDTQYF;	A*01:01	YSEHPTFTSQY	CMV_PP65	9	TRAV38-2/DV8	TRAJ28			TRBV4-2	TRBJ2-3
201657263	convalescent	CAMTLIPYSGAGSYQLTF;CVVNSPGGYNKLIF;_CATSSPAESTDTQYF;	A*01:01	YSEHPTFTSQY	CMV_PP65	4	TRAV12-3	TRAJ28	TRAV12-1	TRAJ4	TRBV15	TRBJ2-3
201657263	convalescent	CATDAISDGQKLLF;_CASTTLTGELFF;	A*01:01	YSEHPTFTSQY	CMV_PP65	9	TRAV17	TRAJ16			TRBV6-2	TRBJ2-2
201657263	convalescent	CAVGVVASGTYKYIF;_CASSHSPGVGAGHLYGYTF;	A*01:01	VTEHDTLLY	HHV5_UL44	21	TRAV41	TRAJ40			TRBV3-1	TRBJ1-2
201657263	convalescent	CAVHNAGNMLTF;_CASGFFNQPQHF;	A*01:01	WMESEFRVY	SARS2_SPIKE	1	TRAV27	TRAJ39			TRBV6-2	TRBJ1-5
201657263	convalescent	CAYRIVPLKGAQKLVF;_CATRQGFTEAFF;	A*01:01	VTEHDTLLY	HHV5_UL44	5	TRAV38-2/DV8	TRAJ54			TRBV19	TRBJ1-1
201657263	convalescent	CVARTDSWGKLQF;_CASSKRTDSYEQYF;	A*01:01	PTDNYITTY	SARS2_ORF1AB	1	TRAV12-1	TRAJ24			TRBV28	TRBJ2-7
201657263	convalescent	CVVEGGQNFVF;_CASSFLGSPNTGELFF;	A*01:01	YSEHPTFTSQY	CMV_PP65	5	TRAV10	TRAJ26			TRBV5-1	TRBJ2-2
201657263	convalescent	CVVIEGYSGGGADGLTF;_CASSPTKVNNEQFF;	A*01:01	YSEHPTFTSQY	CMV_PP65	6	TRAV12-1	TRAJ45			TRBV27	TRBJ2-1
201657263	convalescent	CVVNSPGGSYIPTF;_CASSHPPADTQYF;	A*01:01	YSEHPTFTSQY	CMV_PP65	6	TRAV12-1	TRAJ6			TRBV16	TRBJ2-3
201657263	convalescent	CVVNSPGGYNKLIF;_CATSSPAESTDTQYF;	A*01:01	YSEHPTFTSQY	CMV_PP65	2	TRAV12-1	TRAJ4			TRBV15	TRBJ2-3
201657263	convalescent	CVVNSPTGTASKLTF;_CASSDMTSASDTQYF;	A*01:01	YSEHPTFTSQY	CMV_PP65	21	TRAV12-1	TRAJ44			TRBV10-2	TRBJ2-3
201657263	convalescent	CVVRADSWGKLQF;_CASSFRSNSYEQYF;	A*01:01	PTDNYITTY	SARS2_ORF1AB	1	TRAV12-1	TRAJ24			TRBV28	TRBJ2-7
201657263	convalescent	CVVRADSWGKLQF;_CASSFSSNSYEQYF;	A*01:01	PTDNYITTY	SARS2_ORF1AB	2	TRAV12-1	TRAJ24			TRBV28	TRBJ2-7
201657263	convalescent	CVVRYDSWGKLQF;_CASSLASNNYEQYF;	A*01:01	PTDNYITTY	SARS2_ORF1AB	2	TRAV12-1	TRAJ24			TRBV28	TRBJ2-7
201657263	convalescent	No-alpha-detected;_CAISERQGIRGQYF;	A*01:01	VTEHDTLLY	HHV5_UL44	14					TRBV10-3	TRBJ2-7
201657263	convalescent	No-alpha-detected;_CASHPTSGNTGELFF;	A*01:01	YADVFHLYL	SARS2_ORF1AB	3					TRBV28	TRBJ2-2
201657263	convalescent	No-alpha-detected;_CASNPTGDFYEQYF;	A*01:01	YSEHPTFTSQY	CMV_PP65	2					TRBV2	TRBJ2-7
201657263	convalescent	No-alpha-detected;_CASRPTGTGASYEQYF;	A*01:01	VTEHDTLLY	HHV5_UL44	25					TRBV28	TRBJ2-7
201657263	convalescent	No-alpha-detected;_CASSDMTSASDTQYF;	A*01:01	YSEHPTFTSQY	CMV_PP65	10					TRBV10-2	TRBJ2-3
201657263	convalescent	No-alpha-detected;_CASSFLGSPNTGELFF;	A*01:01	YSEHPTFTSQY	CMV_PP65	7					TRBV5-1	TRBJ2-2
201657263	convalescent	No-alpha-detected;_CASSGPTGRGTGELFF;	A*01:01	VTEHDTLLY	HHV5_UL44	164					TRBV11-2	TRBJ2-2
201657263	convalescent	No-alpha-detected;_CASSHPPADTQYF;	A*01:01	YSEHPTFTSQY	CMV_PP65	4					TRBV16	TRBJ2-3
201657263	convalescent	No-alpha-detected;_CASSHSPGVGAGHLYGYTF;	A*01:01	VTEHDTLLY	HHV5_UL44	46					TRBV3-1	TRBJ1-2
201657263	convalescent	No-alpha-detected;_CASSLEQVKPYEQYF;	A*01:01	VTEHDTLLY	HHV5_UL44	6					TRBV7-9	TRBJ2-7
201657263	convalescent	No-alpha-detected;_CASSLEYGTAPYEQYF;	A*01:01	VTEHDTLLY	HHV5_UL44	35					TRBV7-9	TRBJ2-7
201657263	convalescent	No-alpha-detected;_CASSLTGPETQYF;	A*01:01	PTDNYITTY	SARS2_ORF1AB	1					TRBV3-1	TRBJ2-5
201657263	convalescent	No-alpha-detected;_CASSLYSNQPQHF;	A*01:01	DTDFVNEFY	SARS2_ORF1AB	1					TRBV6-2	TRBJ1-5
201657263	convalescent	No-alpha-detected;_CASSPLGGLEAFF;	A*01:01	STDVTIATY	SARS2_ORF1AB	1					TRBV19	TRBJ1-1
201657263	convalescent	No-alpha-detected;_CASSPRTGAEAFF;	A*01:01	PTDSYITTY	SARS2_ORF1AB	1					TRBV28	TRBJ1-1
201657263	convalescent	No-alpha-detected;_CASSPTKVNNEQFF;	A*01:01	YSEHPTFTSQY	CMV_PP65	10					TRBV27	TRBJ2-1
201657263	convalescent	No-alpha-detected;_CASSRKGGGMWTEAFF;	A*01:01	YSEHPTFTSQY	CMV_PP65	2					TRBV12-4	TRBJ1-1
201657263	convalescent	No-alpha-detected;_CASSSKTSGRFYEQFF;	A*01:01	VTEHDTLLY	HHV5_UL44	11					TRBV19	TRBJ2-1
201657263	convalescent	No-alpha-detected;_CASTTLTGELFF;	A*01:01	YSEHPTFTSQY	CMV_PP65	3					TRBV6-2	TRBJ2-2
201657263	convalescent	No-alpha-detected;_CATRQGFTEAFF;	A*01:01	VTEHDTLLY	HHV5_UL44	10					TRBV19	TRBJ1-1
201657263	convalescent	No-alpha-detected;_CATSPGGDSGELFF;	A*01:01	TDDNALSYY	SARS2_ORF1AB	1					TRBV19	TRBJ2-2
201657263	convalescent	No-alpha-detected;_CATSRSGVGGKTYEQYF;	A*01:01	TSNQVAVLY	SARS2_SPIKE	1					TRBV15	TRBJ2-7
201657263	convalescent	No-alpha-detected;_CATSSLMTGGTSNEQFF;	A*01:01	VTEHDTLLY	HHV5_UL44	321					TRBV24-1	TRBJ2-1
201657263	convalescent	No-alpha-detected;_CSVEGEAGTYEQYF;	A*01:01	LTNDDTSRY	SARS2_ORF1AB	1					TRBV29-1	TRBJ2-7
201657263	convalescent	CAAIGGSTLGRLYF;_CASSPIKDTRQEYTGELFF;	A*01:01	FTSDYYQLY	SARS2_3A	1	TRAV29/DV5	TRAJ18			TRBV28	TRBJ2-2
201657263	convalescent	CAARPSNARLMF;_CASSLEYGTAPYEQYF;	A*01:01	VTEHDTLLY	HHV5_UL44	8	TRAV29/DV5	TRAJ31			TRBV7-9	TRBJ2-7
201657263	convalescent	CAASYSGGSYIPTF;_CATSSLMTGGTSNEQFF;	A*01:01	VTEHDTLLY	HHV5_UL44	290	TRAV13-1	TRAJ6			TRBV24-1	TRBJ2-1
201657263	convalescent	CAASYSGGSYIPTF;_No-beta-detected;	A*01:01	VTEHDTLLY	HHV5_UL44	5	TRAV13-1	TRAJ6
201657263	convalescent	CAGGGGYQGAQKLVF;_CASRPTGTGASYEQYF;	A*01:01	VTEHDTLLY	HHV5_UL44	8	TRAV35	TRAJ54			TRBV28	TRBJ2-7
201657263	convalescent	CAGGNDMRF;_CASSGPTGRGTGELFF;	A*01:01	VTEHDTLLY	HHV5_UL44	105	TRAV13-2	TRAJ43			TRBV11-2	TRBJ2-2
201657263	convalescent	CAGGNDMRF;_No-beta-detected;	A*01:01	YSSANNCTF	SARS2_SPIKE	1	TRAV13-2	TRAJ43
201657263	convalescent	CALMSQRTSYQLTF;_CASSQGYTDTQYF;	A*01:01	YSEHPTFTSQY	CMV_PP65	4	TRAV38-2/DV8	TRAJ28			TRBV4-2	TRBJ2-3
201657263	convalescent	CALNAGKSTF;_CASSYRGQPQHF;	A*01:01	LTDEMIAQY	SARS2_SPIKE	1	TRAV21	TRAJ27			TRBV6-6	TRBJ1-5
201657263	convalescent	CALTTDSWGKLQF;_CASSLTRAGELFF;	A*01:01	PTDNYITTY	SARS2_ORF1AB	1	TRAV38-1	TRAJ24			TRBV3-1	TRBJ2-2
201657263	convalescent	CATDAISDGQKLLF;_CASTTLTGELFF;	A*01:01	YSEHPTFTSQY	CMV_PP65	8	TRAV17	TRAJ16			TRBV6-2	TRBJ2-2
201657263	convalescent	CAVGVVASGTYKYIF;_CASSHSPGVGAGHLYGYTF;	A*01:01	VTEHDTLLY	HHV5_UL44	21	TRAV41	TRAJ40			TRBV3-1	TRBJ1-2
201657263	convalescent	CAVKGTNAGKSTF;_CAWSVRGVNPYNEQFF;	A*01:01	LTALRLCAY	SARS2_E	1	TRAV12-2	TRAJ27			TRBV30	TRBJ2-1
201657263	convalescent	CAVRAHTGGFKTIF;CVVRADSWGKLQF;_CASSLRSNSYEQYF;	A*01:01	PTDNYITTY	SARS2_ORF1AB	1	TRAV3	TRAJ9	TRAV12-1	TRAJ24	TRBV28	TRBJ2-7
201657263	convalescent	CAVREVNRDDKIIF;_CASSSKTSGRFYEQFF;	A*01:01	VTEHDTLLY	HHV5_UL44	9	TRAV1-2	TRAJ30			TRBV19	TRBJ2-1
201657263	convalescent	CAVRPSGNQFYF;_CASRSLSGEQFF;	A*01:01	TDDNALSYY	SARS2_ORF1AB	1	TRAV21	TRAJ49			TRBV6-5	TRBJ2-1
201657263	convalescent	CAVRRGAAGNKLTF;_CASSFRTDSYEQYF;	A*01:01	PTDNYITTY	SARS2_ORF1AB	1	TRAV8-4	TRAJ17			TRBV28	TRBJ2-7
201657263	convalescent	CAVSGWGGNTPLVF;_CASSSGTGGQYEQYF;	A*01:01	YVFHLYLQY	SARS2_ORF1AB	1	TRAV8-1	TRAJ29			TRBV28	TRBJ2-7
201657263	convalescent	CAVTDSNYQLIW;_CSARTSAGVYEQFF;	A*01:01	STDVTIATY	SARS2_ORF1AB	1	TRAV1-2	TRAJ33			TRBV20-1	TRBJ2-1
201657263	convalescent	CAYRIVPLKGAQKLVF;_CATRQGFTEAFF;	A*01:01	VTEHDTLLY	HHV5_UL44	7	TRAV38-2/DV8	TRAJ54			TRBV19	TRBJ1-1
201657263	convalescent	CGTEVWAGTALIF;_CASSPFLGVRYQETQYF;	A*01:01	YADVFHLYL	SARS2_ORF1AB	1	TRAV30	TRAJ15			TRBV28	TRBJ2-5
201657263	convalescent	CIVRGNGSGGSNYKLTF;_CASSTGGGELFF;	A*01:01	LTDEMIAQY	SARS2_SPIKE	1	TRAV26-1	TRAJ53			TRBV9	TRBJ2-2
201657263	convalescent	CVVEGGQNFVF;_CASSFLGSPNTGELFF;	A*01:01	YSEHPTFTSQY	CMV_PP65	6	TRAV10	TRAJ26			TRBV5-1	TRBJ2-2
201657263	convalescent	CVVIEGYSGGGADGLTF;_CASSPTKVNNEQFF;	A*01:01	YSEHPTFTSQY	CMV_PP65	12	TRAV12-1	TRAJ45			TRBV27	TRBJ2-1
201657263	convalescent	CVVNEGREYGNKLVF;_CASRGGTGLYGYTF;	A*01:01	TSAMQTMLF	SARS2_ORF1AB	1	TRAV12-1	TRAJ47			TRBV19	TRBJ1-2
201657263	convalescent	CVVNGAGNTPLVF;_CASSADQLEQFF;	A*01:01	ATSRMLSYY	SARS2_M	1	TRAV12-1	TRAJ29			TRBV9	TRBJ2-1
201657263	convalescent	CVVNSPGGSYIPTF;_CASSHPPADTQYF;	A*01:01	YSEHPTFTSQY	CMV_PP65	6	TRAV12-1	TRAJ6			TRBV16	TRBJ2-3
201657263	convalescent	CVVNSPGGYNKLIF;_CATSSPAESTDTQYF;	A*01:01	YSEHPTFTSQY	CMV_PP65	2	TRAV12-1	TRAJ4			TRBV15	TRBJ2-3
201657263	convalescent	CVVNSPQGYNKLIF;_CATIPIRESTDTQYF;	A*01:01	YSEHPTFTSQY	CMV_PP65	4	TRAV12-1	TRAJ4			TRBV7-2	TRBJ2-3
201657263	convalescent	CVVNSPTGTASKLTF;_CASSDMTSASDTQYF;	A*01:01	YSEHPTFTSQY	CMV_PP65	33	TRAV12-1	TRAJ44			TRBV10-2	TRBJ2-3
201657263	convalescent	CVVNSPTGTASKLTF;_No-beta-detected;	A*01:01	YSEHPTFTSQY	CMV_PP65	2	TRAV12-1	TRAJ44
201657263	convalescent	CVVRADSWGKLQF;_CASSFSSNSYEQYF;	A*01:01	PTDNYITTY	SARS2_ORF1AB	1	TRAV12-1	TRAJ24			TRBV28	TRBJ2-7
201657263	convalescent	CVVRFDSWGKLQF;_CASSLTTDTQYF;	A*01:01	PTDNYITTY	SARS2_ORF1AB	1	TRAV12-1	TRAJ24			TRBV7-3	TRBJ2-3
201657263	convalescent	CVVRRDSWGKLQF;_CASSLNSNSYEQYF;	A*01:01	PTDNYITTY	SARS2_ORF1AB	1	TRAV12-1	TRAJ24			TRBV28	TRBJ2-7
201657263	convalescent	CVVRSDSWGKLQF;_CASSLYADSYEQYF;	A*01:01	PTDNYITTY	SARS2_ORF1AB	1	TRAV12-1	TRAJ24			TRBV28	TRBJ2-7
[truncated: 1,621 more rows]
