# Supplementary material for: Allelic variation in class I HLA determines CD8+ T cell repertoire shape and cross-reactive memory responses to SARS-CoV-2
Source: Sci Immunol. 2021 Nov 18:eabk3070. doi: 10.1126/sciimmunol.abk3070 (PMC9017864; doi:10.1126/sciimmunol.abk3070)
Supplement: Supplementary file 2 — Data files S1 to S9 [file sciimmunol.abk3070_data_files.zip › abk3070_data_file_s5.xlsx]

## Sheet: Supp_Table_mutant_hits
variant	mutation	epitopes	mut_epitopes	HLAs	clonotypes	total_cells
20I/501Y.V1	S:H69-	VTWFHAIHV	VTWFHAIV	A*02:01	1	1
20I/501Y.V1	S:V70-				0	0
20I/501Y.V1	S:Y144-	YYHKNNKSW	YHKNNKSW	A*24:02	0	0
20I/501Y.V1	S:N501Y	YGFQPTNGV	YGFQPTYGV	A*02:01	4	4
20I/501Y.V1	S:A570D				0	0
20I/501Y.V1	S:P681H	SPRRARSVA	SHRRARSVA	B*07:02	2	3
20I/501Y.V1	ORF1a:S3675-	MVDTSLSGF	MVDTSLGF	A*01:01	0	0
20I/501Y.V1	ORF1a:G3676-	MVDTSLSGF	MVDTSLSF	A*01:01	0	0
20I/501Y.V1	ORF1a:F3677-	KLKDCVMYA	KLKDCVMYA	A*02:01	8	8
20I/501Y.V1	N:R203K				0	0
20I/501Y.V1	N:G204R				0	0
20I/501Y.V1	ORF8:Q27*	QSCTQHQPY	QSCT*HQPY	A*01:01	0	0
20H/501Y.V2	S:D80A	RFDNPVLPF	RFANPVLPF	A*24:02	0	0
20H/501Y.V2	S:D215G	TPINLVRDL	TPINLVRGL	B*07:02	3	3
20H/501Y.V2	S:L241-	LLALHRSYL	LALHRSYL	A*02:01	1	1
20H/501Y.V2	S:L242-	LLALHRSYL	LALHRSYL	A*02:01	1	1
20H/501Y.V2	S:A243-	LLALHRSYL	LLLHRSYL	A*02:01	1	1
20H/501Y.V2	S:K417N	KIADYNYKL; APGQTGKIA	NIADYNYKL; APGQTGNIA	A*02:01; B*07:02	0	0
20H/501Y.V2	S:E484K				0	0
20H/501Y.V2	S:N501Y	YGFQPTNGV	YGFQPTYGV	A*02:01	4	4
20H/501Y.V2	S:A701V				0	0
20H/501Y.V2	ORF1a:S3675-	MVDTSLSGF	MVDTSLGF	A*01:01	0	0
20H/501Y.V2	ORF1a:G3676-	MVDTSLSGF	MVDTSLSF	A*01:01	0	0
20H/501Y.V2	ORF1a:F3677-	KLKDCVMYA	KLKDCVMYA	A*02:01	8	8
20H/501Y.V2	N:T205I				0	0
20H/501Y.V2	E:P71L				0	0
20J/501Y.V3	S:L18F				0	0
20J/501Y.V3	S:K417T	KIADYNYKL; APGQTGKIA	TIADYNYKL; APGQTGTIA	A*02:01; B*07:02	0	0
20J/501Y.V3	S:E484K				0	0
20J/501Y.V3	S:N501Y	YGFQPTNGV	YGFQPTYGV	A*02:01	4	4
20J/501Y.V3	S:H655Y	GAEHVNNSY	GAEYVNNSY	A*01:01	0	0
20J/501Y.V3	ORF1a:S3675-	MVDTSLSGF	MVDTSLGF	A*01:01	0	0
20J/501Y.V3	ORF1a:G3676-	MVDTSLSGF	MVDTSLSF	A*01:01	0	0
20J/501Y.V3	ORF1a:F3677-	KLKDCVMYA	KLKDCVMYA	A*02:01	8	8
20J/501Y.V3	N:P80R	SSPDDQIGY	SSRDDQIGY	A*01:01	0	0
20J/501Y.V3	N:R203K				0	0
20J/501Y.V3	N:G204R				0	0
