# Supplementary material for: Allelic variation in class I HLA determines CD8+ T cell repertoire shape and cross-reactive memory responses to SARS-CoV-2
Source: Sci Immunol. 2021 Nov 18:eabk3070. doi: 10.1126/sciimmunol.abk3070 (PMC9017864; doi:10.1126/sciimmunol.abk3070)
Supplement: Supplementary file 2 — Data files S1 to S9 [file sciimmunol.abk3070_data_files.zip › abk3070_data_file_s6.xlsx]

## Sheet: Supp_Table_TORCH
cohort	patient_ID	HLA	epitope	antigen	clonotype	nCells	tcr_id	CD69 (% positive)	NFAT (fold over DMSO)
convalescent	201657242	A*01:01	FTSDYYQLY	SARS2_3A	CAAIGGSTLGRLYF;_CASSPIKDTRQEYTGELFF;	2	TCR_360d03ad359bc1089543f9299e086419	71.85	100.463
convalescent	108050	A*01:01	PTDNYITTY	SARS2_ORF1AB	CAVGDGNNRLAF;_CASSLGTASTDTQYF;	5	TCR_15f236842d977b6ad0c7004f0390b1f4	75.55	702.656
convalescent	201657263	A*01:01	PTDNYITTY	SARS2_ORF1AB	CVVRADSWGKLQF;_CASSFSSNSYEQYF;	2	TCR_ecd3202aaa123a5321a549a919f06d7e	71.35	243.927
convalescent	RAGN898219	A*02:01	ALWEIQQVV	SARS2_ORF1AB	CAMRRPGANNLFF;_CASSAQEGRIEMNTEAFF;	2	TCR_0260e9d183055ea48fc9d86969bab480	70.9	328.888
convalescent	RAGN898219	A*02:01	FLLNKEMYL	SARS2_ORF1AB	CGTESPGNNDMRF;_CASSSSALEDPEQYF;	3	TCR_ed824d3e1d60af0a2989b2284df1de3a	82.2	282.946
convalescent	201657854	A*02:01	GLMWLSYFV	SARS2_M	CAVRNMDSNYQLIW;_CASSLEGDVFFF;	1	TCR_23f89bf5ce1eead513c6d855c030d741	83.6	363.216
convalescent	201657854	A*02:01	KLWAQCVQL	SARS2_ORF1AB	CAYMDNNDMRF;_CASSDGQGGYGYTF;	2	TCR_e0f65d754f73225b61635ead3ba256be	70.23	788.052
convalescent	RAGN898219	A*02:01	LLYDANYFL	SARS2_3A	CSKTSYDKVIF;_CASSVVDRNNEQFF;	2	TCR_1882daf0c17663f00d7b0a78a33b5e0c	73.93	136.913
convalescent	RAGN579992	A*02:01	YLQPRTFLL	SARS2_SPIKE	CVVNNAGNMLTF;_CATQNLNTGELFF;	2	TCR_6dd79a45e428ab1ff27499c850b3dc06	78.07	501.692
convalescent	201651363	A*24:02	NYMPYFFTL	SARS2_ORF1AB	CAGRTFDKIIF;_CASSIVPGSPSRGYTF;	6	TCR_94e879640a6e0cdc4fbdf7607b3c7578	65.35	33.6781
convalescent	201651363	A*24:02	QYIKWPWYI	SARS2_SPIKE	CAFTNYNQGGKLIF;_CASSPAGGAVLQAFF;	2	TCR_3209e61263fa7cb63e852023f2b4799f	71.5	38.493
convalescent	306970	A*24:02	VYAWNRKRI	SARS2_SPIKE	CLVGDTDKLIF;_CASSPAQGDEQYF;	1	TCR_04ea6e8a80ae36854d49f582d3762c1d	80.7	109.793
convalescent	201651365	A*24:02	VYFLQSINF	SARS2_3A	CAEIPGGFKTIF;_CASSLRGLNQPQHF;	2	TCR_0f57c5bf0f08e803c0bd609d7c467ffe	62.2	61.8857
convalescent	306970	A*24:02	VYFLQSINF	SARS2_3A	CAVKGNQAGTALIF;_CASSQDRSGGATDTQYF;	3	TCR_eb56ac572a62478234df12058f8efcbf	49	5.22642
convalescent	201657852	A*24:02	VYIGDPAQL	SARS2_ORF1AB	CVVNPTGTASKLTF;_CASSVAGGLYEQFF;	3	TCR_2085a84e41891bb34b7e6fd296942321	73.15	147.057
convalescent	201651363	A*24:02	YYTSNPTTF	SARS2_ORF1AB	CVVNSGNKLVF;_CASSADAGTSSEQFF;	9	TCR_0d8d7805bbac79279f3f933e77a3ffd7	82.35	283.779
convalescent	107677	B*07:02	KPRQKRTAT	SARS2_N	CATDEGGSEKLVF;_CASAGTANSPLHF;	1	TCR_59ca0199b7242ca385c243954ca44181	70.73	1281.06
convalescent	107677	B*07:02	LPVNVAFEL	SARS2_ORF1AB	CAVNAGGTSYGKLTF;_CASSLSRKPRTDTQYF;	1	TCR_bb645da59c00c03b1cf7c668e41698a7	53.3	3.83235
convalescent	107677	B*07:02	RIRGGDGKM	SARS2_N	CAARYSGNTPLVF;_CASSTGSNTGELFF;	2	TCR_15167abfb4d8fcca8b057fc52833a3a3	79.67	967.636
convalescent	107677	B*07:02	SPRWYFYYL	SARS2_N	CAAGRDDKIIF;_CASSSMTSGIRYEQYF;	3	TCR_b22c9cb6311e32a08b8f96e6a6a841c3	84.6	1392.74
convalescent	107677	B*07:02	SPRWYFYYL	SARS2_N	CAASTGGQKLLF;_CASSDLAQYLNTGELFF;	3	TCR_1b9178d7634407f7dbb2f427b686e9ee	63.7	61.25
convalescent	107677	B*07:02	SPRWYFYYL	SARS2_N	CAVIGGSSNTGKLIF;_CASSLAGAQQAFF;	2	TCR_adcf815051b47cdba5cce483a50ad12c	59.3	74.5
acute	183111	B*07:02	SPRWYFYYL	SARS2_N	CAVSPTGTASKLTF;_CASSLIAGGPEAKNIQYF;	1	TCR_a3d075a0df3e9fdc05da859910569a1d	63.45	57.37
unexposed	2010113790	B*07:02	SPRWYFYYL	SARS2_N	CAMSANKGGYNKLIF;_CATSDLVEDTQYF;	1	TCR_afbd38c0dc969859fd85fadbae9161f1	65.85	47.67
convalescent	90711	B*07:02	SPRWYFYYL	SARS2_N	CAVVTPPARLMF;_CASSPLTGQGLGGAYEQYF;	5	TCR_a4d65462e7a2dc9a9641c701fc03596b	64.2	60.1
unexposed	HHU20180816	B*07:02	SPRWYFYYL	SARS2_N	CAATSGTYKYIF;_CASSYLPTGGTDTQYF;	1	TCR_75ed9abe16b2cb42167268bd8ad5c4bd	63.05	110.27
unexposed	HHU20191126	B*07:02	SPRWYFYYL	SARS2_N	CALKDSWGKFQF;_CASSLNPNTEAFF;	1	TCR_a6af5c456d6f7b2a6b4d28baae38f33f	46	19
unexposed	HHU20191126	B*07:02	SPRWYFYYL	SARS2_N	CAISNFNAGNMLTF;_CASSLSGSYEQYF;	1	TCR_cbd4c4dac5905b0bed874d3d59aaf10d	20.3	3.37
