# Supplementary material for: Allelic variation in class I HLA determines CD8+ T cell repertoire shape and cross-reactive memory responses to SARS-CoV-2
Source: Sci Immunol. 2021 Nov 18:eabk3070. doi: 10.1126/sciimmunol.abk3070 (PMC9017864; doi:10.1126/sciimmunol.abk3070)
Supplement: Supplementary file 2 — Data files S1 to S9 [file sciimmunol.abk3070_data_files.zip › abk3070_data_file_s8.xlsx]

## Sheet: Supp_Table_S8_tet_libs
HLA	epitope	barcode
A*01:01	AFLLFLVLI	ATTGTCGGCAACACA
A*01:01	AGDSGFAAY	CGCATAACCAAGCTT
A*01:01	ALATAQEAY	CTGACTAGCAAGGAA
A*01:01	ALCEKALKY	GATGCATCCAAGCTT
A*01:01	AMDEFIEQY	GGTGGCGATAAGCTT
A*01:01	AMDEFIERY	CACTGGTTCAAGCTT
A*01:01	AMDELIERY	CTAACAGGCAAGCTT
A*01:01	AMQFESDDY	CACTCCACCAAGGAA
A*01:01	AMQVESDDY	AACGGAACCAAGCTT
A*01:01	ASDTYACWH	TGCCTTAGCAAGGAA
A*01:01	ASHMYCSFY	TGCATCGCCAAGGAA
A*01:01	ATSRMLSYY	CGCATCTGCAAGCTT
A*01:01	ATSRTLSYY	GCCTCTCTCAAGCTT
A*01:01	AVNTVIWDY	CTCAAGCTCAAGGAA
A*01:01	CASEYTGNY	GTGTTCACCAACACA
A*01:01	CNDPFLGVY	CAGCATGCCAACACA
A*01:01	CNDPFLGYY	GGACGCTTCAACACA
A*01:01	CRSKNPLLY	CAAGACGGCAAGCTT
A*01:01	CTDDNALAY	CCGTGAACCAACACA
A*01:01	CTDDNALSY	CCGTAGATCAAGGAA
A*01:01	CTELKLSDY	TGGTAAGCCAACACA
A*01:01	CTERLKLFA	TCGGTGACCAAGGAA
A*01:01	CTERLRLFA	TGGAGCGATAAGGAA
A*01:01	CTNDNALAY	ATCTCCTCCAAGCTT
A*01:01	CTNYMPYFF	TGCGCATTCAAGGAA
A*01:01	CTSVVLLSV	TCACAGTGCAAGCTT
A*01:01	CVADYSVLY	CAGCAACTCAAGCTT
A*01:01	DLSPRWYFY	TTGTCTGCCAAGCTT
A*01:01	DSFKEELDK	TAACTCCGCAAGCTT
A*01:01	DSSTCMMCY	GTAGAGTGCAACACA
A*01:01	DSTRFASVY	CTGGTATGCAAGCTT
A*01:01	DSYVMHANY	GTTCGGACCAAGGAA
A*01:01	DTDFVNDFY	CTCTCACTCAAGCTT
A*01:01	DTDFVNEFY	GAAGAGCTCAAGCTT
A*01:01	DTDLTNPYI	GCAGGTTGCAAGCTT
A*01:01	EIDPKLDNY	GACTAACGCAAGCTT
A*01:01	ERDISTEIY	AACGCGTGCAAGCTT
A*01:01	ESLRSDTRY	GCTCCAATCAAGGAA
A*01:01	ETISLAGSY	AGCATTGGCAAGCTT
A*01:01	ETTSLAGSY	ACTTCCGGCAAGGAA
A*01:01	FADDLNQLT	ACCTCATGCAACACA
A*01:01	FAIGLALYY	GACGGTTCCAACACA
A*01:01	FCNDPFLGY	TGTGAGCTCAAGGAA
A*01:01	FIDIKRGVY	TGAGTCAGCAACACA
A*01:01	FIDTKRGVY	ACGATACGCAAGCTT
A*01:01	FIERYKEGY	TCTAACGCCAAGGAA
A*01:01	FINTKRGVY	ACGTCTAGCAAGCTT
A*01:01	FLAFVVFLL	TTGGACTGCAAGCTT
A*01:01	FLCWHINCY	CTAGAGGTCAAGCTT
A*01:01	FLCWHTNCY	CCGCAAGATAAGCTT
A*01:01	FLCWHTNYY	ATGGAAGGCAAGCTT
A*01:01	FLCWHTSCY	AGTACCTCCAAGCTT
A*01:01	FLFVAAIFY	CGGCCTGATAAGCTT
A*01:01	FLGYFCTCY	GCAGCCGATAAGCTT
A*01:01	FLTENLLLY	CGCAGACATAAGCTT
A*01:01	FLYLYALVY	CGCTTACGCAAGGAA
A*01:01	FMGRIRSVY	GGCGTATCCAACACA
A*01:01	FSASTSAFV	TCGTTGGTCAACACA
A*01:01	FSAVGDICY	TACGCGGTCAAGCTT
A*01:01	FSAVGNICY	CTACGACGCAAGGAA
A*01:01	FSDVTWFHA	CTAGGAACCAAGCTT
A*01:01	FSNVTWFHA	CGCTTGTCCAACACA
A*01:01	FSNVYADSF	ACGCGTGATAACACA
A*01:01	FSSTFNVPM	CCAGGTGATAAGGAA
A*01:01	FSVVGDICY	AGGAGAACCAAGCTT
A*01:01	FSVVGNICY	CCTACCGATAACACA
A*01:01	FTDGVCLFW	CCTAGCTTCAAGGAA
A*01:01	FTDTCFANK	AGCTATCGCAACACA
A*01:01	FTEQPIDLV	GTCAGCGTCAAGCTT
A*01:01	FTNVYADSF	GTATGCCTCAAGCTT
A*01:01	FTQYNRYLA	AATGTGGCCAACACA
A*01:01	FTSDYYQLY	GGCAAGCATAAGCTT
A*01:01	FVDGVPFVV	TCAGCCTTCAAGCTT
A*01:01	FVDRQTAQA	ACTCAAGGCAAGCTT
A*01:01	FVDRQTAQV	CAACATCGCAAGCTT
A*01:01	FVDRQTVQA	ACCAGCTGCAACACA
A*01:01	FVMHSKGLY	CCAGATAGCAAGCTT
A*01:01	FVSLAIDAY	GTACGCGATAAGGAA
A*01:01	FVTHSKGLY	AACAACGCCAAGCTT
A*01:01	GAEHVNNSY	ATCCGTGCCAAGGAA
A*01:01	GAEYVNNSY	ACCGATGGCAACACA
A*01:01	GDDYVYLPY	TAGTCCTGCAACACA
A*01:01	GDDYVYLSY	GCCAACGATAAGCTT
A*01:01	GSEHSLAEY	AGTTGCTGCAAGGAA
A*01:01	GTDLEGNFY	ACCTACGTCAAGGAA
A*01:01	GTDTSNEVA	GATTGCGCCAAGGAA
A*01:01	GTDTSNQVA	GTGGATACCAAGCTT
A*01:01	GTFICASEY	GAATAGGCCAAGCTT
A*01:01	GTFTCASEY	GTTCCGGTCAAGGAA
A*01:01	GVEHVNNSY	CTACTCTGCAACACA
A*01:01	HSDKFTAGV	CAAGCTTGCAACACA
A*01:01	HSDKFTDGV	GCCATAGCCAACACA
A*01:01	HSDRFTDGV	CCAGGACTCAAGGAA
A*01:01	HSIGFDYVY	GGACCTAGCAACACA
A*01:01	HSIGLDYVY	TCCTTCGGCAAGCTT
A*01:01	HSYFTSDYY	CCTACAACCAAGCTT
A*01:01	HTDFSSEII	ACAGCAGGCAAGCTT
A*01:01	HTDFSSEVI	TAGAGAGGCAAGCTT
A*01:01	HTDLMAAYV	GGCACACTCAACACA
A*01:01	HVGEIPVAY	ATAAGCGCCAAGCTT
A*01:01	HVGEIPVTY	CGTCGGATCAAGGAA
A*01:01	IDLQELGKY	ACCTAGACCAAGCTT
A*01:01	ILDITPCSF	CATGCTACCAACACA
A*01:01	ISDEFSSNV	TTAGCTGGCAAGGAA
A*01:01	ISDYDYYRY	TCGTGCTCCAACACA
A*01:01	ITDAQTGSF	AAGCACTGCAAGCTT
A*01:01	ITDAVDCAL	CACCGAGATAAGCTT
A*01:01	ITDAVDCSV	GTTCTTGCCAACACA
A*01:01	ITDAVDCVM	AGGTTCCGCAAGGAA
A*01:01	ITLATCELY	GCCATCATCAAGGAA
A*01:01	ITNFKSVLY	GAGTCGTTCAAGGAA
A*01:01	IVDTVSALV	CCGTTCTGCAAGCTT
A*01:01	KIEEFFYSY	TTACGGCTCAAGCTT
A*01:01	KIEELFYSY	AGACACACCAAGCTT
A*01:01	KSDGTGTIY	AACCGGTCCAAGGAA
A*01:01	KTSVDCTMY	CGTCACTCCAAGGAA
A*01:01	KVDSTLEQY	CTATCCGCCAAGCTT
A*01:01	KVSIWNLDY	TGCCACTGCAAGGAA
A*01:01	LAGFSLWVY	GGATTGTGCAACACA
A*01:01	LAQCFKMFY	CGAGTGGATAAGGAA
A*01:01	LCDRRATCY	CTTGTGACCAACACA
A*01:01	LFLAFVVFL	TCATGAGCCAAGGAA
A*01:01	LIDFYLCFL	CCACACATCAAGCTT
A*01:01	LIDLQELGK	ATGGTTGCCAAGGAA
A*01:01	LLNKHIDAY	GTTAGCTCCAAGCTT
A*01:01	LMNVLTLFY	TGAGGATCCAAGGAA
A*01:01	LMNVLTLVY	TGCTACACCAACACA
A*01:01	LSDDAVVCF	CTCCATAGCAAGGAA
A*01:01	LSDLQDLKW	CAGTTAGGCAACACA
A*01:01	LSDRELHLS	GCCTGATCCAAGGAA
A*01:01	LSDRVVFVL	TGGCATGGCAAGCTT
A*01:01	LSDTLKDLS	AAGACGTCCAAGCTT
A*01:01	LSETTADIV	TAGCAGACCAAGCTT
A*01:01	LSFKELFVY	GGAGCAGTCAAGGAA
A*01:01	LSFKELLVY	GCATTGACCAAGCTT
A*01:01	LSPRWYFYY	GCTGTCAGCAAGCTT
A*01:01	LSTLMKCDY	CGCCAGGATAAGGAA
A*01:01	LTAGAAAYY	GTAGTAGCCAAGCTT
A*01:01	LTAHRLCAY	TTCGAGTCCAAGGAA
A*01:01	LTALRLCAY	GAGATTGCCAACACA
A*01:01	LTARRLCAY	GTCCACACCAAGGAA
A*01:01	LTCFSTQFA	TCTGCTGTCAACACA
A*01:01	LTDEMIAQY	GCCTCAGATAAGGAA
A*01:01	LTENLLLYI	TAGACCGCCAACACA
A*01:01	LTENLLLYT	TTGCTCAGCAAGGAA
A*01:01	LTGHMLDMY	CACAGATCCAAGCTT
A*01:01	LTLFYKVYY	CTGAGTTCCAAGGAA
A*01:01	LTLVYKVYY	GACCAGATCAAGCTT
A*01:01	LTNDDTSRY	ACCGCGATCAAGGAA
A*01:01	LTNDNTSRY	GGTAGGCTCAACACA
A*01:01	LTNDVSFFA	TGGACATCCAACACA
A*01:01	LTNDVSFLA	GGAGCACATAAGCTT
A*01:01	LTNIFGTVY	CGAGGCAATAAGCTT
A*01:01	LTPLGIGFY	GTACGATCCAAGCTT
A*01:01	LTQDLFLPF	GCCGGAATCAACACA
A*01:01	LTVLRLCAY	ACGCAATCCAAGCTT
A*01:01	LVAEWFLAY	AAGGTCTCCAAGGAA
A*01:01	LVDPQIQLA	GTCAATGGCAAGGAA
A*01:01	LVGLMWLSY	ACACTGCGCAACACA
A*01:01	LVSTQEFRY	ACGTAGTGCAACACA
A*01:01	MCDIRQLLF	CCGACAGTCAAGCTT
A*01:01	MCDVRQLLF	CTCCTATCCAAGCTT
A*01:01	MIDVQQWGF	TCTCATCGCAAGGAA
A*01:01	MMSAPPAQY	GTGATAGGCAACACA
A*01:01	MMSAQPAQY	AATCGAGCCAAGCTT
A*01:01	MSAFAMMFV	CGCATCGATAACACA
A*01:01	MSDSNGTIT	CCAATTCGCAAGCTT
A*01:01	MSDVKCTSV	GGTTCGATCAACACA
A*01:01	MSNLGMPSY	GCCGTGGATAACACA
A*01:01	MVDTSLFGF	CGGAGGTTCAACACA
A*01:01	MVDTSLSGF	AGACTAGGCAAGCTT
A*01:01	MVMCGGSLY	GAGCCTTCCAAGGAA
A*01:01	NAAISDYDY	AAGGAGGTCAAGCTT
A*01:01	NGDVVAIDY	CATGAACGCAAGCTT
A*01:01	NIDGYFKIY	TGTCGTGTCAAGCTT
A*01:01	NLDAVPTGY	GCGTGAGTCAACACA
A*01:01	NLQGNHDLY	GCTTATGGCAAGGAA
A*01:01	NLQSNHDLY	CTGCGAATCAAGCTT
A*01:01	NLVPMVATV	GTATCCAGCAAGGAA
A*01:01	NQDLNGNWY	ATGACGGTCAACACA
A*01:01	NSAIGKIQY	CGATCCTTCAAGGAA
A*01:01	NSFTRGVYY	GGCTATGTCAAGGAA
A*01:01	NSSTCMMCY	GAACGAGGCAAGCTT
A*01:01	NSTRFASVY	GAACGCACCAAGCTT
A*01:01	NTDFSRVSA	CAGGACGATAAGCTT
A*01:01	NTDSSPDDQ	ACGAGCGTCAACACA
A*01:01	NTLTLAVPY	TAGCCAGTCAACACA
A*01:01	NVDGYFKIY	AGAGTGACCAAGCTT
A*01:01	PIDPTDQSY	CATACGCTCAAGGAA
A*01:01	PMDSTVKNY	CAACTAGCCAAGCTT
A*01:01	PTDNYITTY	ATACTGGCCAAGCTT
A*01:01	PTDQSFYIV	CGGATTCTCAAGGAA
A*01:01	PTDQSSYIV	CGTCCGAATAAGGAA
A*01:01	PTDQSYYIV	CAGGCATTCAAGCTT
A*01:01	PTDSYITTY	TCCGAATGCAACACA
A*01:01	PTEVLTEEV	GTGTGGATCAACACA
A*01:01	QADVEWKFY	AGAACTCGCAAGCTT
A*01:01	QLCTQHQPY	ATGCGATGCAAGGAA
A*01:01	QSCTQHQPY	GTGATGTCCAAGCTT
A*01:01	QTFSVLACY	AAGCGGCTCAAGGAA
A*01:01	RQEEVQELY	TGCTGTCTCAAGGAA
A*01:01	RSDTRYVLM	CCGATATCCAAGGAA
A*01:01	RVCTNYMPY	ATCACAGCCAAGCTT
A*01:01	RVDFCGKGY	GAATCCTCCAAGGAA
A*01:01	SADNCTFEY	GATCTGCTCAAGCTT
A*01:01	SANNCTFEY	GAGGCCATCAAGGAA
A*01:01	SCNNYMLTY	ACAGGTACCAAGCTT
A*01:01	SFKEELDKY	CGCCAAGTCAACACA
A*01:01	SMDNSPNLA	TCCAGAACCAAGCTT
A*01:01	SSAKSASVY	TGGCGGAATAACACA
A*01:01	SSDNIALLV	AAGTGCGGCAAGGAA
A*01:01	SSGDATTAY	ACTGGATCCAACACA
A*01:01	SSPDDQIGY	CGAGAAGCCAAGCTT
A*01:01	SSQGSECDY	TGCTCCGATAAGGAA
A*01:01	SSQGSEYDY	GAGCGTAGCAAGCTT
A*01:01	SSSKLWAQY	CTGAACACCAAGCTT
A*01:01	SSSTCMMCY	GGCGATGATAAGCTT
A*01:01	STDTGFEHV	CGGAATTGCAAGGAA
A*01:01	STDTGVEHV	ACCACTACCAAGCTT
A*01:01	STDTVVEHV	CAGATCCGCAACACA
A*01:01	STDVTIATY	GTGGCCAATAAGCTT
A*01:01	STDVVYRAF	TGTTCTCGCAACACA
A*01:01	STECSNLLL	TCTAGGCGCAAGCTT
A*01:01	STGNYNYKY	GATTCAGGCAAGGAA
A*01:01	STNVTIATY	CAATGGACCAAGCTT
A*01:01	STQDFFLPF	CGTCTTGGCAAGGAA
A*01:01	STQDLFLPF	AACGTCCTCAACACA
A*01:01	SVCLGSLIY	GATGGAGTCAAGGAA
A*01:01	SVCLGSLTY	CTCCTGGTCAAGGAA
A*01:01	TCDGTTFIY	CGTACATGCAAGGAA
A*01:01	TCDGTTFTY	GCTCCTTGCAAGCTT
A*01:01	TDDNALAYY	TCGAACCTCAAGGAA
A*01:01	TDDNALSYY	CGATGGCTCAACACA
A*01:01	TITQMNLKY	GAAGTCTGCAAGGAA
A*01:01	TLQCIMLVY	GGTGATTGCAACACA
A*01:01	TLSGTWLTY	AGTGGTAGCAACACA
A*01:01	TNDNALAYY	TGCAGAGTCAAGCTT
A*01:01	TPSGTWLTY	AGACGACTCAAGCTT
A*01:01	TSAMHTMLF	CCGACGAATAAGCTT
A*01:01	TSAMQTMLF	GCAGTACGCAACACA
A*01:01	TSDPTTFHL	TCCGGACATAAGGAA
A*01:01	TSDYYQLYS	CTTCGCGTCAACACA
A*01:01	TSNEVAVLY	GCGCACAATAAGCTT
A*01:01	TSNQVAVLY	GCACGGCATAACACA
A*01:01	TSPARMAGY	TGCGCGCATAAGGAA
A*01:01	TSPISEHDY	CTGGACCTCAAGGAA
A*01:01	TTDPSFLGR	TTGGTGCTCAACACA
A*01:01	TTDSSFLGR	AATCCTGGCAACACA
A*01:01	TTEELPDEF	GCGAATAGCAAGCTT
A*01:01	TTTIKPVTY	GGCAGATGCAAGCTT
A*01:01	TVATSRTLS	GTCGTTCTCAACACA
A*01:01	TVAYFNMVY	GACAAGTCCAAGCTT
A*01:01	TVNVLAWLY	GTTGCCACCAAGGAA
A*01:01	VAELEGIQY	GGCTGCAATAACACA
A*01:01	VATSRMLSY	ATCGCTCGCAAGGAA
A*01:01	VATSRTLSY	ACCACGGATAAGCTT
A*01:01	VIYLYLTFY	ACCGCCAATAAGCTT
A*01:01	VIYMGTLSY	GTGTGTGGCAAGCTT
A*01:01	VLNEKCSAY	AGGCTGGTCAAGCTT
A*01:01	VMDEFIERY	TGACTCTCCAACACA
A*01:01	VMYMGTLSY	AGCAGGATCAAGCTT
A*01:01	VSDADSTLI	CTGTAGGCCAAGGAA
A*01:01	VSDAHSTLI	CCATCGGTCAACACA
A*01:01	VSDGGPNLY	GATGAGACCAAGCTT
A*01:01	VSDGTHWFV	TACCTAGGCAAGGAA
A*01:01	VSIINNTVY	AGGAAGCTCAAGCTT
A*01:01	VSLVKPFFY	CTTGGTGGCAAGGAA
A*01:01	VSLVKPSFY	AAGGATCGCAAGCTT
A*01:01	VTDFNAIAT	ATAGGCTGCAAGCTT
A*01:01	VTDNTFTLK	GGTATACGCAAGGAA
A*01:01	VTDVTQLYL	ACGCCACTCAAGGAA
A*01:01	VTEHDTLLY	CATTGCCGCAAGGAA
A*01:01	VTGDSCNNY	GAGACATGCAAGCTT
A*01:01	VTLATCELY	CACCACTTCAAGCTT
A*01:01	VTPSGTWLT	AAGCCGGATAAGCTT
A*01:01	VVDKYFDCY	TGGCCTATCAAGCTT
A*01:01	VVDSYYSLL	ATCGGCGATAACACA
A*01:01	VVDYGARFY	CAAGCGATCAAGCTT
A*01:01	VVDYGTRFY	AGTGCAGCCAAGGAA
A*01:01	VVTTFDSEY	TTCGGTTGCAAGGAA
A*01:01	WADDNCYLA	CTTCAGTGCAAGGAA
A*01:01	WADNNCYLA	ACCGTCACCAAGCTT
A*01:01	WICLLQFAY	GTCTCGTGCAACACA
A*01:01	WLDTSLSGF	CCTCGTTCCAAGCTT
A*01:01	WMESEFRVY	CTCTACGGCAACACA
A*01:01	WMESELRVY	GTTCAACGCAAGGAA
A*01:01	WSMATYYLF	TTGCGTACCAACACA
A*01:01	WTAGAAAYY	CGCTGCATCAACACA
A*01:01	WTDNNCYLA	GTGGCACTCAAGCTT
A*01:01	WVYKQFDTY	GCCTTGTTCAACACA
A*01:01	YADVFHLYL	CGATGTGGCAACACA
A*01:01	YANRNRFLY	AGCTGGCATAAGGAA
A*01:01	YGQQFGLTY	TCTCTGGCCAAGGAA
A*01:01	YIDIGDYTV	TGTCGAACCAAGGAA
A*01:01	YIDIGNYTV	ACATTCGCCAAGCTT
A*01:01	YIFFASFYY	TCCACGCTCAAGCTT
A*01:01	YLDASFDNF	GCGGAACATAAGCTT
A*01:01	YLDAYNMII	CCAGTTGCCAAGCTT
A*01:01	YLDAYNMMI	TGACAGGCCAAGGAA
A*01:01	YLDEWSMAT	TACCGACTCAAGGAA
A*01:01	YLNTLTLAV	AGCGATTCCAAGCTT
A*01:01	YSDVENPHL	TTCTCGACCAACACA
A*01:01	YSEHPTFTSQY	AGCCTGTGCAAGGAA
A*01:01	YSSADNCTF	CGACGTACCAAGGAA
A*01:01	YSSANNCTF	AAGCCAACCAAGCTT
A*01:01	YSSIFLIVA	ATGGCGACCAAGGAA
A*01:01	YTACSHAAV	GATGTTCGCAAGGAA
A*01:01	YTDFATSAC	GCTCAGTCCAACACA
A*01:01	YTDFSSEII	CCGGTTATCAAGGAA
A*01:01	YTDIATSAC	GTAACGCTCAAGGAA
A*01:01	YTDINGNLH	CTCGCGGATAAGGAA
A*01:01	YTEISFMLW	ACAAGTGGCAAGCTT
A*01:01	YTEKWESGV	GATCGGTGCAAGGAA
A*01:01	YTEKWESVV	GCACAGGTCAAGGAA
A*01:01	YTERSEKSY	ACCTGGCTCAAGCTT
A*01:01	YTNDKACPL	CTTACGTCCAAGGAA
A*01:01	YTPSKLIEY	TCGCTATGCAAGGAA
A*01:01	YVDDSSLTI	AGTCTCGCCAACACA
A*01:01	YVDNSSLTI	GCAGAATCCAAGCTT
A*01:01	YVFHLYLQY	ACGAAGGCCAAGCTT
A*02:01	AALALLLLD	GGTTGGTCGAACACA
A*02:01	AIFYLITPV	TCAACACCGAAGCTT
A*02:01	AIILASFSA	CAACGATGGAAGCTT
A*02:01	AIKLDDKDP	TCCAAGAGCAAGCTT
A*02:01	AIMDKNIIL	CGCTCTTACAAGGAA
A*02:01	AIMEKNIVL	CGAATCCACAAGCTT
A*02:01	AIMTRCLAV	TAGCACGCGAAGGAA
A*02:01	ALALLLLDR	CAGTTACCGAACACA
A*02:01	ALASCMGLI	ACGTTGGCGAAGGAA
A*02:01	ALCADSIII	GCTATGTGGAAGGAA
A*02:01	ALLADKFPV	CACGGACTGAAGCTT
A*02:01	ALLAVFQSA	ACTGCGTACAAGGAA
A*02:01	ALLLLDRLN	AAGCTGCCGAAGGAA
A*02:01	ALLSDLQDL	AACCACGTGAAGCTT
A*02:01	ALNLGETFV	TGAGGTGACAACACA
A*02:01	ALNNIINNA	CACCTTAGGAACACA
A*02:01	ALNTPKDHI	CGAGCATACAAGCTT
A*02:01	ALPETTADI	ACACGAGAGAAGCTT
A*02:01	ALSGVFCGV	CGGTGTATGAACACA
A*02:01	ALSKGVHFV	AGTGATCCGAAGCTT
A*02:01	ALVYFLQSI	CCGAAGCTGAAGCTT
A*02:01	ALWEIQQVV	GCACAACACAAGCTT
A*02:01	ALYYPSARI	CCAGCATTGAACACA
A*02:01	AMACLVGLM	GGCGGTAAGAACACA
A*02:01	AMAVMLLLL	CCTGTCTCGAAGGAA
A*02:01	AMMFTSDLA	GTCGAATCGAAGGAA
A*02:01	AMQTMLFTM	TGGACGAACAAGCTT
A*02:01	ASGGGETAL	TCAGACAGGAAGCTT
A*02:01	AVASKILGL	GACATCCGGAAGGAA
A*02:01	AVIKTLQPV	GAAGAACCGAAGCTT
A*02:01	AVLDMCASL	CACACGTCGAAGCTT
A*02:01	CLAVHECFV	AGCAGCGTGAACACA
A*02:01	CLEASFNYL	AGACGCATGAAGCTT
A*02:01	CLGGLLTMV	AGATCGGACAAGCTT
A*02:01	CLGSLIYST	CTGTGGTAGAAGCTT
A*02:01	CLTPVYSFL	TCCGTAACGAAGGAA
A*02:01	CVMYASAVV	AACGGCTAGAAGCTT
A*02:01	DAALALLLL	TACCTGTCGAAGCTT
A*02:01	DDKDPNFKD	CCACATGCGAACACA
A*02:01	DDKDPQFKD	CGACAAGAGAAGCTT
A*02:01	DKDPNFKDQ	TGACCACACAAGCTT
A*02:01	DKDPQFKDN	TCTCGGAAGAAGGAA
A*02:01	DLFMRIFTI	CATAAGCGGAAGCTT
A*02:01	DLSDRVVFV	TCCAACCGGAAGGAA
A*02:01	DNVILLNKH	GAGTCAACGAAGCTT
A*02:01	DPNFKDQVI	TCGTAGTCGAAGGAA
A*02:01	DPQFKDNVI	TGCCTAGAGAACACA
A*02:01	DQVILLNKH	CGCCTCAACAAGCTT
A*02:01	DRLNQLESK	GAACACGACAAGCTT
A*02:01	ELAGIGILTV	TCGCGTTACAACACA
A*02:01	ELLHAPATV	CCAAGGAGGAAGCTT
A*02:01	ELSLIDFYL	GCTCATGAGAACACA
A*02:01	ELTSMKYFV	CTCCAGAAGAAGCTT
A*02:01	ELYHYQECV	CAGTCGAAGAAGCTT
A*02:01	ELYSPIFLI	TCGAGCATGAACACA
A*02:01	ETALALLLL	TTCGCAGCGAAGGAA
A*02:01	FAFACPDGV	CTCGGTAACAAGGAA
A*02:01	FAFPFTIYS	GTACGTCAGAAGCTT
A*02:01	FGDDTVIEV	CAATCCAGGAAGCTT
A*02:01	FIAGLIAIV	CCATACGACAAGCTT
A*02:01	FIASFRLFA	ATTCGGTCGAAGGAA
A*02:01	FISTCACEI	CAAGTGCACAAGCTT
A*02:01	FITESKPSV	GCGGTGTACAACACA
A*02:01	FKDGIYFAA	GGTGTGGAGAACACA
A*02:01	FKDNVILLN	ATTAGGCGGAACACA
A*02:01	FKDQVILLN	ATCGTGGACAACACA
A*02:01	FLAFLLFLV	CGGACCATGAACACA
A*02:01	FLAFVVFLL	ACCAGAGACAAGCTT
A*02:01	FLAHIQWMV	CGGAACTCGAAGGAA
A*02:01	FLALCADSI	GAGACTCCGAAGGAA
A*02:01	FLALITLAT	AAGTCCGCGAAGCTT
A*02:01	FLARGIVFM	TGTGCGGACAAGGAA
A*02:01	FLAYILFTR	TGCTGCCAGAAGGAA
A*02:01	FLCLFLLPS	AACCGAAGGAAGCTT
A*02:01	FLDGSCGSV	GTGCCGTAGAAGCTT
A*02:01	FLEGETLPT	GTAGCATGGAACACA
A*02:01	FLEYHDVRV	GTAAGGTCGAACACA
A*02:01	FLFLTWICL	GCCTAAGTGAAGGAA
A*02:01	FLGIITTVA	CAGCTTGTGAAGGAA
A*02:01	FLGRYMSAL	TTGAGTGCGAAGCTT
A*02:01	FLHVTYVPA	GGTGGTGTGAACACA
A*02:01	FLIGCNYLG	TGGAACAGCAAGCTT
A*02:01	FLKKDAPYI	ACTCTCCTGAAGGAA
A*02:01	FLLFLVLIM	CTCTTGCACAAGCTT
A*02:01	FLLNKEMYL	GGTCAAGACAAGCTT
A*02:01	FLLPSLATV	GACTGCGTGAAGGAA
A*02:01	FLLVTLAIL	AGTCCGAGCAAGGAA
A*02:01	FLMSFTVLC	GACGTCGACAAGGAA
A*02:01	FLNGSCGSV	AGTCCGTTGAAGCTT
A*02:01	FLNKVVSTT	AGGAGGCAGAAGCTT
A*02:01	FLNRFTTTL	TCCTCCGTGAAGCTT
A*02:01	FLPFAMGII	TAGCGAACGAAGCTT
A*02:01	FLPFFSDVT	AACGCGGAGAAGCTT
A*02:01	FLPFFSNVT	AGGCTACAGAAGCTT
A*02:01	FLPGVYSVI	CCTAGTCACAACACA
A*02:01	FLPRVFSAV	GAGAGGTACAAGCTT
A*02:01	FLRDGWEIV	CGGAGAGTGAACACA
A*02:01	FLVLIMLII	GAGCTTCGGAAGGAA
A*02:01	FLVLLPLVS	TCGTGGCTGAACACA
A*02:01	FLWLLWPVT	CCTTGCCTGAACACA
A*02:01	FLYENAFLP	CAGGCTGACAAGGAA
A*02:01	FMCVEYCPI	GTACTCCTGAAGCTT
A*02:01	FMIDVQQWG	GAGAAGGCGAAGCTT
A*02:01	FMSEAKCWT	GACTCCAAGAAGCTT
A*02:01	FQFCNDPFL	GGAATCGTGAAGGAA
A*02:01	FSASTSAFV	CTACCAGTGAAGCTT
A*02:01	FSYFAVHFI	ACTGGCAAGAAGCTT
A*02:01	FTISVTTEI	AATGGTGCGAAGGAA
A*02:01	FTPLVPFWI	GTCAACCAGAAGCTT
A*02:01	FTVLCLTPV	CTGTGAGACAACACA
A*02:01	FVAAIFYLI	GAGTAGAGCAAGCTT
A*02:01	FVCDNIKFA	GCAACAAGGAAGCTT
A*02:01	FVDGVPFVV	TCGATCGACAACACA
A*02:01	FVFLVLLPL	GAGAGTGTGAAGCTT
A*02:01	FVFPLNSII	GCGTCACACAAGGAA
A*02:01	FVLAAVYRI	CCTATCGTGAACACA
A*02:01	FVMMSAPPA	AGCAGTCCGAACACA
A*02:01	FVNEFYAYL	ATGCGCCACAACACA
A*02:01	FVSDADSTL	TTACCGGAGAAGGAA
A*02:01	FVSEETGTL	CTGGTGAAGAAGGAA
A*02:01	FVSGNCDVV	CACTAGAGGAAGCTT
A*02:01	FVTVYSHLL	CTCTCTGTGAAGCTT
A*02:01	FVVFLLVTL	CCTCAATCGAAGCTT
A*02:01	FVVPGLPGT	TCGCTCACGAACACA
A*02:01	FYLCFLAFL	ACCGGTGAGAAGGAA
A*02:01	GAIKLDDKD	TCTCAGCTGAAGCTT
A*02:01	GDAALALLL	CCATCAAGCAAGCTT
A*02:01	GETALALLL	ACGGTCCAGAAGCTT
A*02:01	GGDAALALL	CGTCTGGTGAAGGAA
A*02:01	GGETALALL	AGCGATAGGAAGCTT
A*02:01	GGGETALAL	CCGCTCTAGAACACA
A*02:01	GIIAMSAFA	GCGTGTTGGAACACA
A*02:01	GILGFVFTL	ACCTGCAACAAGCTT
A*02:01	GLALYYPSA	GGTAGTGACAAGGAA
A*02:01	GLCTLVAML	CTCCAACACAAGCTT
A*02:01	GLCVDIPGI	GTGCCTGACAACACA
A*02:01	GLDDHTILL	GCCAAGAAGAAGCTT
A*02:01	GLDNHTILL	TCACCGTTGAACACA
A*02:01	GLEAPFLYL	GGTGGAACGAACACA
A*02:01	GLFKDCSKV	ATGAAGCCGAAGCTT
A*02:01	GLIAIVMVT	ATACCGCGGAAGGAA
A*02:01	GLMWLSYFI	CGTGCGATGAAGGAA
A*02:01	GLMWLSYFV	TAGGCCGTGAACACA
A*02:01	GLNDNLLEI	ATACGGAGCAAGCTT
A*02:01	GLPWNVVRI	AAGAGCACGAAGCTT
A*02:01	GLTVLPPLL	TGGCAATCGAACACA
A*02:01	GLVAEWFLA	TGCGCTGTGAACACA
A*02:01	GLVEVEKGV	GAAGGTAGGAAGCTT
A*02:01	GMSRIGMEV	TGAGCGTCGAAGGAA
A*02:01	GVFCGVDAV	AGATGGCCGAACACA
A*02:01	GVYDYLVST	AAGGCTTCGAAGGAA
A*02:01	HGAIKLDDK	CAACTGACGAAGCTT
A*02:01	HLDGEVITF	GCATTCCACAAGGAA
A*02:01	HLLLVAAGL	CGTCGTAGGAACACA
A*02:01	HLMSFPQSA	CCATCCTCGAAGGAA
A*02:01	HLRIAGHHL	TCGAGACACAAGCTT
A*02:01	HLRMAGHSL	GCTGGACAGAAGGAA
A*02:01	HLVDFQVTI	GGATGAAGCAAGCTT
A*02:01	HMLDMYSVM	TCCGACGAGAAGGAA
A*02:01	IAMACLVGL	TAGGACCACAAGCTT
A*02:01	IFFASFYYV	TGGCTTCCGAAGCTT
A*02:01	IFLWLLWPV	GTCGACTACAAGGAA
A*02:01	IFVDGVPFV	TTGTGGAGGAAGCTT
A*02:01	IIFWFSLEL	CACTGTGCGAACACA
A*02:01	IITTDNTFV	ATAGAGGCGAAGCTT
A*02:01	IIWFLLLSV	ACTGAGTCGAAGCTT
A*02:01	IKLDDKDPN	GAGTTGGACAAGGAA
A*02:01	IKLDDKDPQ	GCATCTACGAACACA
A*02:01	ILASFSAST	ACGACTGACAAGCTT
A*02:01	ILAYCDKTV	ATCCTGCAGAAGCTT
A*02:01	ILAYCNKTV	TTGCGAGTGAAGGAA
A*02:01	ILFLALITL	GTTGGTCACAAGGAA
A*02:01	ILFTRFFYV	CTGTTGCTGAACACA
A*02:01	ILGFVFTLT	CAGGAGTCGAACACA
A*02:01	ILGLPTQTV	ACAGGATGGAAGCTT
A*02:01	ILGTVSWNL	ACTCGGCACAAGGAA
A*02:01	ILHCANFNV	GATCTGGCGAAGCTT
A*02:01	ILLLDQALV	GTAACCGCGAACACA
A*02:01	ILLLDQVLV	CGTGGACACAAGGAA
A*02:01	ILLNKHIDA	ACCTGCTTGAACACA
A*02:01	ILPDPLKPT	GCAGAAGAGAAGCTT
A*02:01	ILPDPSKPS	ATGGAGCACAAGCTT
A*02:01	ILSPLYAFA	CCTTGGAACAAGGAA
A*02:01	ILTSLLVLV	AGGTGACTGAACACA
A*02:01	IMLCCMTSC	GGCGAACAGAAGCTT
A*02:01	IMLIIFWFS	TGCTCGTGGAACACA
A*02:01	IMMNVAKYT	CTAGCGTAGAACACA
A*02:01	IQPGQTFSV	CGGTTGAACAACACA
A*02:01	ITFDNLKTL	GCTTCGTTGAAGGAA
A*02:01	ITIAYIICI	GCCACTGTGAAGGAA
A*02:01	ITSGWTFGA	GTCGGAAGGAACACA
A*02:01	IVAGGIVAI	TGTTGGCGGAACACA
A*02:01	IVDTVSALV	GCAGAGAACAAGCTT
A*02:01	IVNSVLLFL	CGGTTAGAGAAGGAA
A*02:01	KAYDVTQAF	TTCGCCAAGAAGGAA
A*02:01	KAYNVTQAF	GAGCGACACAAGCTT
A*02:01	KDNVILLNK	GCAAGCTGGAACACA
A*02:01	KDPNFKDQV	GCGCTACTGAACACA
A*02:01	KDPQFKDNV	TTACGGTGGAAGCTT
A*02:01	KDQVILLNK	ATGGACGTGAAGCTT
A*02:01	KIADYNYKL	TTAGCGCACAAGGAA
A*02:01	KIILFLALI	CTGCAACCGAAGGAA
A*02:01	KISEMHPAL	TGAGGTTGGAAGCTT
A*02:01	KITEHSWNA	GGACGATAGAAGCTT
A*02:01	KIYSKHTPI	CTTCCGAGGAAGCTT
A*02:01	KLASHMYCS	TAGGCAAGGAAGCTT
A*02:01	KLDDKDPNF	TAGCCTCACAAGGAA
A*02:01	KLDDKDPQF	TTGCCGACGAAGGAA
A*02:01	KLDGFMGRI	TCTGGTTCGAACACA
A*02:01	KLFIRQEEV	GTTGTCGTGAAGGAA
A*02:01	KLGEFYNQM	TCCGCACTGAAGCTT
A*02:01	KLIEYTDFA	GTCTCCGACAAGGAA
A*02:01	KLINIIIWF	TGAAGAGCGAAGCTT
A*02:01	KLKDCVMYA	GGCACGTACAACACA
A*02:01	KLLEQWNLV	TGCCTCATGAAGCTT
A*02:01	KLLKSIAAT	TGCGAAGACAAGCTT
A*02:01	KLMPVCVET	CATCATCCGAAGGAA
A*02:01	KLNEEIAII	TGGTCGATGAACACA
A*02:01	KLNIKLLGV	CCGCTGATGAAGGAA
A*02:01	KLNVGDYFV	CACGTATCGAAGGAA
A*02:01	KLPDDFMGC	GAACGGAAGAAGCTT
A*02:01	KLPDDFTGC	TCGACAAGCAAGCTT
A*02:01	KLPDDFTGCV	TGTGAACGGAAGGAA
A*02:01	KLQFTSLEI	AGGTCGTCGAACACA
A*02:01	KLSYGIATV	AGGCATGCGAAGCTT
A*02:01	KLVNKFLAL	TGAGTGGTGAAGCTT
A*02:01	KLVSSFLEM	TTGGCAGACAAGGAA
A*02:01	KLWAQCVQL	GCTAGAAGCAAGCTT
A*02:01	KMFDAYVNT	ACGCAAGTGAAGCTT
A*02:01	KMVSLLSVL	TCAGCTGCGAAGCTT
A*02:01	KQGDDYVYL	GTACAGAGGAAGCTT
A*02:01	KQIYKTPPI	AAGGTGAGCAAGCTT
A*02:01	KQLIKVTLV	GATACACGGAAGCTT
A*02:01	KQLPFFYYS	ATCTGGTGGAAGCTT
A*02:01	KQLSSNFGA	AGCGTTCTGAAGGAA
A*02:01	KSVDITFEL	GGCATTGAGAACACA
A*02:01	KSVNITFEL	GTCCTGTGGAAGCTT
A*02:01	KVDGVDVEL	CTCTGCAAGAAGGAA
A*02:01	KVTLVFLFV	GACCAGGAGAAGCTT
A*02:01	KVYPIILRL	GGCAACAACAAGCTT
A*02:01	LACFVLAAV	GCTCACATGAAGGAA
A*02:01	LAGIGILTV	TAGGTGGCGAACACA
A*02:01	LAGIGIMTV	TCTTGACCGAACACA
A*02:01	LALLLLDRL	GTGAACGACAAGCTT
A*02:01	LAMAVMLLL	AAGGAAGCGAAGCTT
A*02:01	LDDKDPNFK	GCGATGGTGAACACA
A*02:01	LDDKDPQFK	TGGCACAAGAAGCTT
A*02:01	LDRLNQLES	GTTGTGCCGAAGCTT
A*02:01	LIDFYLCFL	TGGCTGCACAAGGAA
A*02:01	LIIMRTFKV	CTTCCAGACAACACA
A*02:01	LINIIIWFL	GTGTGCTACAAGGAA
A*02:01	LITGRLAAL	CTGGCTACGAAGCTT
A*02:01	LITGRLQSL	GTAGGCAACAAGCTT
A*02:01	LIVAAIVFI	CCAAGCAACAAGCTT
A*02:01	LLAKDTTEA	ACCACACAGAAGCTT
A*02:01	LLALHRSYL	CTGTGTCGGAACACA
A*02:01	LLDDFVEII	AGTACGCACAAGCTT
A*02:01	LLDRLNQLE	CGACAGAACAAGCTT
A*02:01	LLEWLAMAV	GTTGAGGACAAGGAA
A*02:01	LLFLMSFTV	GCCAATCCGAACACA
A*02:01	LLFLVLIML	ACACAACCGAAGCTT
A*02:01	LLFNKVTLA	GTTACGAGCAACACA
A*02:01	LLLDDFVEI	CTGCAGGTGAAGCTT
A*02:01	LLLDRLNQL	GATGACGCGAAGCTT
A*02:01	LLLEWLAMA	CACGAGTACAAGCTT
A*02:01	LLLLDRLNQ	AACATGGCGAAGCTT
A*02:01	LLLQLCTFT	CCATGACAGAAGCTT
A*02:01	LLLTILTSL	GTCGGAGACAAGGAA
A*02:01	LLMGTLGIVC	TCCGAGTTGAAGGAA
A*02:01	LLMPILTLT	ACCATCCACAAGCTT
A*02:01	LLNKHIDAY	GTCTTCGCGAAGCTT
A*02:01	LLSAGIFGA	CAAGGAGACAAGCTT
A*02:01	LLSVCLGSL	GCACTATGGAAGCTT
A*02:01	LLTILTSLL	CAGATGCAGAAGCTT
A*02:01	LLTLQQIEL	GCGTATCAGAAGGAA
A*02:01	LLTNMFTPL	AGCTCGGTGAAGGAA
A*02:01	LLWPVTLAC	CAAGAGGAGAAGCTT
A*02:01	LLYDANYFL	TGAGACCTGAAGCTT
A*02:01	LMCQPILLL	AGATCCACGAAGCTT
A*02:01	LMGHFAWWT	GCTGACCACAAGGAA
A*02:01	LMIERFVSL	GCATACCTGAACACA
A*02:01	LMSFTVLCL	CGATCTCTGAAGCTT
A*02:01	LMWLIINLV	CAGACCAACAAGCTT
A*02:01	LMWLSYFIA	GCAATTGCGAACACA
A*02:01	LNKHIDAYK	ACCGACATGAAGCTT
A*02:01	LPDDFMGCV	ATAGCCGAGAAGCTT
A*02:01	LPDDFTGCV	GAGGAAGACAAGCTT
A*02:01	LQAEDVTGL	CCTTCCAAGAAGGAA
A*02:01	LQAENVTGL	GAGGAGAAGAAGCTT
A*02:01	LQAGDATEV	CCTAACCAGAAGCTT
A*02:01	LQAGNATEV	AGGACAGAGAAGCTT
A*02:01	LQLGFSTGV	CCACTGGACAAGCTT
A*02:01	LQLPQGTTL	GAAGCAAGCAAGCTT
A*02:01	LQNNELSPV	GATGCTGAGAAGCTT
A*02:01	LTLGVYDYL	GGAGTGAGGAACACA
A*02:01	LTNDVSFLA	TCGAGGTAGAAGGAA
A*02:01	LTSHTVMPL	GAACTCAGGAAGCTT
A*02:01	LTYHGAIKL	CACAACTGGAAGCTT
A*02:01	LTYTGAIKL	GCCAGTAACAAGCTT
A*02:01	LVFLFVAAI	GGTAGTCGGAAGCTT
A*02:01	LVIGFLFLT	TGGAAGGTGAAGCTT
A*02:01	LVLSVNPYV	GCGGCAATGAAGCTT
A*02:01	LVQQESPFV	TGGTTCTGGAAGGAA
A*02:01	LVQSTQWSL	TACTGGACGAAGGAA
A*02:01	MAGIGILTV	CGTTCATCGAAGCTT
A*02:01	MASGGGETA	CAGCCAGAGAAGCTT
A*02:01	MATNYDLSV	GAAGGCGAGAAGCTT
A*02:01	MFVFLVLLP	GTATCGCCGAAGCTT
A*02:01	MILSDDAVV	TACGATGCGAAGGAA
A*02:01	MLAGIGILT	GGCCGAATGAACACA
A*02:01	MLAKALRKV	GTAGGCTTGAAGGAA
A*02:01	MLDLQPETT	GGAGGACTGAACACA
A*02:01	MLDMYSVML	GGCTCTATGAAGCTT
A*02:01	MLFTMLRKL	TGCTTGGACAACACA
A*02:01	MLIIFWFSL	ACGACGTTGAAGGAA
A*02:01	MLLLLCCCL	ACTCTTGCGAAGGAA
A*02:01	MLNPNYEDL	TAGTGCGAGAACACA
A*02:01	MLQSCYNFL	ATTGGCCTGAAGGAA
A*02:01	MLSDTLKNL	AGCACAAGCAAGCTT
A*02:01	MLWCKDGHV	GTCCTACCGAAGGAA
A*02:01	MMFTSDLAT	CCTCCTAACAAGGAA
A*02:01	MMILSDDAV	CGCAATGACAAGCTT
A*02:01	MMISAGFSL	AGCCAGCACAAGCTT
A*02:01	MMVTDNTFT	GACGTGTAGAACACA
A*02:01	MQLFFSYFA	AAGCTCGACAAGCTT
A*02:01	MQVESDDYI	GGACAACGGAAGCTT
A*02:01	MSAFAMMFV	GAGTGGCAGAACACA
A*02:01	MVRMYIFFA	CGTTGTCAGAAGGAA
A*02:01	MVTDNTFTL	TGCGAGAAGAAGCTT
A*02:01	MVTNNTFTL	CTCCGCTACAAGCTT
A*02:01	MVYMPASWV	GTTGCGAAGAACACA
A*02:01	NFKDQVILL	TACGGTCACAAGCTT
A*02:01	NLAGIGILT	CGAACGGTGAAGGAA
A*02:01	NLAKHCLHV	GTCAGTCTGAAGCTT
A*02:01	NLDESLIDL	TAGACGGAGAAGCTT
A*02:01	NLDYIINLI	CAGAAGGACAAGCTT
A*02:01	NLHPDSATL	CTCGAGTGGAAGCTT
A*02:01	NLIDSYFVV	GCCGCATACAAGGAA
A*02:01	NLLKDCPAV	CTTAACGCGAACACA
A*02:01	NLLLLFVTV	TACAGGCTGAAGGAA
A*02:01	NLNESLIDL	CAATACGCGAAGCTT
A*02:01	NLSDRVVFV	TTGCACCTGAAGGAA
A*02:01	NLVIGFLFL	GTGAGGAAGAAGCTT
A*02:01	NLVPMVATV	CTGATGGCGAAGCTT
A*02:01	NLWNTFTRL	TGTGCAAGCAAGGAA
A*02:01	NMLRIMASL	GCAAGAGTGAAGCTT
A*02:01	NMLSTVLGV	GCTAGGATGAAGGAA
A*02:01	NTFSSTFNV	CACTGACACAAGCTT
A*02:01	NTLQCIMLV	CGTCCTTAGAAGGAA
A*02:01	NVFAFPFTI	CTTGAGCTGAACACA
A*02:01	NVILLNKHI	GGAGACAAGAAGCTT
A*02:01	NVLAWLYAA	ATCCACGACAAGCTT
A*02:01	NVLTLVYKV	GGCCTACACAAGGAA
A*02:01	PNFKDQVIL	CTAGTCGCGAAGGAA
A*02:01	PQFKDNVIL	GGTCCAAGGAAGGAA
A*02:01	QFKDNVILL	TGGTAGCAGAAGGAA
A*02:01	QINDMILSL	ACGCCATAGAAGCTT
A*02:01	QLAGIGILT	GTTCGACTGAAGGAA
A*02:01	QLCQYLNTL	AGAGCGAAGAAGCTT
A*02:01	QLEMELTPV	CGCATGTAGAAGGAA
A*02:01	QLFFSYFAV	ACGAGGAACAAGCTT
A*02:01	QLHNDILLA	AACGTACGGAAGCTT
A*02:01	QLLFVVEVV	AGGAACCGGAAGCTT
A*02:01	QLMCQPILL	TGGTCACCGAACACA
A*02:01	QMAPISAMV	CGTCCACTGAAGGAA
A*02:01	QVILLNKHI	TACTGCAGCAACACA
A*02:01	QVVSDIDYV	GGCTGAGAGAACACA
A*02:01	RILGAGCFV	TCGCAGGACAACACA
A*02:01	RIMASLVLA	GCTACAGACAAGCTT
A*02:01	RIMTWLDMV	CAGCGGAACAAGCTT
A*02:01	RLANECAQV	CCGTCGTACAAGGAA
A*02:01	RLCAYCCNI	TGATTCGCGAACACA
A*02:01	RLDKVEAEV	CAACCGTACAAGCTT
A*02:01	RLFARTRSM	GACGCCTTGAAGGAA
A*02:01	RLNEVAKNL	TCCTACCACAAGCTT
A*02:01	RLNQLESKM	AGGTCCTACAAGCTT
A*02:01	RLNQLESKV	TAACAGCGGAAGCTT
A*02:01	RLQSLQTYV	CACGTCGTGAAGCTT
A*02:01	RLSFKELLV	GTCCTAAGCAACACA
A*02:01	RLVDPQIQL	GGCATAAGGAAGCTT
A*02:01	RLYLDAYNM	CCGATTGAGAAGGAA
A*02:01	RQLLFVVEV	GCGGATTCGAAGCTT
A*02:01	RTIKVFTTV	TGCCATACGAAGGAA
A*02:01	RVVVLSFEL	GACCGTACGAAGGAA
A*02:01	SACVLAAEC	GACGCTAACAAGCTT
A*02:01	SAFYILPSI	TTCCACAGGAACACA
A*02:01	SALILRGSV	TATCCGGTGAAGCTT
A*02:01	SFLPGVYSV	CAGTCATGGAAGGAA
A*02:01	SGGGETALA	TTCTGACGGAACACA
A*02:01	SIIAYTMSL	TGTCACGTGAAGGAA
A*02:01	SIIDNTVYT	ATCGCGAGGAACACA
A*02:01	SIVAYTMSL	GCGAACTTGAACACA
A*02:01	SIWNLDYII	GGTACAGTGAACACA
A*02:01	SLAGIGILT	GACCGGTTGAAGCTT
A*02:01	SLAIDAYPL	GACTGGAACAAGCTT
A*02:01	SLENVAFNV	TAACCGAGCAAGCTT
A*02:01	SLETIQITI	CGAGCTAGGAAGGAA
A*02:01	SLIDFYLCF	GACAGACAGAAGCTT
A*02:01	SLINTLNDL	GGCACTTCGAAGCTT
A*02:01	SLIYSTAAL	TTGTCCTCGAACACA
A*02:01	SLLMPILTL	GATCCGAACAAGCTT
A*02:01	SLLSVLLSM	ATAGGTCCGAAGCTT
A*02:01	SLLVLVQST	AGCTCTCAGAAGGAA
A*02:01	SLPFGWLIV	TCTACGAGGAAGGAA
A*02:01	SLPGVFCGV	CGGCTAAGCAAGGAA
A*02:01	SLPSYAAFA	CTCACGAACAAGCTT
A*02:01	SLSHRFYRL	AGAGACGACAAGCTT
A*02:01	SLSSTASAL	TCACAGACGAAGCTT
A*02:01	SLVKPSFYV	CTCCGTATGAAGGAA
A*02:01	SMDNSPNLA	CCGATCAGGAACACA
A*02:01	SMMILSDDA	ACCTAACGGAAGCTT
A*02:01	SMQNCVLKL	CTGGCCTTGAAGCTT
A*02:01	SMWALIISV	AAGGCACACAAGCTT
A*02:01	SMWALVISV	GGAAGGAACAAGCTT
A*02:01	SMWSFNPET	GACACGATGAAGCTT
A*02:01	SQFGQEHRL	AGTGCCAACAAGCTT
A*02:01	SQLGGLHLL	TTCACTCCGAACACA
A*02:01	STSAFVETV	CCTGAGAAGAAGCTT
A*02:01	SVAALTNNV	CTAGAACGGAAGCTT
A*02:01	SVFNICQAV	GGTCTGTACAAGCTT
A*02:01	SVLLFLAFV	TATAGCGCGAAGGAA
A*02:01	SVLYYQNNV	TAAGCCTGGAAGCTT
A*02:01	SVTTEILPV	ATCACGCTGAAGCTT
A*02:01	SWMESEFRV	CCATTCCGGAAGCTT
A*02:01	TALALLLLD	CCACTTCAGAAGCTT
A*02:01	TGAIKLDDK	TCAGGAAGCAAGCTT
A*02:01	TIAEILLII	ACGAACGAGAAGCTT
A*02:01	TILTSLLVL	TCCATGGAGAACACA
A*02:01	TIVEVQPQL	ACGACTCGGAAGGAA
A*02:01	TKAYDVTQA	AGACCTGAGAAGCTT
A*02:01	TKAYNVTQA	TTCGGCGTGAAGCTT
A*02:01	TLACFVLAA	CAACCGCTGAAGGAA
A*02:01	TLAGIGILT	ACCGAACACAAGCTT
A*02:01	TLDSKTQSL	CCGTAGGAGAAGGAA
A*02:01	TLGVLVPHV	CCAGACGTGAACACA
A*02:01	TLGVYDYLV	CTCTGGAGCAAGGAA
A*02:01	TLIGDCATV	TTCCGGAACAAGGAA
A*02:01	TLIVNSVLL	GGCCACTAGAAGCTT
A*02:01	TLKNTVCTV	TAAGGACGGAAGCTT
A*02:01	TLLFLMSFT	AGACACCAGAAGCTT
A*02:01	TLMNVITLV	TTACGACCGAAGGAA
A*02:01	TLMNVLTLV	CCGCTACACAAGCTT
A*02:01	TLNDFNLVA	ACGTTGCACAACACA
A*02:01	TLNDLDETL	AAGACGAGGAAGCTT
A*02:01	TLNDLNETL	CGAATGCCGAAGGAA
A*02:01	TLQPVSELL	GGATCCTGGAACACA
A*02:01	TLSEQLDFI	TCGTCCAACAAGGAA
A*02:01	TLVFLFVAA	TAGCTGAGGAAGGAA
A*02:01	TLVPQEHYV	GCTATGCACAACACA
A*02:01	TLYCIDGAL	CGGATACGGAACACA
A*02:01	TMADLVYAL	TGGCGGTTGAACACA
A*02:01	TMCDIRQLL	CGAACCTAGAAGCTT
A*02:01	TMSYLFQHA	CGCTGAACGAACACA
A*02:01	TQMNLKYAI	GTGGTTGAGAAGCTT
A*02:01	TQWSLFFFL	GAGTGCTCGAAGCTT
A*02:01	TTIQTIVEV	AATGACCGGAAGCTT
A*02:01	TTLNDFNLV	CCATAGTGGAAGGAA
A*02:01	TVLSFCAFA	ATCCATCGGAAGGAA
A*02:01	TVSCLPFTI	CGCACTAAGAAGCTT
A*02:01	TVYEKLKPV	AACGACAGCAAGCTT
A*02:01	TVYSHLLLV	GGAGATCACAAGCTT
A*02:01	TWLTYHGAI	TTGGATCGGAACACA
A*02:01	TWLTYTGAI	TAGGAGCTGAAGGAA
A*02:01	TYHGAIKLD	AGCGTCGAGAAGGAA
A*02:01	TYTGAIKLD	GATTAGCCGAAGGAA
A*02:01	VAFNTLLFL	CGCTACGAGAAGGAA
A*02:01	VAGIGILTV	TCACGCCACAAGGAA
A*02:01	VFLVLLPLV	ACCAGGTCGAAGCTT
A*02:01	VGYLQPRTF	CCGGATCACAAGGAA
A*02:01	VILLNKHID	GCCTAGGACAAGCTT
A*02:01	VINGDRWFL	GCCTTACAGAAGGAA
A*02:01	VLAWLYAAV	CGTATGGACAAGGAA
A*02:01	VLCNSQTSL	GACACAGCGAAGCTT
A*02:01	VLFSTVFPP	CATGCGCAGAAGGAA
A*02:01	VLGSLAATV	GGAGTTCCGAACACA
A*02:01	VLLAPLLSA	GTGGTCTCGAAGCTT
A*02:01	VLLFLAFVV	AGGCGAGACAAGCTT
A*02:01	VLLSMQGAV	CCTGGAGTGAAGCTT
A*02:01	VLLSVLQQL	TCGGATGTGAACACA
A*02:01	VLNDILSRL	GTCGTGATGAAGCTT
A*02:01	VLQAVGACV	GGCGTAGTGAACACA
A*02:01	VLQVRDVLV	AGTGTGCGGAACACA
A*02:01	VLSDRELHL	ACGGACAACAAGCTT
A*02:01	VLSFCAFAV	CGGTAACACAAGCTT
A*02:01	VLSFELLHA	TAGTACCGGAACACA
A*02:01	VLSTFISAA	TCTGCACACAAGGAA
A*02:01	VLTAVVIPT	GTCACCTGGAAGGAA
A*02:01	VLVPHVGEI	TACGGAGAGAAGCTT
A*02:01	VLWAHGFEL	CATCAGCACAAGCTT
A*02:01	VLYENQKLI	AGAGTAGCGAAGCTT
A*02:01	VMCGGSLYV	GGTTATGCGAACACA
A*02:01	VMPLSAPTL	GGTTCACAGAAGGAA
A*02:01	VMVELVAEL	GTAGCGGTGAACACA
A*02:01	VMYASAVVL	ACGTGTGTGAAGCTT
A*02:01	VQMAPISAM	AGGTGTCACAACACA
A*02:01	VTLAILTAL	CACCAAGCGAAGCTT
A*02:01	VTWFHAIHV	CTCCTCGAGAAGCTT
A*02:01	VVFDEISMA	CTGTACAGGAAGGAA
A*02:01	VVFLHVTYV	CCTGAAGACAAGCTT
A*02:01	VVISSDVLV	GCATGCAAGAAGCTT
A*02:01	WLAMAVMLL	GACGATCTGAACACA
A*02:01	WLDMVDTSL	CTACGTGACAAGCTT
A*02:01	WLIVGVALL	GACATGAGCAAGCTT
A*02:01	WLLWPVTLA	CAGCACATGAAGCTT
A*02:01	WLMWFIISI	CTGACATCGAACACA
A*02:01	WLMWLIINL	ACTGAGAGCAAGCTT
A*02:01	WLPTGTLLV	TAGGCGTACAAGCTT
A*02:01	WLTNIFGTV	TCCTGTGACAAGGAA
A*02:01	WLTYHGAIK	CACTCTCGGAACACA
A*02:01	WLTYTGAIK	AACTCACCGAAGCTT
A*02:01	WMVMFTPLV	CGTAAGAGCAAGCTT
A*02:01	WVMRIMTWL	GCAACTCACAAGCTT
A*02:01	YADVFHLYL	GTGTCTAGGAAGCTT
A*02:01	YASAVVLLI	AATTCGCGGAAGCTT
A*02:01	YFLQSINFV	GCCGTCAAGAACACA
A*02:01	YGFQPTNGV	GGACTTGACAAGGAA
A*02:01	YHGAIKLDD	ACTTCAGCGAAGCTT
A*02:01	YIDIGDYTV	TCTCCATGGAAGCTT
A*02:01	YIDIGNYTV	GGTTAGCACAAGGAA
A*02:01	YITGGVVQL	CAGGCTCTGAAGGAA
A*02:01	YLASGGQPI	AACAGGCACAAGCTT
A*02:01	YLAVFDKNL	TTCGTGAGCAAGGAA
A*02:01	YLCFLAFLL	TCTCGAGACAAGGAA
A*02:01	YLDAYNMMI	GTGCAGAACAAGCTT
A*02:01	YLDSTDVTI	CACGGTTGGAAGGAA
A*02:01	YLEGSVRVV	AGCAACACGAAGCTT
A*02:01	YLFDESGEF	TTAGGCCAGAAGGAA
A*02:01	YLGGMSYYC	CGCTATTCGAAGGAA
A*02:01	YLITPVHVM	CACACAGACAAGCTT
A*02:01	YLNSTNVTI	ACAAGCCTGAAGCTT
A*02:01	YLNTLTLAV	TCCTCTTCGAAGGAA
A*02:01	YLQPRTFLL	AGCACCGACAAGCTT
A*02:01	YLTNDVSFL	GCTTACTCGAAGGAA
A*02:01	YLYALVYFL	GGTTGCATGAAGGAA
A*02:01	YLYLTFYLT	CCTACTCCGAAGCTT
A*02:01	YMHHMELPT	TGTGTTGCGAAGCTT
A*02:01	YMPYFFTLL	GTCCATGCGAAGGAA
A*02:01	YMRSLKVPA	CTACACACGAAGCTT
A*02:01	YQDVDCTEV	CAGGTCACGAAGGAA
A*02:01	YQDVNCTEV	ATGCCTCCGAAGGAA
A*02:01	YQVNGYPNM	GTGTAGACGAAGGAA
A*02:01	YTACSHAAV	GTCACGGAGAAGGAA
A*02:01	YTGAIKLDD	CGTGACTTGAAGCTT
A*02:01	YTMADLVYA	GAACACTCGAAGCTT
A*02:01	YTNDKACPL	CGTCTCCAGAACACA
A*02:01	YTNSFTRGV	GACCAATGGAAGCTT
A*02:01	YTVELGTEV	CATTCGAGCAACACA
A*02:01	YTVSCLPFT	CACGTAAGCAAGCTT
A*02:01	YVDDSSLTI	GCTCTTAGGAAGCTT
A*02:01	YVDNSSLTI	TACAGCGACAAGCTT
A*02:01	YVFCTVNAL	CAAGGTGTGAAGGAA
A*02:01	YVVDDPCPI	CTTCCTGCGAAGGAA
A*02:01	YVWKSYVHV	TTCCGCTCGAACACA
A*02:01	YVYSRVKNL	ACTATGCCGAACACA
A*24:02	AFPFTIYSL	CAACGCCAGAAGCTT
A*24:02	AHIQWMVMF	GGAGTGAGGAACACA
A*24:02	AMSAFAMMF	CGCTGAACGAACACA
A*24:02	AMVRMYIFF	AAGGAAGCGAAGCTT
A*24:02	AYANSVFNI	CAGATGCAGAAGCTT
A*24:02	AYFNMVYMP	TGCTGCCAGAAGGAA
A*24:02	AYGEYSHVV	TGCACACGGAAGCTT
A*24:02	AYILFTRFF	AGAGCGAAGAAGCTT
A*24:02	AYLRKHFSM	CCTAACCAGAAGCTT
A*24:02	AYSNNSIAI	ATTAGGCGGAACACA
A*24:02	CAMRPNFTI	CTGTGTCGGAACACA
A*24:02	CFANKHADF	GTTGCGAAGAACACA
A*24:02	CFAYYFMRF	AGCCGGAAGAAGCTT
A*24:02	CLAYYFMRF	TACGGAGAGAAGCTT
A*24:02	CTNYMPYFF	TCCGACGAGAAGGAA
A*24:02	CTNYMPYIF	CCTTGTACGAACACA
A*24:02	CYFGLFCLL	TGAAGAGCGAAGCTT
A*24:02	CYMHHMELP	TTCCACAGGAACACA
A*24:02	DFVRATATI	AGCAACACGAAGCTT
A*24:02	DFYLCFLAF	GGAAGTACGAAGCTT
A*24:02	DYKHYTPSF	GAAGGCGAGAAGCTT
A*24:02	DYLVSTQEF	GTACGTCAGAAGCTT
A*24:02	DYQGKHLEF	ACAGTGGAGAAGCTT
A*24:02	DYQGKPLEF	CACCAAGCGAAGCTT
A*24:02	DYTEISFML	CAGGTCACGAAGGAA
A*24:02	DYTVSCLPF	GTGCAAGAGAAGCTT
A*24:02	DYVYNPFMI	ATCGCGAGGAACACA
A*24:02	EWFLAYILF	TCACAGACGAAGCTT
A*24:02	EWSMATYYL	GCAGAAGAGAAGCTT
A*24:02	EYVSQPFLM	GCAAGCTGGAACACA
A*24:02	FAMQMAYRF	AGCGTCGAGAAGGAA
A*24:02	FAPSASAFF	ACAGGATGGAAGCTT
A*24:02	FFASFYYVW	CGCTACGAGAAGGAA
A*24:02	FFSYFAVHF	TAAGGACGGAAGCTT
A*24:02	FWITIAYII	CACAACTGGAAGCTT
A*24:02	FWITIAYVI	ACTCGACGGAAGGAA
A*24:02	FYAYLRKHF	TTCGCCAAGAAGGAA
A*24:02	FYENAFLPF	TAGAGTCGGAACACA
A*24:02	FYGGWHNKL	GGAGCTTAGAAGCTT
A*24:02	FYGGWHNML	TCTCCATGGAAGCTT
A*24:02	FYLCFLAFL	GTCACGGAGAAGGAA
A*24:02	FYLTNDVSF	CAGTCGAAGAAGCTT
A*24:02	FYSKWYIRV	AATTCGCGGAAGCTT
A*24:02	FYVLGLAAI	ATCCATCGGAAGGAA
A*24:02	FYWFFSNYL	ACGAACGAGAAGCTT
A*24:02	GYKSVDITF	GGTAACGAGAAGCTT
A*24:02	GYKSVNITF	CTGGTGAAGAAGGAA
A*24:02	GYQPYRVVV	CCGATTGAGAAGGAA
A*24:02	HFISNSWLM	GACCGTACGAAGGAA
A*24:02	HYHTTDPSF	CACAGGAAGAAGCTT
A*24:02	IAIPTNFTI	GGACGATAGAAGCTT
A*24:02	ICAPLTVFF	GACCAGGAGAAGCTT
A*24:02	IFFITGNTL	GAGTCAACGAAGCTT
A*24:02	IFGTVYEKL	CCATTCCGGAAGCTT
A*24:02	IFNGECPNF	CATGTGAGGAAGCTT
A*24:02	IFWRNTNPI	TAGACGGAGAAGCTT
A*24:02	IHVRAWIGF	CGAACAACGAAGCTT
A*24:02	IIMRLWLCW	CGGTTAGAGAAGGAA
A*24:02	IKVTLVFLF	CCGATCAGGAACACA
A*24:02	IMQLFFSYF	CGTCCTTAGAAGGAA
A*24:02	IQASLPFGW	GTACAGAGGAAGCTT
A*24:02	IQASLPFVW	ATCGGACAGAAGCTT
A*24:02	IQLSSYSLF	TGGTTCTGGAAGGAA
A*24:02	ISQWLTNIF	GTTGACAGGAAGGAA
A*24:02	ISTKHFYWF	TAACAGCGGAAGCTT
A*24:02	IYLYLTFYL	GCAACAAGGAAGCTT
A*24:02	IYNDKVAGF	GTGTCTAGGAAGCTT
A*24:02	IYNKIVDEL	AGTCACAGGAAGCTT
A*24:02	IYQTSNFRV	CAGCCAGAGAAGCTT
A*24:02	IYSLLLCRM	TCGCAACAGAAGCTT
A*24:02	IYSTAALGV	TGACCTCGGAAGCTT
A*24:02	KFLTENLLL	TTGCCGACGAAGGAA
A*24:02	KFTDGVCLF	AACGCGGAGAAGCTT
A*24:02	KHIDAYKTF	GGATCCTGGAACACA
A*24:02	KLAKKFDIF	AGTCGCTAGAAGGAA
A*24:02	KLAKKFDTF	GGAGACAAGAAGCTT
A*24:02	KLIFLWLLW	GCTCATGAGAACACA
A*24:02	KLMGHFAWW	AGACCTGAGAAGCTT
A*24:02	KQFDTYNLW	GACTCCAAGAAGCTT
A*24:02	KWPWYIWLG	AGCGATAGGAAGCTT
A*24:02	KYCALALNM	GCGATAACGAAGCTT
A*24:02	KYCALAPTM	TGTCGACAGAACACA
A*24:02	KYTQLCQYL	GTGCTCAAGAAGCTT
A*24:02	LCFLAFLLF	CCGCGTAAGAAGCTT
A*24:02	LFARTRSMW	GTCAACCAGAAGCTT
A*24:02	LFATVYSHL	TGGATCCAGAACACA
A*24:02	LFFSDVTWF	CGAGAGACGAAGCTT
A*24:02	LFTRFFYVL	TCCATGGAGAACACA
A*24:02	LIMLIIFWF	GGTCAGAAGAAGCTT
A*24:02	LIMLIIYWF	TTCGTCCGGAACACA
A*24:02	LWLLWPVTL	GTAGCATGGAACACA
A*24:02	LWPVTLACF	TGAGGTTGGAAGCTT
A*24:02	LYALVYFLH	ACGGTTACGAAGCTT
A*24:02	LYALVYFLQ	GAGTGGCAGAACACA
A*24:02	LYCIDGALL	CGCACTAAGAAGCTT
A*24:02	LYDANYFLC	ACGCCATAGAAGCTT
A*24:02	LYDKLVSSF	TACTGGACGAAGGAA
A*24:02	LYENAFLPF	CTCCAGAAGAAGCTT
A*24:02	LYKMQRMLL	TGTACGGCGAAGGAA
A*24:02	LYLDAYNMM	ATCCTGCAGAAGCTT
A*24:02	LYLQYIRKL	AGTGTGCGGAACACA
A*24:02	LYLYALVYF	GACCAATGGAAGCTT
A*24:02	LYNSASFST	GTGGTTGAGAAGCTT
A*24:02	LYQPPQTSI	TGCCATACGAAGGAA
A*24:02	LYSPIFLIV	CATGCGCAGAAGGAA
A*24:02	LYSTQDLFL	GGCCACTAGAAGCTT
A*24:02	LYYQNNVFM	TGTGAACGGAAGGAA
A*24:02	MFDAYVNTF	AGGACAGAGAAGCTT
A*24:02	MFLARGIVF	TCCGTAACGAAGGAA
A*24:02	MFTPLIQPI	TTCTGACGGAACACA
A*24:02	MFTPLVPFW	GAACTCAGGAAGCTT
A*24:02	MMISAGFSL	GACGTGTAGAACACA
A*24:02	MSMTYGQQF	GTGAGGAAGAAGCTT
A*24:02	MWSFNPETN	CGCATGTAGAAGGAA
A*24:02	MYASAVVLL	TAGGCAAGGAAGCTT
A*24:02	MYKGLPWNV	CAACGATGGAAGCTT
A*24:02	NFKDQVILL	CACCTTAGGAACACA
A*24:02	NFNKDFYDF	TCGGCTTGGAAGCTT
A*24:02	NFSKLINII	CTGTACAGGAAGGAA
A*24:02	NLVPMVATV	CGGAAGAAGAAGCTT
A*24:02	NMMVTNNTF	ATCTGGTGGAAGCTT
A*24:02	NYLKRRVVF	GACAGACAGAAGCTT
A*24:02	NYMLTYNKV	CATAAGCGGAAGCTT
A*24:02	NYMPYFFTL	GCTGGACAGAAGGAA
A*24:02	NYMPYIFTL	CTTCGAACGAAGGAA
A*24:02	NYNYLYRLF	CCACTTCAGAAGCTT
A*24:02	NYSGVVTTV	CAATCCAGGAAGCTT
A*24:02	NYTVSCLPF	CACTAGAGGAAGCTT
A*24:02	NYTVSCSPF	GAGAACAGGAAGCTT
A*24:02	NYVFTGYRV	GGCATTGAGAACACA
A*24:02	PFFSNVTWF	CAACTGACGAAGCTT
A*24:02	PYNMRVIHF	TGCGAGAAGAAGCTT
A*24:02	PYNSVTSSI	ATACCGCGGAAGGAA
A*24:02	PYRVVVLSF	AGGAACCGGAAGCTT
A*24:02	QFKDNVILL	TTGTGGAGGAAGCTT
A*24:02	QPYRVVVLS	TCTACGAGGAAGGAA
A*24:02	QSTQWSLFF	AACCGAAGGAAGCTT
A*24:02	QWLPTGTLL	CCAAGGAGGAAGCTT
A*24:02	QWMVMFTPL	GGTAGTCGGAAGCTT
A*24:02	QWNLVIGFL	CTAGAACGGAAGCTT
A*24:02	QYDPVAALF	CCGTAGGAGAAGGAA
A*24:02	QYELKHGTF	CCATGACAGAAGCTT
A*24:02	QYGRSGETL	AACGTACGGAAGCTT
A*24:02	QYGSFCTQL	GAGCTTCGGAAGGAA
A*24:02	QYIKWPWYI	GAAGGTAGGAAGCTT
A*24:02	RAMPNMLRI	CCGAATACGAAGCTT
A*24:02	RCIMLVYCF	TCCACCTAGAAGGAA
A*24:02	RFDNPVLPF	GTCACCTGGAAGGAA
A*24:02	RFKESPFEL	CTCTGCAAGAAGGAA
A*24:02	RFLYIIKLI	GAGAAGGCGAAGCTT
A*24:02	RFTTTLNDF	CGGATACGGAACACA
A*24:02	RFYNPVLPF	GAACCGTGGAAGGAA
A*24:02	RHVRAWIGF	CACGGTTGGAAGGAA
A*24:02	RMYIFFASF	TTCGCAGCGAAGGAA
A*24:02	RTIKGTYHW	AAGCGGTGGAACACA
A*24:02	RYFRLTLGV	TAGTGCGAGAACACA
A*24:02	RYKLEGYAF	TGCGTATGGAACACA
A*24:02	RYLALYNKY	GGTGTGGAGAACACA
A*24:02	RYMNSLGLL	GAGCCTAAGAAGCTT
A*24:02	RYMNSQGLL	ACGACTCGGAAGGAA
A*24:02	RYMRSLKVP	CGAACCTAGAAGCTT
A*24:02	RYMSALDHT	GTGACACAGAAGCTT
A*24:02	RYMSALNHT	TAGCTGAGGAAGGAA
A*24:02	RYPANSIVC	CCTTCCAAGAAGGAA
A*24:02	RYRIGNYKL	AGATCCACGAAGCTT
A*24:02	RYSIFFDYM	GATGCTGAGAAGCTT
A*24:02	RYVLMDGSI	AACGGCTAGAAGCTT
A*24:02	SAMVRMYIF	GGCTGAGAGAACACA
A*24:02	SFLYNSASF	TTACCGGAGAAGGAA
A*24:02	SFNPETNIL	AATGACCGGAAGCTT
A*24:02	SFSASTSAF	TTACGGTGGAAGCTT
A*24:02	SMQNCVLKF	TCTCCTACGAAGGAA
A*24:02	STKHFYWFF	GCGTATCAGAAGGAA
A*24:02	STQDLFLPF	GGACAACGGAAGCTT
A*24:02	STQWSLFFF	ACGGTCCAGAAGCTT
A*24:02	SVIYLYLTF	ACCTAACGGAAGCTT
A*24:02	SWMESEFRV	GGTCCAAGGAAGGAA
A*24:02	SWVMRIMTW	TGCTCGTGGAACACA
A*24:02	SYATHSDKF	TCCAACCGGAAGGAA
A*24:02	SYEDQDALF	GCTCTTAGGAAGCTT
A*24:02	SYFIASFRL	CAAGAGGAGAAGCTT
A*24:02	SYGADLKSF	ATGTCGGAGAAGCTT
A*24:02	SYIVDSVTV	CCATAGTGGAAGGAA
A*24:02	SYLFQHANL	GGTTCACAGAAGGAA
A*24:02	SYSGQSTQL	GACATCCGGAAGGAA
A*24:02	SYYSLLMPI	AAGCAACGGAAGCTT
A*24:02	TFEYVSQPF	GGCATAAGGAAGCTT
A*24:02	TFFKLVNKF	CCGCTCTAGAACACA
A*24:02	TFTYASALW	CGACAAGAGAAGCTT
A*24:02	TMMVTDNTF	TCTGAAGCGAAGGAA
A*24:02	TMMVTNNTF	GATGTCCAGAAGGAA
A*24:02	TQWSLFFFF	ATTGCACGGAAGGAA
A*24:02	TSAMQTMLF	GGCGAACAGAAGCTT
A*24:02	TSQWLTNIF	CGTCTCCAGAACACA
A*24:02	TVSCLPFTI	CGAGCTAGGAAGGAA
A*24:02	TWLTYTGAI	ATAGAGGCGAAGCTT
A*24:02	TYACWHHSI	GCCAAGAAGAAGCTT
A*24:02	TYASALWEI	TTAGGCCAGAAGGAA
A*24:02	TYFTQSRNL	GGAAGCCAGAAGCTT
A*24:02	TYGPVFMCL	GGACTGCAGAACACA
A*24:02	TYHWLLLTI	GCTGATCGGAAGCTT
A*24:02	TYKPNTWCI	CGTTGTCAGAAGGAA
A*24:02	TYLEGSVRV	AGGCTACAGAAGCTT
A*24:02	TYRRLISMM	ACCGGTGAGAAGGAA
A*24:02	VFHSASKII	CGTAGGTGGAACACA
A*24:02	VFITLCFTL	TCGAGGTAGAAGGAA
A*24:02	VFLFVAAIF	CTCGAGTGGAAGCTT
A*24:02	VFLLVTLAI	TAAGCCTGGAAGCTT
A*24:02	VFLVLWPLV	AGACACCAGAAGCTT
A*24:02	VFMSEAKCW	CCAGGCTAGAAGGAA
A*24:02	VFQSASKII	CTCCTCGAGAAGCTT
A*24:02	VFVLWAHGF	ACTCCGGAGAACACA
A*24:02	VLWAHGFEL	CAGTCATGGAAGGAA
A*24:02	VLYSTQDLF	CTTCCGAGGAAGCTT
A*24:02	VMHANYIFW	CTGTGGTAGAAGCTT
A*24:02	VQSTQWSLF	GATACACGGAAGCTT
A*24:02	VRETMSYLF	GACACAGCGAAGCTT
A*24:02	VVAFNTLLF	AGCTCTCAGAAGGAA
A*24:02	VWKSYVHVV	TAGCGAACGAAGCTT
A*24:02	VYADLSERV	TCGGCGAAGAAGGAA
A*24:02	VYANGGKGF	ACCACACAGAAGCTT
A*24:02	VYANLGERV	GTGAAGTGGAACACA
A*24:02	VYANLSERV	CTCGAAGAGAAGCTT
A*24:02	VYAWNRKRI	ATAGCCGAGAAGCTT
A*24:02	VYDPLQPEL	GCGTGTTGGAACACA
A*24:02	VYEKLKPVL	GTCCTGTGGAAGCTT
A*24:02	VYFLHSINF	CGATGGAAGAAGCTT
A*24:02	VYFLQSINF	AGAGTAGCGAAGCTT
A*24:02	VYHKNDKSW	GCACTATGGAAGCTT
A*24:02	VYHKNNKSW	TAGTACCGGAACACA
A*24:02	VYIGDPAQL	GGTTACCGGAAGCTT
A*24:02	VYIKNADIV	GAACGGAAGAAGCTT
A*24:02	VYMPASWVM	GCTATGTGGAAGGAA
A*24:02	VYSTGSNVF	TGCCTAGAGAACACA
A*24:02	VYSVIYLYL	TCTCGGAAGAAGGAA
A*24:02	VYYTDPTTF	AGTGGAGAGAAGCTT
A*24:02	WNLVIGFLF	GAGGAGAAGAAGCTT
A*24:02	WSFNPETNI	TCGCTCACGAACACA
A*24:02	WSMATYYLF	CTGGCTACGAAGCTT
A*24:02	YDSTFFSTF	CATCACGAGAAGCTT
A*24:02	YFCTCYFGL	GCCTTACAGAAGGAA
A*24:02	YFIASFRLF	GCATGCAAGAAGCTT
A*24:02	YFIKGLNNL	TCAGACAGGAAGCTT
A*24:02	YFMRFRRAF	GTGTAGACGAAGGAA
A*24:02	YFPLQSYGF	TGGCACAAGAAGCTT
A*24:02	YFTSDYYQL	ACTGGCAAGAAGCTT
A*24:02	YFVLTSHTV	CTTCACCGGAAGGAA
A*24:02	YFVVKRHTF	GTGCCGTAGAAGCTT
A*24:02	YIIKLIFLW	CTACACACGAAGCTT
A*24:02	YIKWPWYIW	ACTTCAGCGAAGCTT
A*24:02	YINVFAFPF	CGTTCGGAGAAGGAA
A*24:02	YLCFLAFLL	CCTGAGAAGAAGCTT
A*24:02	YLQPRTFLL	TGTTGGCGGAACACA
A*24:02	YMPYFFTLL	GGCGGTAAGAACACA
A*24:02	YMPYIFTLL	AGACAGTGGAAGCTT
A*24:02	YNMMISAGF	ACCATGAGGAAGCTT
A*24:02	YNSASFSTF	CACTCTCGGAACACA
A*24:02	YQPYRVVVL	GCCGTCAAGAACACA
A*24:02	YSSANNCTF	TGGTAGCAGAAGGAA
A*24:02	YVMHANYIF	ACGCAGAAGAAGCTT
A*24:02	YVNTFSSTF	GTCGGAAGGAACACA
A*24:02	YYHKNDKSW	CGGCATCAGAAGCTT
A*24:02	YYHKNNKSW	AGGAGGCAGAAGCTT
A*24:02	YYHKSDKSW	GAACCACAGAAGCTT
A*24:02	YYHTTDPSF	TTGGATCGGAACACA
A*24:02	YYIVDSVTV	CGCAATCGGAAGGAA
A*24:02	YYKKDNSYF	GCATCTACGAACACA
A*24:02	YYPSARIVY	GCACGAACGAAGCTT
A*24:02	YYQLYSTQL	CGTCGTAGGAACACA
A*24:02	YYQLYSTRL	AGAAGACGGAAGCTT
A*24:02	YYQNNVFMS	AAGACGAGGAAGCTT
A*24:02	YYRRATRRI	AAGAGCACGAAGCTT
A*24:02	YYRSLPGVF	GGTGGAACGAACACA
A*24:02	YYRYNLPTM	CAGGAACAGAAGCTT
A*24:02	YYSLLMPIL	TGAGGCACGAACACA
A*24:02	YYTSDPTTF	CAGAGAAGGAAGCTT
A*24:02	YYTSNPTTF	ACACGAGAGAAGCTT
A*24:02	YYYKNDKSW	TCCAGTCAGAACACA
B*07:02	AARVARSIF	GGCCTGTAGATGCTT
B*07:02	AARVLRSIF	ACCGAGAAGGTGGAA
B*07:02	AARVVRSIF	ATGCCACACTCGCTT
B*07:02	APATVCGPK	CCGAAGCATTCCACA
B*07:02	APFLYLYAL	CCAAGATCCTCGGAA
B*07:02	APGQTGKIA	CACAGCCATTCGCTT
B*07:02	APGQTGVIA	CAGGTTATCGTGGAA
B*07:02	APHGHVELV	CTAACGGACCTATCG
B*07:02	APHGVVFLH	CGGATGTACGTATCG
B*07:02	APISAMVRM	CGATCTTGTTCATCG
B*07:02	APLLSAGIF	GTCGAGTCTTCCACA
B*07:02	APLLSAGVF	TCATCACTGTCATCG
B*07:02	APRITFGGL	GTGGACTTCTCCACA
B*07:02	APSASAFFG	ACTGAGGTCATATCG
B*07:02	APTHLSVDI	CCTTCTGGTTCCACA
B*07:02	APTKVTFGV	ACTGACGCTTCATCG
B*07:02	APYIVGDVV	TCCGGTGATATGGAA
B*07:02	ATRGATVVI	CAGTTGAGCGTGGAA
B*07:02	AVRVVRSIF	CGGTTCACGATCACA
B*07:02	CPACHNSEI	ACTAGCAAGGTATCG
B*07:02	CPACHNSEV	GGCATCGATGTCACA
B*07:02	CPACYNSEV	TGCTAAGTCGTATCG
B*07:02	EPKLGSLVL	ACGATGCGTGTGGAA
B*07:02	FPDLNGDVV	CTAGATCTGCTATCG
B*07:02	FPFTSFGPL	CCAGCTAAGCTGGAA
B*07:02	FPLCANGQV	GTTGCGACATCGCTT
B*07:02	FPLKLRGTA	GCTCTTACGTCCACA
B*07:02	FPLTSFGPL	CACCTACACCTGGAA
B*07:02	FPNITNLCP	TGCAGTACCTCATCG
B*07:02	FPPTSFGPL	CGGCAATCTTCCACA
B*07:02	FPQSAPHGV	TGATGCCACTCCACA
B*07:02	FPRGQGVPI	TAGAGCCGCATGGAA
B*07:02	GPQNQRNAL	TGGTTAGAGTCGCTT
B*07:02	GVAPGTAVL	CCTTCTTCCTCGGAA
B*07:02	HPLADNKFA	TCGCTGGATGTATCG
B*07:02	HPTQAPTHL	CGCCTATATTCCACA
B*07:02	HVYQLRARL	CTCCTTCTGTCGGAA
B*07:02	ILRKGGRTI	CGAAGGACTTCGGAA
B*07:02	IPARARVEC	CCTTGGTCTTCGGAA
B*07:02	IPIQASFPF	CAATCTGGCTCGGAA
B*07:02	IPIQASLPF	GAGCACCATATATCG
B*07:02	IPIQASLSF	GTGGAGAATTCGCTT
B*07:02	IPLTTAAKL	CTGTTAGGCGTATCG
B*07:02	IPLTTSSKL	GTCTAACGTTCGCTT
B*07:02	IPRRNVATL	ACATGCCACGTGGAA
B*07:02	IPTDFTISV	AATCGGTACCTGGAA
B*07:02	IPTITQMNL	GCCGTACATGTGCTT
B*07:02	IPTNFTISV	TGACATGGACTGCTT
B*07:02	IPVACRKVL	TATCGCGCTTCGGAA
B*07:02	IPVAYRKVL	CTGGAGAACCTGGAA
B*07:02	IPVAYRNVL	CGGTCTTCGATGCTT
B*07:02	IPVTYRKVL	AGGCCTAAGGTGGAA
B*07:02	KARLYYDSM	TAGGATCCGTCGCTT
B*07:02	KPADNSLKI	GTAGTGCAGTCGCTT
B*07:02	KPANNSLKI	ATTGGTCACTCGCTT
B*07:02	KPAPRELKV	TACCAACTCGTGGAA
B*07:02	KPASRELKV	CGACTGATCTCATCG
B*07:02	KPLPEVKIL	TCCTCATGTGTATCG
B*07:02	KPNELSRVL	CAGAGAAGTTCGCTT
B*07:02	KPRQKRTAT	GGCTTGACTTCATCG
B*07:02	KPTVVVNAA	TGTTCCTCTTCGGAA
B*07:02	KPVDNSLKI	CTGAGATGCTCGGAA
B*07:02	KPVETSNSF	CAGCTCCGTATGGAA
B*07:02	KPVGTSNSF	CTCATCGAGCTATCG
B*07:02	KPVNNSLKI	TTACGGCACCTATCG
B*07:02	KPVPEVKIL	ACAGAACGCGTGGAA
B*07:02	KPYIKWDLL	ACAAGGCATGTCACA
B*07:02	LPAAHLDDF	GAAGACGAGTCCACA
B*07:02	LPAPRTLLT	CGCTATCCACTATCG
B*07:02	LPGCDGGSL	GAGGACAACCTATCG
B*07:02	LPKEITVAT	GGCGAATCATCGGAA
B*07:02	LPKGIMMNV	GGTAGGATGTCCACA
B*07:02	LPLQLGFSI	AAGGTTGGCTCATCG
B*07:02	LPNNTASWF	CCACGTATCTCGGAA
B*07:02	LPPANTNSF	GGCGAAGATTCCACA
B*07:02	LPPAYTNSF	AGAGCGAGTTCCACA
B*07:02	LPPSYTNSF	CCGTTACGTTCCACA
B*07:02	LPPVYTNSF	CTACCTGCTTCATCG
B*07:02	LPRRSGAAGA	AACTCGTGTTCGGAA
B*07:02	LPSPGMPAL	CCTCTGCTGATCACA
B*07:02	LPSYAAFAT	AAGTGCACTTCGGAA
B*07:02	LPSYAALAT	TGTCGAGAGGTATCG
B*07:02	MARKTLNSL	TTACTCCTTCCGGAA
B*07:02	MPASWVMRI	CCTGAAGATGTGGAA
B*07:02	MPLKAPKEI	CATGACTGCGTATCG
B*07:02	MPLKAPKEV	CAGCGATTCGTATCG
B*07:02	MPLKVPKEI	CACTACTGTGTATCG
B*07:02	MPLSAPTLL	ACTCCACAGCTGGAA
B*07:02	MPNMLRIMA	AGGCGCTATGTGCTT
B*07:02	MPYFFTLLL	GTCCGGTTACTGGAA
B*07:02	MPYIFTLLL	CTTAACCACCTGGAA
B*07:02	NLVPMVATV	TGGTTGCTTCCATCG
B*07:02	NPANNAAIV	AACTCCAACCTGGAA
B*07:02	NPANNASIV	AATGGCGAGTCGCTT
B*07:02	NPANNVAIV	AGAAGCAACTCATCG
B*07:02	NPAWRKAVF	TACGAGCTATCGCTT
B*07:02	NPTIQKNVL	CTAACACGCTCGGAA
B*07:02	PHGVVFLHV	TCAGCGCTTGTGCTT
B*07:02	PLADNKFAL	GGTATTGACTCCACA
B*07:02	PNITNLCPF	TGGTTCTGTTCGGAA
B*07:02	PSASAFFGM	ACTATCCTTCCGGAA
B*07:02	PVTLACFVL	GGTGCATCTTCGCTT
B*07:02	QAWQPGVAM	GCCATAGTGTCGCTT
B*07:02	QPGQTFSVL	GTGAGTTACTCGGAA
B*07:02	QPGVAMSNL	TGGAAGGATTCGCTT
B*07:02	QPRVEKKKL	GTTGGAGTCTCATCG
B*07:02	RAAEIRASA	CAGTAAGGTTCGCTT
B*07:02	RADNTKGSL	CCGGATAACTCGCTT
B*07:02	RAMPNMLRI	CGTTCTACTTCGGAA
B*07:02	RANNTKGSL	GCTTCGAAGATCACA
B*07:02	RANNTKVSL	AAGAGGCGTTCGCTT
B*07:02	RARLVSPKL	ATTGGACCTTCGGAA
B*07:02	RARSVSPKL	TTGTCACCAGTGGAA
B*07:02	RIRGGDGKM	CCTATTGCCGTGGAA
B*07:02	RLFARTRSM	TCTGTCAGTGTCACA
B*07:02	RPDTRYVLM	TTCCAGAAGCTATCG
B*07:02	RPHERNGFTVL	AATCGTGACTCGCTT
B*07:02	RPPIFIRRL	AGACCACATTCGCTT
B*07:02	RPPLNRNYV	AGTCGTAACCTATCG
B*07:02	RPQGLSNNT	GCACCTAACATGCTT
B*07:02	RSRNSSRNL	AACAGGCAGGTGGAA
B*07:02	RTAPHGHEL	CCGGAGAATGTGGAA
B*07:02	RTAPHGHVM	GTAAGGAAGTCCACA
B*07:02	RTAPHGHVV	CCTCGAACTGTCACA
B*07:02	RTASHGHVM	AGGAGTCACCTATCG
B*07:02	SIIAYTMSL	TTCCTGGTGTCATCG
B*07:02	SLIYSTAAL	ATGTTCAGCTCATCG
B*07:02	SLTYSTAAL	ATCCATGAGTCCACA
B*07:02	SPIFRIVAA	CATCTTCGCTCATCG
B*07:02	SPLPSYAAF	ACCTTGGATTCCACA
B*07:02	SPNLAWPLI	GATTCGGTCTCCACA
B*07:02	SPRRARSVA	GTTGCAGGTTCCACA
B*07:02	SPRSRNSSR	TCACACCGTTCATCG
B*07:02	SPRWYFYYL	ACTGGACTTGTCACA
B*07:02	SPYNSQNAV	TCAACAGCTTCATCG
B*07:02	TPAFDKSAF	GGAGGTGAGATCACA
B*07:02	TPHTVLQAV	CCGGAAGTAGTATCG
B*07:02	TPINLVRDL	TCTCTGTCCGTATCG
B*07:02	TPRDLGACI	GTTCGTTCGCTATCG
B*07:02	TPRVTGGGAM	TGGATGACCTCGGAA
B*07:02	TPSYFVRAT	AGAGCAGACATATCG
B*07:02	VPGLPGTIL	CGCTAAGGTGTGCTT
B*07:02	VPHHVVATV	GAACCAACGTCGCTT
B*07:02	VPHISRQRL	ATGAGCAAGCTGGAA
B*07:02	VPHVGEIPV	TGTGCAGACCTGGAA
B*07:02	VPMEKFKTL	TTGACGAACGTATCG
B*07:02	VPMEKLKTL	TTCCTCAAGTCGCTT
B*07:02	VPYFNMVYM	TTGCGGAATGTATCG
B*07:02	VPYIVGDVV	GTGTGAGCTGTGCTT
B*07:02	WPLVSSQCV	ATCTGCGTGCTGGAA
B*07:02	WPVTLACFV	ATGTCGAGGTCCACA
B*07:02	WPWYIWLGF	CATAGCGTGTCGGAA
B*07:02	YIRKLHDEL	ATGCGTAGCTCGGAA
B*07:02	YLRKHFSMM	TAACGCCTCTCGCTT
B*07:02	YLRPRTFLL	CTCTGCTAGCTGGAA
B*07:02	YPKLQSSQA	ACAGGTGGTTCGCTT
B*07:02	YPLECIKDL	GCTTAGGCTTCGGAA
