# Supplementary material for: Allelic variation in class I HLA determines CD8+ T cell repertoire shape and cross-reactive memory responses to SARS-CoV-2
Source: Sci Immunol. 2021 Nov 18:eabk3070. doi: 10.1126/sciimmunol.abk3070 (PMC9017864; doi:10.1126/sciimmunol.abk3070)
Supplement: Supplementary file 2 — Data files S1 to S9 [file sciimmunol.abk3070_data_files.zip › abk3070_data_file_s9.xlsx]

## Sheet: MART1_clonotypes
clonotype (alpha;_beta;)
CAVNNARLMF;_CASSEVTLGNYGYTF;
CAGARAGGTSYGKLTF;CAVGGNNDMRF;_CASSLAPTSGGELF;
CAVNTGGFKTIF;_CSVDPGGSHEQYF;
CAGARAGGTSYGKLTF;_CASSLAPTSGGELF;
CASGNTPLVF;_CASSETGSSSYEQYF;
CAVGGNNDMRF;_CASSLAPTSGGELF;
CAVGTGGFKTIF;_CASSRQGLGQPQHF;
CAAGTGANNLFF;_CSASVGNQPQHF;
CAASIGFGNVLHC;_CASSPLGQEAFF;
CAVDGGATNKLIF;_CAWKPTGLGYGYTF;
CTCSNYKLTF;_CASSMTSFADTYNEQFF;
CAEWDTGTASKLTF;_CASSLMPGEETQYF;
CAVREAGTALIF;_CSASETGVGQPQHF;
CASNNARLMF;_CASSIPTYTGELFF;
CAVNNARLMF;_CASSLAPTSGGELF;
CATDYTGANSKLTF;_CASSLGLTSYEQYF;
CAVTIGFGNVLHC;_CASSPSSGGAQEQYF;
CAVTPGGFGNVLHC;_CALAATGLGTEAFF;
CAVGGNNDMRF;CAVNNARLMF;_CASSLAPTSGGELF;
CVVNSGYALNF;_CASSQAGVGQPQHF;
CAFSALDSNYQLIW;_CAWSADLAGANTGELFF;
CAGARAGGTSYGKLTF;CAVNNARLMF;_CASSLAPTSGGELF;
CAGARAGGTSYGKLTF;CAVNNARLMF;_CASSEVTLGNYGYTF;
CAVKGDMRF;_CASSPGQGAFVYGYTF;
CAVLNTGNQFYF;_CASSRGLVVTGELFF;
CAVLGTNAGGTSYGKLTF;_CASSPLDGTEAFF;
CAVNNARLMFGDGTQLVVKPSKSTF;_CASSEVTLGNYGYTF;
CAEPLMTTDSWGKLQF;CAVNPSNYGQNFVF;_CASREPDYRQQYF;
CAASSSGGSYIPTF;CAVSTGANNLFF;_CASSEGMGQPQHF;
CIVLNEKLTF;_CTGEGYNEQFF;
CESQNFVF;_CASTAGRTEAFF;
CAFRELDSSYKLIF;_CASSLRHIFYEQYF;
CAANSGGGADGLTF;CGTEIVRNNDMRF;_CASSLGLGGGYTF;
CAVRDRDYGQNFVF;_CASSEGPSGYNYGYTF;
CAVQSYQTGANNLFF;_CASSTNRDEETQYF;
CAVEDQTGRRALTF;_CASSQVDRANTEAFF;
CAVNAMDTGRRALTF;_CATSEPDSNEQFF;
CALSGGGSYIPTF;_CASSSLGIGAEAFF;
CAFYNDMRF;_CASSPTGPREGELFF;
