# Supplementary material for: Allelic variation in class I HLA determines CD8+ T cell repertoire shape and cross-reactive memory responses to SARS-CoV-2
Source: Sci Immunol. 2021 Nov 18:eabk3070. doi: 10.1126/sciimmunol.abk3070 (PMC9017864; doi:10.1126/sciimmunol.abk3070)
Supplement: Supplementary file 2 — Data files S1 to S9 [file sciimmunol.abk3070_data_files.zip › abk3070_data_file_s1.xlsx]

## Sheet: Figure 1b
HLA	epitope	Start_position (aa)	N_clonotypes
A*02:01	AIFYLITPV	2784	3
A*02:01	AIMTRCLAV	6198	2
A*02:01	ALNLGETFV	701	1
A*02:01	ALNNIINNA	4043	1
A*02:01	ALPETTADI	5685	1
A*02:01	ALSKGVHFV	8440	11
A*02:01	ALWEIQQVV	4093	32
A*02:01	ALYYPSARI	5619	1
A*02:01	AMMFTSDLA	582	1
A*02:01	AMQTMLFTM	4027	2
A*02:01	AVASKILGL	5843	1
A*02:01	AVLDMCASL	3522	1
A*02:01	CLAVHECFV	6203	9
A*02:01	CLEASFNYL	2209	1
A*02:01	CLGSLIYST	2238	1
A*02:01	CLTPVYSFL	3092	1
A*02:01	DLFMRIFTI	8370	1
A*02:01	DRLNQLESK	9511	1
A*02:01	ELTSMKYFV	6115	2
A*02:01	ELYHYQECV	9017	2
A*02:01	ELYSPIFLI	9096	3
A*02:01	FAFACPDGV	9064	3
A*02:01	FGDDTVIEV	824	1
A*02:01	FIAGLIAIV	8315	1
A*02:01	FISTCACEI	650	1
A*02:01	FITESKPSV	1213	1
A*02:01	FKDQVILLN	9632	1
A*02:01	FLAFVVFLL	8663	1
A*02:01	FLAHIQWMV	3121	7
A*02:01	FLALCADSI	684	2
A*02:01	FLCLFLLPS	3634	1
A*02:01	FLGRYMSAL	1641	1
A*02:01	FLHVTYVPA	8157	2
A*02:01	FLIGCNYLG	7002	2
A*02:01	FLLNKEMYL	3182	9
A*02:01	FLLPSLATV	3638	2
A*02:01	FLNGSCGSV	3402	3
A*02:01	FLNKVVSTT	2144	1
A*02:01	FLNRFTTTL	3481	3
A*02:01	FLPFFSNVT	7150	2
A*02:01	FLPGVYSVI	3099	5
A*02:01	FLPRVFSAV	2883	1
A*02:01	FLVLLPLVS	7099	1
A*02:01	FLWLLWPVT	8771	1
A*02:01	FMCVEYCPI	3759	1
A*02:01	FMIDVQQWG	6164	2
A*02:01	FSASTSAFV	479	3
A*02:01	FTISVTTEI	7813	1
A*02:01	FTVLCLTPV	3088	5
A*02:01	FVAAIFYLI	2781	2
A*02:01	FVCDNIKFA	1929	3
A*02:01	FVLAAVYRI	8783	1
A*02:01	FVMMSAPPA	1803	1
A*02:01	FVNEFYAYL	5132	1
A*02:01	FVSEETGTL	8647	1
A*02:01	GAIKLDDKD	9621	1
A*02:01	GIIAMSAFA	3616	1
A*02:01	GLFKDCSKV	5930	1
A*02:01	GLIAIVMVT	8318	2
A*02:01	GLMWLSYFI	8807	5
A*02:01	GLNDNLLEI	444	1
A*02:01	GLPWNVVRI	6080	2
A*02:01	GLTVLPPLL	7952	2
A*02:01	GLVEVEKGV	51	1
A*02:01	GVYDYLVST	3808	2
A*02:01	HLLLVAAGL	8461	3
A*02:01	HLMSFPQSA	8143	3
A*02:01	IIFWFSLEL	9148	1
A*02:01	IITTDNTFV	8209	2
A*02:01	IIWFLLLSV	2229	1
A*02:01	IKLDDKDPN	9623	1
A*02:01	ILAYCNKTV	1713	1
A*02:01	ILFTRFFYV	2331	3
A*02:01	ILGLPTQTV	5848	1
A*02:01	ILLLDQALV	2568	1
A*02:01	IMLCCMTSC	8327	5
A*02:01	ITSGWTFGA	7977	1
A*02:01	IVDTVSALV	5771	1
A*02:01	IVNSVLLFL	8656	1
A*02:01	KIILFLALI	9003	2
A*02:01	KITEHSWNA	6967	3
A*02:01	KLASHMYCS	914	1
A*02:01	KLDDKDPNF	9624	1
A*02:01	KLDGFMGRI	291	2
A*02:01	KLFIRQEEV	9086	2
A*02:01	KLIEYTDFA	2900	1
A*02:01	KLKDCVMYA	3677	7
A*02:01	KLMPVCVET	1386	1
A*02:01	KLNEEIAII	467	3
A*02:01	KLNIKLLGV	3838	3
A*02:01	KLNVGDYFV	5541	1
A*02:01	KLPDDFTGC	7519	1
A*02:01	KLPDDFTGCV	7519	3
A*02:01	KLQFTSLEI	5907	4
A*02:01	KLSYGIATV	5469	4
A*02:01	KLVNKFLAL	679	1
A*02:01	KLVSSFLEM	1184	1
A*02:01	KLWAQCVQL	3885	31
A*02:01	KQIYKTPPI	7881	1
A*02:01	KQLIKVTLV	2770	1
A*02:01	KQLPFFYYS	6364	1
A*02:01	KQLSSNFGA	8059	1
A*02:01	KSVNITFEL	836	10
A*02:01	LACFVLAAV	8780	6
A*02:01	LDDKDPNFK	9625	2
A*02:01	LDRLNQLES	9510	1
A*02:01	LIDFYLCFL	9128	1
A*02:01	LIIMRTFKV	8956	2
A*02:01	LITGRLQSL	8091	1
A*02:01	LIVAAIVFI	9103	3
A*02:01	LLDDFVEII	6749	3
A*02:01	LLFLVLIML	9139	3
A*02:01	LLFNKVTLA	7916	1
A*02:01	LLLDDFVEI	6748	1
A*02:01	LLLDRLNQL	9508	10
A*02:01	LLMPILTLT	4631	1
A*02:01	LLNKHIDAY	9638	3
A*02:01	LLTNMFTPL	3025	2
A*02:01	LLYDANYFL	8507	52
A*02:01	LMCQPILLL	2563	3
A*02:01	LMGHFAWWT	6980	2
A*02:01	LMIERFVSL	5245	2
A*02:01	LMWLSYFIA	8808	2
A*02:01	LQAENVTGL	5923	1
A*02:01	LQLGFSTGV	6031	1
A*02:01	LQNNELSPV	4138	1
A*02:01	LTSHTVMPL	5550	1
A*02:01	LVLSVNPYV	5364	3
A*02:01	LVQSTQWSL	3593	2
A*02:01	MLAKALRKV	1311	1
A*02:01	MLDMYSVML	5290	4
A*02:01	MLFTMLRKL	4031	1
A*02:01	MLNPNYEDL	3311	1
A*02:01	MLWCKDGHV	6781	1
A*02:01	MMFTSDLAT	583	1
A*02:01	MMILSDDAV	5146	2
A*02:01	MMISAGFSL	6424	1
A*02:01	MQVESDDYI	1082	1
A*02:01	MSAFAMMFV	3620	1
A*02:01	MVTNNTFTL	806	2
A*02:01	NLDYIINLI	8968	1
A*02:01	NLHPDSATL	1261	1
A*02:01	NLIDSYFVV	4455	4
A*02:01	NLLKDCPAV	4479	1
A*02:01	NLSDRVVFV	6100	1
A*02:01	NMLRIMASL	5019	2
A*02:01	NTFSSTFNV	2595	2
A*02:01	NTLQCIMLV	3773	1
A*02:01	NVFAFPFTI	9710	6
A*02:01	QLEMELTPV	1010	1
A*02:01	QMAPISAMV	2372	1
A*02:01	QVVSDIDYV	6382	1
A*02:01	RILGAGCFV	5227	1
A*02:01	RIMASLVLA	5022	2
A*02:01	RIMTWLDMV	3661	3
A*02:01	RLANECAQV	5045	3
A*02:01	RLCAYCCNI	8681	2
A*02:01	RLFARTRSM	8819	1
A*02:01	RLNQLESKM	9512	2
A*02:01	RLQSLQTYV	8095	2
A*02:01	RQLLFVVEV	4858	7
A*02:01	RTIKVFTTV	1565	3
A*02:01	RVVVLSFEL	7604	2
A*02:01	SFLPGVYSV	3098	1
A*02:01	SLENVAFNV	6452	1
A*02:01	SLLMPILTL	4630	1
A*02:01	SLLSVLLSM	3912	2
A*02:01	SLPGVFCGV	3012	2
A*02:01	SMDNSPNLA	4114	1
A*02:01	SMMILSDDA	5145	5
A*02:01	SMQNCVLKL	3343	1
A*02:01	SMWALIISV	3731	2
A*02:01	SMWSFNPET	8826	1
A*02:01	SVFNICQAV	5083	1
A*02:01	SVLLFLAFV	8659	1
A*02:01	SVLYYQNNV	5175	4
A*02:01	SVTTEILPV	7816	2
A*02:01	TILTSLLVL	3585	3
A*02:01	TIVEVQPQL	1003	1
A*02:01	TLACFVLAA	8779	2
A*02:01	TLIGDCATV	6907	1
A*02:01	TLIVNSVLL	8654	2
A*02:01	TLKNTVCTV	4363	3
A*02:01	TLLFLMSFT	3081	2
A*02:01	TLMNVLTLV	3709	5
A*02:01	TLNDFNLVA	3488	2
A*02:01	TLSEQLDFI	213	1
A*02:01	TLVFLFVAA	2776	1
A*02:01	TLVPQEHYV	5562	1
A*02:01	TMADLVYAL	4514	1
A*02:01	TMCDIRQLL	4853	1
A*02:01	TQWSLFFFL	3597	3
A*02:01	TTIQTIVEV	999	2
A*02:01	TTLNDFNLV	3487	2
A*02:01	TVLSFCAFA	4264	1
A*02:01	TVYEKLKPV	618	1
A*02:01	TVYSHLLLV	8457	1
A*02:01	TWLTYTGAI	9615	1
A*02:01	VFLVLLPLV	7098	7
A*02:01	VLAWLYAAV	3466	2
A*02:01	VLGSLAATV	4241	2
A*02:01	VLLAPLLSA	1142	1
A*02:01	VLLFLAFVV	8660	1
A*02:01	VLLSMQGAV	3916	1
A*02:01	VLLSVLQQL	3870	2
A*02:01	VLNDILSRL	8071	2
A*02:01	VLQAVGACV	5321	2
A*02:01	VLSFCAFAV	4265	1
A*02:01	VLSFELLHA	7607	1
A*02:01	VLSTFISAA	2628	3
A*02:01	VLWAHGFEL	6108	1
A*02:01	VLYENQKLI	8010	1
A*02:01	VMVELVAEL	83	9
A*02:01	VMYASAVVL	3682	1
A*02:01	VQMAPISAM	2371	1
A*02:01	VTLAILTAL	8672	1
A*02:01	WLDMVDTSL	3665	2
A*02:01	WLIVGVALL	8413	1
A*02:01	WLLWPVTLA	8773	4
A*02:01	WLMWLIINL	2362	1
A*02:01	WLPTGTLLV	6885	3
A*02:01	WLTNIFGTV	611	2
A*02:01	WLTYTGAIK	9616	1
A*02:01	WMVMFTPLV	3127	3
A*02:01	YADVFHLYL	5268	1
A*02:01	YASAVVLLI	3684	1
A*02:01	YFLQSINFV	8481	2
A*02:01	YGFQPTNGV	7590	2
A*02:01	YIDIGNYTV	9238	2
A*02:01	YLAVFDKNL	1173	1
A*02:01	YLDAYNMMI	6418	3
A*02:01	YLEGSVRVV	2967	2
A*02:01	YLFDESGEF	905	3
A*02:01	YLGGMSYYC	5387	4
A*02:01	YLNTLTLAV	6850	2
A*02:01	YLQPRTFLL	7364	114
A*02:01	YLYALVYFL	8475	8
A*02:01	YMPYFFTLL	2167	6
A*02:01	YQDVNCTEV	7707	3
A*02:01	YQVNGYPNM	5988	1
A*02:01	YTACSHAAV	5629	1
A*02:01	YTMADLVYA	4513	4
A*02:01	YTNDKACPL	2844	1
A*02:01	YTNSFTRGV	7123	2
A*02:01	YVDNSSLTI	2098	5
A*02:01	YVVDDPCPI	9196	3
A*02:01	YVWKSYVHV	2391	5
A*24:02	AHIQWMVMF	3123	1
A*24:02	CLAYYFMRF	3058	6
A*24:02	DYTEISFML	6774	1
A*24:02	EWSMATYYL	898	1
A*24:02	FAMQMAYRF	7993	1
A*24:02	FFSYFAVHF	2349	1
A*24:02	FWITIAYII	3137	1
A*24:02	FYWFFSNYL	3152	3
A*24:02	HFISNSWLM	2356	1
A*24:02	IFFITGNTL	3767	2
A*24:02	KWPWYIWLG	8306	3
A*24:02	LFTRFFYVL	2332	3
A*24:02	LWLLWPVTL	8772	5
A*24:02	LYALVYFLQ	8476	1
A*24:02	MFDAYVNTF	2589	2
A*24:02	MFLARGIVF	3751	2
A*24:02	NFSKLINII	2221	1
A*24:02	NMMVTNNTF	804	1
A*24:02	NYMPYFFTL	2166	11
A*24:02	NYNYLYRLF	7543	22
A*24:02	QPYRVVVLS	7601	1
A*24:02	QWNLVIGFL	8737	2
A*24:02	QYIKWPWYI	8303	12
A*24:02	RFLYIIKLI	8762	2
A*24:02	RYLALYNKY	3205	1
A*24:02	RYRIGNYKL	8916	2
A*24:02	STQWSLFFF	3596	4
A*24:02	SVIYLYLTF	3105	1
A*24:02	TFTYASALW	4087	2
A*24:02	TSAMQTMLF	4025	2
A*24:02	TSQWLTNIF	608	9
A*24:02	TYASALWEI	4089	1
A*24:02	VMHANYIFW	7020	4
A*24:02	VYAWNRKRI	7445	4
A*24:02	VYFLQSINF	8480	2
A*24:02	VYIGDPAQL	5720	5
A*24:02	VYSTGSNVF	7730	1
A*24:02	YFTSDYYQL	8574	1
A*24:02	YINVFAFPF	9708	1
A*24:02	YMPYFFTLL	2167	1
A*24:02	YYKKDNSYF	1898	1
A*24:02	YYQLYSTQL	8579	1
A*24:02	YYRYNLPTM	4846	1
A*24:02	YYTSNPTTF	1535	2
A*01:01	AMDEFIERY	6668	2
A*01:01	ATSRTLSYY	8889	2
A*01:01	CTDDNALAY	4162	1
A*01:01	DTDFVNEFY	5129	1
A*01:01	EIDPKLDNY	1890	1
A*01:01	FIDTKRGVY	220	1
A*01:01	FLAFVVFLL	8663	1
A*01:01	FLCWHTNCY	8514	3
A*01:01	FLTENLLLY	1247	3
A*01:01	FTSDYYQLY	8575	8
A*01:01	GTDLEGNFY	3436	4
A*01:01	HSDKFTDGV	6297	2
A*01:01	HTDLMAAYV	2091	1
A*01:01	ISDYDYYRY	4841	2
A*01:01	KVSIWNLDY	8963	1
A*01:01	LMNVLTLVY	3710	3
A*01:01	LSDLQDLKW	4184	1
A*01:01	LSDRVVFVL	6101	1
A*01:01	LSFKELLVY	4757	3
A*01:01	LSPRWYFYY	9390	1
A*01:01	LTALRLCAY	8677	3
A*01:01	LTDEMIAQY	7960	3
A*01:01	LTNDNTSRY	5298	2
A*01:01	MSDVKCTSV	3861	1
A*01:01	MVMCGGSLY	5057	1
A*01:01	NSSTCMMCY	2404	4
A*01:01	NTLTLAVPY	6852	1
A*01:01	PMDSTVKNY	6721	1
A*01:01	PTDNYITTY	1320	23
A*01:01	RVCTNYMPY	2162	1
A*01:01	SANNCTFEY	7257	1
A*01:01	SSDNIALLV	8931	1
A*01:01	SSGDATTAY	5072	1
A*01:01	TCDGTTFTY	4082	1
A*01:01	TDDNALAYY	4163	2
A*01:01	TSAMQTMLF	4025	3
A*01:01	TSNQVAVLY	7699	1
A*01:01	TVAYFNMVY	3645	3
A*01:01	VTDVTQLYL	5380	1
A*01:01	VVDKYFDCY	4866	1
A*01:01	WICLLQFAY	8749	1
A*01:01	WMESEFRVY	7247	2
A*01:01	WSMATYYLF	899	1
A*01:01	YADVFHLYL	5268	6
A*01:01	YANRNRFLY	8757	2
A*01:01	YLNTLTLAV	6850	1
A*01:01	YSSANNCTF	7255	1
A*01:01	YTACSHAAV	5629	1
A*01:01	YTERSEKSY	240	2
B*07:02	APHGVVFLH	8151	1
B*07:02	APISAMVRM	2374	1
B*07:02	FPLKLRGTA	7047	1
B*07:02	IPIQASLPF	8403	1
B*07:02	IPRRNVATL	5915	1
B*07:02	IPTITQMNL	4927	1
B*07:02	IPVAYRKVL	113	1
B*07:02	KPRQKRTAT	9543	3
B*07:02	LPGCDGGSL	6335	1
B*07:02	LPKEITVAT	8882	1
B*07:02	MPASWVMRI	3654	2
B*07:02	QAWQPGVAM	6800	1
B*07:02	QPGQTFSVL	3369	3
B*07:02	RAMPNMLRI	5015	2
B*07:02	RIRGGDGKM	9379	9
B*07:02	SIIAYTMSL	7786	4
B*07:02	SPRWYFYYL	9391	71
B*07:02	SPYNSQNAV	5836	1
B*07:02	TPRDLGACI	2683	1
B*07:02	VPHVGEIPV	107	1
B*07:02	WPVTLACFV	8776	1
B*07:02	WPWYIWLGF	8307	1

## Sheet: Figure 2a - A_01_01
patient_ID	cohort	PTDNYITTY	FTSDYYQLY	YADVFHLYL	LSFKELLVY	GTDLEGNFY
201657242	convalescent	0.0291836	0.0194557	0.00972787	0.00972787	0
108050	convalescent	0.028594	0.00133582	0.0171564	0.00571879	0.0114376
201657263	convalescent	0.00825543	0.00504636	0.00178337	0.000859687	0.00492648
382460	acute	0	0	0	0	0
2010113904	unexposed	0.00139531	0.00418592	0	0.00139531	0
2010113865	unexposed	0.00241782	0	0	0	0.00183493
2010113890	unexposed	0	0	0	0.00288321	0
2010113894	unexposed	0	0	0	0	0
2010113893	unexposed	0	0	0	0	0

## Sheet: Figure 2a - A_02_01
patient_ID	cohort	YLQPRTFLL	LLYDANYFL	KLWAQCVQL	ALWEIQQVV	FLLNKEMYL
542663	convalescent	0.190486	0.0736012	0.00480744	0.0179661	0
RAGN898219	convalescent	0.110495	0.0736634	0.0245545	0.0306931	0.0245545
RAGN579992	convalescent	0.15125	0	0	0	0
201657854	convalescent	0.0603989	0.0348931	0.0365759	0	0.0221402
RAGN962056	convalescent	0.0372881	0.0159806	0.00799031	0.0346247	0.00266344
201657856	convalescent	0.0153625	0.00803468	0.0261114	0.0106392	0
201657857	convalescent	0.00761164	0.0209581	0.0139593	0.0101507	0.0209581
108505	convalescent	0.00738068	0.0147614	0.0123011	0.00492045	0
201657852	convalescent	0	0.0156383	0.00521277	0	0.00521277
107677	convalescent	0.00876697	0.00387473	0	0	0.00336597
277045	convalescent	0.00779107	0.00141656	0.000708279	0.00141656	0.000708279
108497	convalescent	0	0	0	0.0183646	0
90711	convalescent	0	0	0	0	0
RAGN740210	convalescent	0	0	0	0	0
108236	convalescent	0	0	0	0	0
108705	convalescent	0	0	0	0	0
201657034	convalescent	0	0	0	0	0
108500	convalescent	0	0	0	0	0
277045	acute	0.276673	0	0.138337	0.242089	0
511931	acute	0.100584	0.012573	0	0	0
921314	acute	0.0557586	0	0	0	0
865452	acute	0	0.0659747	0	0	0
183111	acute	0.0313639	0	0	0	0
317737	acute	0.0213641	0.00414121	0	0	0
302365	acute	0	0	0	0.00676211	0
736447	acute	0	0	0	0	0
155902	acute	0	0	0	0	0
389341	acute	0	0	0	0	0
RAGN155902	acute	0	0	0	0	0
RAGN389341	acute	0	0	0	0	0
414194	acute	0	0	0	0	0
RAGN768382	acute	0	0	0	0	0
RAGN865452	acute	0	0	0	0	0
768382	acute	0	0	0	0	0
650386	acute	0	0	0	0	0
680543	acute	0	0	0	0	0
2010113851	unexposed	0	0.0040131	0	0	0
3010113920	unexposed	0	0	0	0.00131605	0.00131605
2010113751	unexposed	0	0	0	0.00122951	0
HHU20180816	unexposed	0	0	0	0	0
2010113866	unexposed	0	0	0	0	0
HHU20190822	unexposed	0	0	0	0	0
2010113875	unexposed	0	0	0	0	0

## Sheet: Figure 2a - A_24_02
patient_ID	cohort	NYNYLYRLF	VYIGDPAQL	QYIKWPWYI	NYMPYFFTL	TSQWLTNIF
201651365	convalescent	0.00358705	0.00172275	0.226464	0.00349268	0
306970	convalescent	0.108887	0	0	0	0
107678	convalescent	0.00689149	0.00258431	0.00861436	0.00430718	0.000861436
201651363	convalescent	0	0.00956284	0.00333666	0.0132665	0.00814133
201657852	convalescent	0.00203607	0.0061082	0	0	0
509389	convalescent	0.00419772	0	0	0	0.00419772
201653382	convalescent	0	0	0	0	0
783978	acute	0.0602769	0	0.0602769	0	0
318907	acute	0.0362957	0	0	0	1.14332
849884	acute	0	0	0	0	0.0191714
461680	acute	0	0	0	0	0
383468	acute	0	0	0	0	0
907902	acute	0	0	0	0	0
2010113790	unexposed	0	0	0	0	0
2010113903	unexposed	0	0	0	0	0
HHU20171228	unexposed	0	0	0	0	0.0153271
HHU20191105	unexposed	0	0	0	0	0.0182775
HHU20180724	unexposed	0	0	0	0	0

## Sheet: Figure 2a - B_07_02
patient_ID	cohort	SPRWYFYYL	QPGQTFSVL	RIRGGDGKM	MPASWVMRI	SIIAYTMSL
201657034	convalescent	0.94	0	0	0	0
201657854	convalescent	0.276315	0.0048394	0	0	0
90711	convalescent	0.177635	0.00691244	0	0.00691244	0
107677	convalescent	0.0428497	0	0.00919585	0.00415335	0.00642323
627934	convalescent	0.00465639	0.00221668	0.00665005	0	0
183111	acute	0.015682	0	0	0	0
823207	acute	0	0	0	0	0
627934	acute	0	0	0	0	0
HHU20180816	unexposed	0.0325633	0	0.00405765	0.0104488	0.0162306
HHU20160714	unexposed	0.00824393	0.0242966	0	0.00191941	0.00466738
HHU20191029	unexposed	0.0185048	0	0	0	0.00479339
HHU20171221	unexposed	0	0.0158717	0	0	0.00396792
HHU20180404	unexposed	0.0112649	0	0	0	0.00563244
HHU20191126	unexposed	0.0063804	0.00349471	0	0.00698942	0
HHU20190926	unexposed	0.00486789	0	0	0	0
2010113790	unexposed	0.00439707	0	0	0.00146569	0
2010113903	unexposed	0	0	0	0	0.0116652

## Sheet: Figure 2b
HLA	epitope	Convalescent (Prevalence)	Unexposed (Prevalence)	Mean frequency (%)
A*02:01	LLLDRLNQL	0.0555556	0	0.22391
B*07:02	SPRWYFYYL	1	0.777778	0.150304
B*07:02	RPDTRYVLM	0	0.222222	0.136456
A*24:02	VYFLQSINF	0.285714	0	0.0824796
A*02:01	ALALLLLDR	0	0.285714	0.0608018
A*24:02	QYIKWPWYI	0.428571	0	0.0397358
A*02:01	YLQPRTFLL	0.555556	0	0.0298415
A*24:02	VYAWNRKRI	0.285714	0	0.0282203
A*02:01	KQLIKVTLV	0.0555556	0.285714	0.0262456
A*24:02	ISQWLTNIF	0.142857	0	0.0259654
A*02:01	TLMNVITLV	0.166667	0.142857	0.0249146
A*02:01	YVVDDPCPI	0.0555556	0.142857	0.020905
A*02:01	LTSHTVMPL	0.0555556	0	0.0197329
A*24:02	CLAYYFMRF	0.142857	0	0.0167909
A*02:01	KLQFTSLEI	0.111111	0.285714	0.0161325
A*02:01	LLYDANYFL	0.555556	0.142857	0.0151477
A*02:01	LIDFYLCFL	0.0555556	0.285714	0.0151031
A*02:01	SVFNICQAV	0.0555556	0.285714	0.0146484
A*02:01	HLMSFPQSA	0.0555556	0.142857	0.0146202
A*02:01	MLNPNYEDL	0.0555556	0.285714	0.0144705
A*02:01	YTMADLVYA	0.0555556	0.571429	0.0141886
A*02:01	KAYDVTQAF	0.0555556	0	0.0140594
A*24:02	LFTRFFYVL	0.285714	0	0.0137968
A*02:01	FLPRVFSAV	0.0555556	0.428571	0.0134281
A*24:02	TSAMQTMLF	0.285714	0	0.0134134
A*02:01	QLEMELTPV	0.0555556	0.285714	0.0132813
A*02:01	FMCVEYCPI	0.0555556	0.142857	0.0132443
A*24:02	QWNLVIGFL	0.285714	0	0.0131981
A*02:01	AMQTMLFTM	0.0555556	0.142857	0.0126656
A*24:02	NYNYLYRLF	0.714286	0	0.01256
A*02:01	TQWSLFFFL	0.0555556	0.142857	0.0121478
A*01:01	PTDNYITTY	1	0.4	0.0119588
A*02:01	FMIDVQQWG	0.0555556	0.142857	0.0119304
A*02:01	KIILFLALI	0.111111	0.142857	0.0117701
A*02:01	DNVILLNKH	0.0555556	0.285714	0.0117142
A*02:01	LMGHFAWWT	0.0555556	0	0.0116848
A*02:01	MLDMYSVML	0.111111	0.285714	0.0115159
A*02:01	VMVELVAEL	0.333333	0.428571	0.011431
A*02:01	LLFLMSFTV	0	0.142857	0.0113497
A*02:01	TQMNLKYAI	0	0.142857	0.0113497
A*02:01	FVCDNIKFA	0.111111	0.285714	0.0112058
A*02:01	YQDVNCTEV	0.111111	0.142857	0.0109116
A*02:01	LMCQPILLL	0.111111	0.285714	0.0108452
A*02:01	ELYSPIFLI	0.111111	0.142857	0.0106727
A*02:01	NVFAFPFTI	0.0555556	0.142857	0.0106394
A*24:02	TSQWLTNIF	0.428571	0.4	0.0106012
A*24:02	CFAYYFMRF	0.142857	0	0.0104943
A*02:01	FTISVTTEI	0.0555556	0	0.010479
A*02:01	SVLLFLAFV	0.0555556	0	0.010479
A*02:01	MASGGGETA	0.0555556	0	0.010479
A*02:01	VLYENQKLI	0.0555556	0	0.010479
A*01:01	FLCWHTNCY	0.333333	0.4	0.0104785
A*02:01	SLLMPILTL	0.0555556	0.428571	0.0103611
A*02:01	TLKNTVCTV	0.166667	0.142857	0.0101822
A*02:01	FLHVTYVPA	0.0555556	0.285714	0.0100886
A*02:01	CLAVHECFV	0.166667	0.142857	0.00994515
A*02:01	YLFDESGEF	0.111111	0.428571	0.0098757
A*02:01	YTNSFTRGV	0.111111	0.142857	0.00981388
A*02:01	YTACSHAAV	0.0555556	0.142857	0.00971994
B*07:02	QPGQTFSVL	0.6	0.333333	0.00960525
B*07:02	MIAQYTSAL	0	0.111111	0.00958673
A*24:02	LWLLWPVTL	0.142857	0.2	0.00953071
A*02:01	YMPYFFTLL	0.111111	0.142857	0.00948329
A*02:01	IKLDDKDPN	0.0555556	0.142857	0.00932984
A*02:01	KITEHSWNA	0.111111	0.285714	0.00929728
A*02:01	GLPWNVVRI	0.0555556	0.142857	0.00928552
A*24:02	VMHANYIFW	0.142857	0.2	0.00904034
A*02:01	MLFTMLRKL	0.0555556	0.142857	0.00903625
A*02:01	SLLSVLLSM	0.111111	0.142857	0.00901613
A*02:01	LMWLSYFIA	0.111111	0.142857	0.00882557
A*02:01	RTIKVFTTV	0.111111	0.142857	0.00874012
A*02:01	ALWEIQQVV	0.444444	0.285714	0.00868485
A*02:01	CLTPVYSFL	0.0555556	0.285714	0.00862144
A*02:01	KVYPIILRL	0.166667	0.428571	0.00858902
A*02:01	FLPGVYSVI	0.166667	0.285714	0.00849399
A*02:01	TALALLLLD	0.0555556	0.428571	0.00845566
A*02:01	KLPDDFTGC	0.0555556	0.142857	0.00838181
B*07:02	LPGCDGGSL	0.2	0.222222	0.0083294
A*02:01	FLAHIQWMV	0.166667	0.428571	0.00825334
A*02:01	LVQSTQWSL	0.111111	0.142857	0.00821947
A*02:01	KLPDDFMGC	0.111111	0.285714	0.00809372
A*02:01	DDKDPQFKD	0.0555556	0	0.00803468
A*02:01	ELYHYQECV	0.0555556	0	0.00803468
A*02:01	SLPGVFCGV	0.111111	0.428571	0.00797184
A*02:01	YHGAIKLDD	0.0555556	0.142857	0.00791305
A*02:01	QVVSDIDYV	0.0555556	0.142857	0.00791305
A*02:01	NLLKDCPAV	0.0555556	0.142857	0.00782835
A*02:01	YLGGMSYYC	0.111111	0.285714	0.00770796
A*02:01	FTVLCLTPV	0.111111	0.571429	0.00753567
B*07:02	CPACYNSEV	0.2	0.444444	0.00753111
A*02:01	FKDNVILLN	0.111111	0.142857	0.00749824
A*02:01	GLVEVEKGV	0.0555556	0.285714	0.00749394
A*02:01	TIVEVQPQL	0.0555556	0.142857	0.00739518
A*02:01	KLWAQCVQL	0.5	0	0.00734561
A*02:01	RQLLFVVEV	0.277778	0.285714	0.00734469
A*24:02	YYTSNPTTF	0.142857	0	0.00730394
A*02:01	KLFIRQEEV	0.0555556	0.285714	0.00727253
A*02:01	YLDSTDVTI	0.111111	0.142857	0.00720074
A*02:01	LMIERFVSL	0.111111	0.285714	0.00713275
A*02:01	FVMMSAPPA	0.0555556	0.142857	0.00712706
B*07:02	SIIAYTMSL	0.2	0.666667	0.00712469
A*02:01	LACFVLAAV	0.222222	0.142857	0.00703177
A*02:01	WLMWLIINL	0.0555556	0	0.0070297
A*02:01	DLFMRIFTI	0.0555556	0.142857	0.00699549
A*02:01	RIMTWLDMV	0.166667	0.428571	0.00698019
A*02:01	GLFKDCSKV	0.0555556	0.285714	0.00697323
A*02:01	VLSTFISAA	0.111111	0.285714	0.00690132
A*02:01	WLPTGTLLV	0.111111	0.142857	0.00688676
A*02:01	VFLVLLPLV	0.222222	0.285714	0.00687803
A*02:01	KDNVILLNK	0.111111	0.142857	0.00687666
A*02:01	NVILLNKHI	0.0555556	0.142857	0.00687328
A*02:01	SVLYYQNNV	0.222222	0.428571	0.00684922
B*07:02	WPWYIWLGF	0.2	0.555556	0.00678649
A*02:01	WLLWPVTLA	0.166667	0.714286	0.00667633
A*02:01	LLLEWLAMA	0.166667	0.428571	0.0066344
A*02:01	GVYDYLVST	0.111111	0.142857	0.00658021
A*02:01	SMMILSDDA	0.166667	0.285714	0.0065751
B*07:02	WPVTLACFV	0.2	0.666667	0.00651843
A*02:01	SLENVAFNV	0.0555556	0.142857	0.00650042
A*02:01	KLNEEIAII	0.111111	0.571429	0.00649819
A*02:01	FIAGLIAIV	0.0555556	0.428571	0.00649392
A*02:01	RLQSLQTYV	0.111111	0	0.00646787
A*01:01	LTNDNTSRY	0.333333	0.4	0.00643418
A*01:01	FTSDYYQLY	1	0.2	0.00639928
A*01:01	YANRNRFLY	0.333333	0.4	0.0063837
A*02:01	TVSCLPFTI	0	0.285714	0.00638309
A*02:01	RLNQLESKM	0.111111	0.428571	0.00636958
A*02:01	FLLNKEMYL	0.388889	0.142857	0.00634397
A*02:01	YQVNGYPNM	0.0555556	0	0.00634211
A*02:01	IIFWFSLEL	0.0555556	0	0.00634211
A*02:01	KLNIKLLGV	0.111111	0.142857	0.00629964
A*24:02	VFLVLWPLV	0.142857	0.2	0.00627418
A*01:01	NSTRFASVY	0.333333	0.2	0.00618215
A*02:01	AIILASFSA	0	0.142857	0.00615696
A*02:01	FLCLFLLPS	0.0555556	0.142857	0.00610709
B*07:02	TPINLVRDL	0	0.111111	0.00608647
A*01:01	TSAMHTMLF	0.333333	0.2	0.00607284
A*02:01	YVDNSSLTI	0.222222	0.428571	0.0060251
A*02:01	HGAIKLDDK	0.0555556	0.142857	0.00602389
B*07:02	RIRGGDGKM	0.4	0.111111	0.0059903
B*07:02	VPHVGEIPV	0.2	0.111111	0.00589298
A*02:01	LLMPILTLT	0.0555556	0.142857	0.0058616
B*07:02	VPMEKFKTL	0.2	0.111111	0.00580594
A*02:01	QMAPISAMV	0.0555556	0.142857	0.00570626
A*02:01	ALNNIINNA	0.0555556	0.142857	0.00570626
A*02:01	LPDDFMGCV	0.166667	0.428571	0.00568904
A*02:01	MVTNNTFTL	0.111111	0.285714	0.00568816
A*02:01	FSASTSAFV	0.0555556	0.142857	0.00568408
A*02:01	TLMNVLTLV	0.222222	0.714286	0.00566562
B*07:02	IPRRNVATL	0.2	0.222222	0.0056655
A*02:01	IMLCCMTSC	0.222222	0.285714	0.00565429
A*02:01	FLALCADSI	0.111111	0.428571	0.00562641
A*02:01	GLIAIVMVT	0.111111	0.285714	0.00562566
A*02:01	ALSKGVHFV	0.333333	0.285714	0.00560931
A*24:02	FYSKWYIRV	0	0.2	0.00559459
A*24:02	EWFLAYILF	0	0.2	0.00559459
A*02:01	TMCDIRQLL	0.0555556	0.142857	0.00557869
A*02:01	FLVLLPLVS	0.0555556	0.428571	0.00556755
A*02:01	KLKDCVMYA	0.111111	0.142857	0.00555148
A*02:01	FLNGSCGSV	0.111111	0.142857	0.00555105
A*02:01	VLAWLYAAV	0.111111	0.142857	0.00552112
A*01:01	FLTENLLLY	0.666667	0.2	0.00541371
B*07:02	MPASWVMRI	0.4	0.444444	0.00536936
A*01:01	ISDYDYYRY	0.666667	0.2	0.00536615
A*02:01	AIFYLITPV	0.166667	0.571429	0.00533416
A*02:01	RLYLDAYNM	0	0.142857	0.0053125
A*02:01	SLLVLVQST	0	0.142857	0.0053125
A*02:01	FVFPLNSII	0	0.142857	0.0053125
A*02:01	RLDKVEAEV	0	0.142857	0.0053125
A*02:01	PQFKDNVIL	0	0.142857	0.0053125
A*02:01	DPNFKDQVI	0	0.142857	0.0053125
A*02:01	ILPDPSKPS	0	0.142857	0.0053125
A*02:01	KQIYKTPPI	0.0555556	0.428571	0.0052723
B*07:02	APISAMVRM	0.2	0.111111	0.00526802
A*02:01	NTLQCIMLV	0.0555556	0.142857	0.00522742
A*02:01	YVWKSYVHV	0.166667	0.428571	0.00518784
A*02:01	KQLPFFYYS	0.0555556	0.142857	0.00517573
A*02:01	FVLAAVYRI	0.0555556	0.285714	0.00512701
A*02:01	FVAAIFYLI	0.111111	0	0.00511028
A*02:01	MMILSDDAV	0.0555556	0.428571	0.00510967
A*02:01	YLYALVYFL	0.333333	0.285714	0.00507455
A*01:01	GTDLEGNFY	0.666667	0.2	0.00500848
B*07:02	SPIFRIVAA	0.2	0.666667	0.00499982
A*02:01	VLLSVLQQL	0.111111	0	0.00492987
A*24:02	NYMPYIFTL	0.142857	0	0.0048848
A*01:01	STDTVVEHV	0.333333	0	0.00486393
A*02:01	GLMWLSYFI	0.222222	0	0.0048539
A*02:01	FLPFFSNVT	0.111111	0.142857	0.00483874
A*02:01	VMYASAVVL	0.0555556	0.142857	0.00483243
A*02:01	GLMWLSYFV	0.222222	0.142857	0.00478619
A*01:01	YADVFHLYL	1	0	0.00477794
A*02:01	LLNKHIDAY	0.111111	0.428571	0.00474856
A*02:01	ITFDNLKTL	0	0.285714	0.00474016
A*02:01	TTIQTIVEV	0.0555556	0.428571	0.00471363
A*02:01	KQLSSNFGA	0.0555556	0.142857	0.00470956
A*02:01	GGETALALL	0	0.285714	0.00469964
A*02:01	YLEGSVRVV	0.111111	0.285714	0.00469837
A*24:02	IFFITGNTL	0.142857	0.2	0.00469321
A*02:01	KSVNITFEL	0.333333	0.714286	0.0046803
A*02:01	LDDKDPQFK	0.0555556	0.142857	0.00467537
A*02:01	SMDNSPNLA	0.0555556	0.142857	0.00467537
A*02:01	WLDMVDTSL	0.0555556	0.142857	0.00466999
A*02:01	ALYYPSARI	0.0555556	0.142857	0.0046321
A*02:01	FLNKVVSTT	0.0555556	0.142857	0.0046321
A*02:01	CVMYASAVV	0	0.285714	0.00461408
A*02:01	LLDDFVEII	0.166667	0.428571	0.00460662
A*02:01	FVTVYSHLL	0	0.285714	0.0046041
A*02:01	VAFNTLLFL	0	0.285714	0.0046041
A*02:01	NLIDSYFVV	0.111111	0.142857	0.0045848
A*24:02	LYDANYFLC	0	0.2	0.00456938
B*07:02	RAMPNMLRI	0.2	0.333333	0.0045509
A*02:01	LLFLVLIML	0.166667	0.285714	0.00453652
B*07:02	SPRRARSVA	0	0.222222	0.00451408
B*07:02	NPANNASIV	0.2	0.111111	0.00449921
B*07:02	IPVAYRKVL	0.2	0.222222	0.00448398
B*07:02	SPYNSQNAV	0.2	0.555556	0.00445712
A*01:01	LTALRLCAY	0.333333	0.2	0.00442636
A*02:01	ILAYCNKTV	0.0555556	0.428571	0.00442488
A*02:01	ELTSMKYFV	0.111111	0.428571	0.00442062
A*02:01	SVTTEILPV	0.111111	0.142857	0.00436345
A*02:01	FLLPSLATV	0.0555556	0.142857	0.00435236
A*02:01	YIDIGNYTV	0.0555556	0.142857	0.00435236
B*07:02	QAWQPGVAM	0.2	0.222222	0.00430807
A*01:01	NSAIGKIQY	0.333333	0.2	0.004301
A*02:01	KLSYGIATV	0.166667	0.428571	0.00423847
B*07:02	APHGVVFLH	0.2	0.111111	0.00420815
A*02:01	KLDGFMGRI	0.111111	0.428571	0.00419436
B*07:02	IPVAYRNVL	0.2	0.222222	0.00414354
B*07:02	IPTITQMNL	0.2	0.222222	0.00414354
A*02:01	AVASKILGL	0.0555556	0.285714	0.00413401
A*02:01	TLIVNSVLL	0.111111	0.142857	0.00412187
A*02:01	YADVFHLYL	0.0555556	0.571429	0.004108
A*01:01	FLCWHTSCY	0.333333	0.2	0.00406831
B*07:02	IPTNFTISV	0	0.111111	0.00405765
B*07:02	FPNITNLCP	0	0.111111	0.00405765
A*02:01	GIIAMSAFA	0.0555556	0.428571	0.00405671
A*02:01	FLNRFTTTL	0.166667	0.428571	0.00402524
A*02:01	TLVFLFVAA	0.0555556	0	0.00401734
A*02:01	KLVSSFLEM	0.0555556	0	0.00401734
A*02:01	TYHGAIKLD	0.0555556	0	0.00401734
A*02:01	MMFTSDLAT	0.0555556	0	0.00401734
A*02:01	KLDDKDPNF	0.0555556	0	0.00401734
A*02:01	RILGAGCFV	0.0555556	0	0.00401734
A*02:01	ETALALLLL	0.0555556	0	0.00401734
A*02:01	VQMAPISAM	0.0555556	0	0.00401734
A*02:01	DKDPQFKDN	0.0555556	0	0.00401734
A*02:01	DRLNQLESK	0.0555556	0	0.00401734
A*02:01	CLGSLIYST	0.0555556	0	0.00401734
A*02:01	ITSGWTFGA	0.0555556	0	0.00401734
A*02:01	KLPDDFTGCV	0.0555556	0	0.00399516
A*02:01	SIWNLDYII	0	0.142857	0.00391566
A*02:01	SLPFGWLIV	0	0.142857	0.00391566
A*02:01	ALNTPKDHI	0	0.142857	0.00391566
A*02:01	LVFLFVAAI	0	0.142857	0.00391566
A*02:01	ILFTRFFYV	0.166667	0.142857	0.00391436
A*02:01	LLDRLNQLE	0	0.142857	0.00389571
A*02:01	KISEMHPAL	0	0.142857	0.00389571
A*02:01	DDKDPNFKD	0	0.142857	0.00389571
A*02:01	ALLSDLQDL	0	0.142857	0.00389571
A*02:01	ALLADKFPV	0	0.142857	0.00389571
A*02:01	FIASFRLFA	0	0.142857	0.00389571
A*02:01	TLGVYDYLV	0	0.142857	0.00389571
A*02:01	IMMNVAKYT	0	0.142857	0.00389571
A*02:01	YVFCTVNAL	0	0.142857	0.00389571
A*02:01	VLCNSQTSL	0	0.142857	0.00389571
A*02:01	LITGRLQSL	0.0555556	0.285714	0.00388471
B*07:02	APLLSAGVF	0	0.222222	0.00386359
A*01:01	LMNVLTLVY	0.666667	0.4	0.00384397
A*24:02	MMISAGFSL	0	0.2	0.00383178
A*24:02	DYKHYTPSF	0	0.2	0.00383178
A*02:01	YGFQPTNGV	0.111111	0.285714	0.00382637
B*07:02	LPSYAALAT	0.2	0.111111	0.00381524
A*02:01	TVYEKLKPV	0.0555556	0.142857	0.00380316
A*01:01	LSFKELLVY	1	0.4	0.00378735
A*02:01	NVLTLVYKV	0	0.285714	0.00378531
A*01:01	VTDNTFTLK	0.333333	0.2	0.00377686
A*01:01	VTDVTQLYL	0.333333	0.2	0.00377686
A*01:01	KVSIWNLDY	0.333333	0.2	0.00377686
A*02:01	SMWALVISV	0.222222	0.285714	0.00376006
A*02:01	KVDGVDVEL	0	0.142857	0.00367491
A*02:01	VTWFHAIHV	0	0.142857	0.00367491
B*07:02	NPANNVAIV	0.2	0.111111	0.00366694
A*02:01	SMWALIISV	0.111111	0	0.00366583
A*02:01	RLANECAQV	0.111111	0.142857	0.0036554
B*07:02	ILRKGGRTI	0	0.222222	0.00363544
A*02:01	TMADLVYAL	0.0555556	0.285714	0.00363539
B*07:02	LPKEITVAT	0.2	0.555556	0.00362926
A*02:01	FITESKPSV	0.0555556	0.285714	0.00361856
A*02:01	TLNDFNLVA	0.111111	0.142857	0.003617
A*02:01	RLCAYCCNI	0.111111	0.142857	0.00360222
A*01:01	TDDNALAYY	0.666667	0.4	0.00360017
A*02:01	GLTVLPPLL	0.111111	0	0.00358706
A*02:01	KSVDITFEL	0.111111	0	0.00358706
A*02:01	FTPLVPFWI	0	0.428571	0.0035787
A*01:01	PTDSYITTY	0.666667	0.4	0.00353798
A*24:02	NYMPYFFTL	0.428571	0	0.00351106
A*02:01	YTVSCLPFT	0	0.142857	0.00350071
A*02:01	KMVSLLSVL	0	0.142857	0.00350071
B*07:02	APLLSAGIF	0	0.111111	0.00349471
A*02:01	NLHPDSATL	0.0555556	0.142857	0.00348552
A*02:01	LNKHIDAYK	0	0.142857	0.00341706
A*02:01	KLLKSIAAT	0	0.142857	0.00341706
A*02:01	AIKLDDKDP	0	0.142857	0.00341706
A*02:01	FLYENAFLP	0	0.142857	0.00341706
A*02:01	RLNEVAKNL	0	0.142857	0.00341706
A*02:01	RLSFKELLV	0	0.142857	0.00341706
A*02:01	AMAVMLLLL	0	0.142857	0.00341706
A*02:01	NLNESLIDL	0	0.142857	0.00337784
A*02:01	IVDTVSALV	0.0555556	0.142857	0.00337191
A*02:01	FLWLLWPVT	0.0555556	0.142857	0.00337191
A*02:01	FLGIITTVA	0	0.285714	0.00336449
A*02:01	TILTSLLVL	0.166667	0	0.00334814
A*02:01	VLSFCAFAV	0.0555556	0.142857	0.00333827
A*01:01	MSDVKCTSV	0.333333	0.2	0.00332275
A*02:01	VLNDILSRL	0.111111	0	0.00331186
B*07:02	KPVPEVKIL	0	0.333333	0.00326339
A*01:01	ATSRTLSYY	0.666667	0.2	0.00325442
A*01:01	TVAYFNMVY	0.666667	0.2	0.00324037
B*07:02	FPFTSFGPL	0	0.111111	0.00319558
B*07:02	APATVCGPK	0	0.111111	0.00319558
B*07:02	FPDLNGDVV	0	0.111111	0.00319558
B*07:02	PVTLACFVL	0	0.111111	0.00319558
B*07:02	RTAPHGHEL	0	0.111111	0.00319558
B*07:02	APSASAFFG	0	0.111111	0.00319558
B*07:02	IPARARVEC	0	0.111111	0.00319558
B*07:02	FPLKLRGTA	0.2	0.333333	0.00319394
A*02:01	SWMESEFRV	0	0.285714	0.0031914
A*02:01	MLAKALRKV	0.0555556	0.142857	0.00311266
B*07:02	KPYIKWDLL	0	0.333333	0.00309615
A*02:01	FGDDTVIEV	0.0555556	0	0.00306931
A*02:01	LLLDDFVEI	0.0555556	0	0.00306931
A*02:01	LQNNELSPV	0.0555556	0	0.00306931
B*07:02	KPRQKRTAT	0.2	0	0.00302082
A*02:01	FVSEETGTL	0.0555556	0.142857	0.00302064
A*02:01	TLSEQLDFI	0.0555556	0.142857	0.00302064
B*07:02	LPKGIMMNV	0	0.333333	0.00301578
A*02:01	YVDDSSLTI	0.111111	0	0.00298618
A*02:01	TLDSKTQSL	0	0.285714	0.00298526
B*07:02	TPHTVLQAV	0	0.111111	0.00297267
B*07:02	LPSYAAFAT	0	0.111111	0.00297267
B*07:02	LPPVYTNSF	0	0.111111	0.00297267
A*02:01	YVYSRVKNL	0	0.285714	0.00296363
A*02:01	YMRSLKVPA	0	0.285714	0.00296363
A*02:01	LTYHGAIKL	0.0555556	0.142857	0.00295845
A*02:01	SGGGETALA	0.111111	0	0.00290697
A*02:01	TTLNDFNLV	0.111111	0	0.00290697
A*02:01	IITTDNTFV	0.111111	0	0.00290697
A*02:01	MSAFAMMFV	0.0555556	0.285714	0.00288442
B*07:02	SLIYSTAAL	0	0.222222	0.00286626
A*02:01	FAFACPDGV	0.166667	0.142857	0.00286422
A*01:01	SANNCTFEY	0.333333	0	0.0028594
A*01:01	LMNVLTLFY	0.333333	0	0.0028594
A*01:01	EIDPKLDNY	0.333333	0	0.0028594
A*01:01	LSDLQDLKW	0.333333	0	0.0028594
A*01:01	AMDEFIEQY	0.333333	0	0.0028594
A*01:01	LSDRVVFVL	0.333333	0	0.0028594
A*01:01	YLNTLTLAV	0.333333	0	0.0028594
A*01:01	NLDAVPTGY	0.333333	0	0.0028594
A*01:01	FSDVTWFHA	0.333333	0	0.0028594
A*01:01	CTDDNALAY	0.333333	0	0.0028594
A*01:01	FSAVGDICY	0.333333	0	0.0028594
A*01:01	WTDNNCYLA	0.333333	0	0.0028594
A*01:01	VVDKYFDCY	0.333333	0	0.0028594
A*01:01	GSEHSLAEY	0.333333	0	0.0028594
A*01:01	LSPRWYFYY	0.333333	0	0.0028594
A*01:01	FIDTKRGVY	0.333333	0	0.0028594
A*01:01	NTLTLAVPY	0.333333	0	0.0028594
A*01:01	SSDNIALLV	0.333333	0	0.0028594
A*01:01	YTACSHAAV	0.333333	0	0.0028594
A*01:01	SSGDATTAY	0.333333	0	0.0028594
A*01:01	PMDSTVKNY	0.333333	0	0.0028594
A*01:01	VIYMGTLSY	0.333333	0	0.0028594
A*01:01	PTDQSYYIV	0.333333	0	0.0028594
A*01:01	TTEELPDEF	0.333333	0	0.0028594
A*01:01	WSMATYYLF	0.333333	0	0.0028594
A*01:01	YTDINGNLH	0.333333	0	0.0028594
A*02:01	STSAFVETV	0	0.142857	0.00284073
A*02:01	RLNQLESKV	0	0.285714	0.00283061
B*07:02	MPYFFTLLL	0	0.555556	0.00277971
A*02:01	FLEYHDVRV	0	0.285714	0.00268192
A*02:01	WLTNIFGTV	0.111111	0	0.00267453
A*02:01	RIMASLVLA	0.111111	0	0.00267453
A*02:01	TLACFVLAA	0.111111	0	0.00267453
A*02:01	NMLRIMASL	0.111111	0	0.00267453
A*02:01	LLTNMFTPL	0.0555556	0	0.00266344
A*02:01	TLLFLMSFT	0.0555556	0	0.00266344
A*02:01	AIMTRCLAV	0.0555556	0	0.00266344
A*02:01	DQVILLNKH	0	0.428571	0.00264916
B*07:02	IPIQASLPF	0	0.222222	0.00261225
B*07:02	FPLCANGQV	0	0.111111	0.0026122
B*07:02	KPASRELKV	0	0.111111	0.0026122
B*07:02	LPPSYTNSF	0	0.111111	0.0026122
A*02:01	WLTYTGAIK	0.0555556	0	0.00260638
A*01:01	LTNDDTSRY	0.666667	0.2	0.00257275
A*02:01	LLFNKVTLA	0.0555556	0.285714	0.00250519
A*02:01	ILLLDQALV	0.0555556	0.285714	0.00250519
A*24:02	VYIGDPAQL	0.571429	0	0.00249726
A*02:01	CLEASFNYL	0.0555556	0.285714	0.00248356
B*07:02	VPYFNMVYM	0	0.444444	0.00247272
A*02:01	LLEWLAMAV	0	0.285714	0.0024586
A*02:01	SMQNCVLKL	0	0.428571	0.00243958
B*07:02	TPAFDKSAF	0	0.111111	0.00241802
A*02:01	KLASHMYCS	0.0555556	0.142857	0.00241136
A*01:01	NSSTCMMCY	0.666667	0.6	0.00240746
A*02:01	KLVNKFLAL	0.0555556	0.142857	0.0023972
B*07:02	NPANNAAIV	0	0.111111	0.00239669
A*02:01	LVLSVNPYV	0.166667	0	0.00238189
A*01:01	YTERSEKSY	0.666667	0.2	0.00237775
A*02:01	LPDDFTGCV	0	0.428571	0.00237726
A*02:01	VLQAVGACV	0.111111	0	0.00237615
B*07:02	YLRPRTFLL	0	0.222222	0.00236996
B*07:02	KPADNSLKI	0	0.222222	0.00236001
A*02:01	GLNDNLLEI	0.0555556	0.142857	0.00234101
B*07:02	MPLSAPTLL	0	0.333333	0.00232533
B*07:02	APRITFGGL	0	0.333333	0.00230976
A*02:01	FVDGVPFVV	0	0.285714	0.00226521
A*01:01	TCDGTTFTY	0.333333	0.2	0.00226477
A*02:01	SLINTLNDL	0	0.285714	0.00226022
A*02:01	LLSVCLGSL	0	0.285714	0.00225523
B*07:02	HVYQLRARL	0	0.222222	0.00223139
B*07:02	FPLTSFGPL	0	0.222222	0.00223139
A*02:01	LDRLNQLES	0.0555556	0	0.00219174
B*07:02	MPNMLRIMA	0	0.222222	0.00218028
B*07:02	APTKVTFGV	0.2	0	0.00217933
A*02:01	IKLDDKDPQ	0.111111	0	0.00216942
B*07:02	IPTDFTISV	0	0.444444	0.00216911
A*02:01	ALVYFLQSI	0	0.285714	0.00214483
A*01:01	HTDLMAAYV	0.333333	0.2	0.00210313
A*24:02	AHIQWMVMF	0.142857	0	0.00209886
B*07:02	VPGLPGTIL	0	0.222222	0.00207827
B*07:02	IPLTTSSKL	0	0.222222	0.00207764
A*02:01	FLGRYMSAL	0.0555556	0	0.00207668
A*02:01	SLIYSTAAL	0	0.428571	0.00207311
A*02:01	NLSDRVVFV	0.0555556	0.142857	0.00207202
A*02:01	FVNEFYAYL	0	0.285714	0.00205773
B*07:02	VPHHVVATV	0	0.333333	0.00205483
A*01:01	AMDEFIERY	0.666667	0	0.00204551
A*01:01	HSDKFTDGV	0.666667	0	0.00204551
B*07:02	KPNELSRVL	0	0.111111	0.00202882
B*07:02	IPIQASLSF	0	0.111111	0.00202882
B*07:02	KPAPRELKV	0	0.111111	0.00202882
B*07:02	IPLTTAAKL	0	0.111111	0.00202882
B*07:02	SPNLAWPLI	0	0.111111	0.00202882
B*07:02	KPVETSNSF	0	0.111111	0.00202882
B*07:02	WPLVSSQCV	0	0.111111	0.00202882
B*07:02	RPQGLSNNT	0	0.111111	0.00202882
B*07:02	RLFARTRSM	0	0.111111	0.00202882
B*07:02	RARLVSPKL	0	0.111111	0.00202882
B*07:02	YPLECIKDL	0	0.111111	0.00202882
A*02:01	KLINIIIWF	0	0.142857	0.00200655
A*02:01	VINGDRWFL	0	0.142857	0.00200655
A*02:01	LMWLIINLV	0	0.142857	0.00200655
A*02:01	LLLTILTSL	0	0.142857	0.00200655
A*02:01	FMSEAKCWT	0	0.142857	0.00200655
A*02:01	VVFLHVTYV	0	0.142857	0.00200655
A*02:01	YMHHMELPT	0	0.142857	0.00200655
A*02:01	YLNSTNVTI	0	0.142857	0.00200655
A*02:01	TGAIKLDDK	0	0.142857	0.00200655
B*07:02	MPYIFTLLL	0	0.222222	0.00200639
A*02:01	NTFSSTFNV	0.0555556	0.142857	0.00198974
A*02:01	ALNLGETFV	0.0555556	0.142857	0.00198974
A*02:01	ALPETTADI	0.0555556	0.142857	0.00198974
A*02:01	LIIMRTFKV	0.0555556	0.285714	0.00196811
B*07:02	LPNNTASWF	0	0.222222	0.00196421
A*02:01	FISTCACEI	0.0555556	0.142857	0.00194647
A*01:01	FLAFVVFLL	0.333333	0.2	0.00192927
A*01:01	TSAMQTMLF	0.666667	0.4	0.00192018
B*07:02	LPPANTNSF	0	0.111111	0.00191941
A*01:01	DTDFVNEFY	0.333333	0.2	0.00184648
A*02:01	MQVESDDYI	0	0.428571	0.00180302
A*02:01	WMVMFTPLV	0.0555556	0	0.00179661
A*02:01	SFLPGVYSV	0.0555556	0	0.00179661
A*02:01	IVNSVLLFL	0.0555556	0	0.00179661
A*02:01	WLTYHGAIK	0.0555556	0	0.00179661
A*02:01	KLNVGDYFV	0.0555556	0	0.00179661
A*02:01	SMWSFNPET	0.0555556	0	0.00179661
B*07:02	MPLKAPKEV	0	0.111111	0.00174735
A*02:01	FAFPFTIYS	0	0.428571	0.00172283
A*02:01	NLDESLIDL	0	0.142857	0.00168892
A*02:01	VLQVRDVLV	0	0.142857	0.00168892
A*02:01	FLKKDAPYI	0	0.142857	0.00168892
A*02:01	FVFLVLLPL	0	0.142857	0.00168892
A*02:01	SLSSTASAL	0	0.142857	0.00168892
A*02:01	LLSAGIFGA	0	0.142857	0.00168892
A*02:01	IVAGGIVAI	0	0.142857	0.00168892
A*02:01	LLWPVTLAC	0	0.142857	0.00168892
A*02:01	ALLAVFQSA	0	0.142857	0.00168892
A*02:01	VMCGGSLYV	0	0.142857	0.00168892
A*02:01	IFLWLLWPV	0	0.142857	0.00168892
A*02:01	SVAALTNNV	0	0.142857	0.00168892
A*02:01	DKDPNFKDQ	0	0.142857	0.00168892
A*02:01	ILTSLLVLV	0	0.142857	0.00168892
A*02:01	GAIKLDDKD	0.0555556	0	0.00168299
A*02:01	HLRMAGHSL	0.0555556	0	0.00168299
B*07:02	SLTYSTAAL	0.2	0	0.00168299
A*02:01	LQAENVTGL	0.0555556	0	0.00168299
A*02:01	AMMFTSDLA	0.0555556	0	0.00168299
B*07:02	NPTIQKNVL	0	0.333333	0.00164905
A*24:02	LYALVYFLQ	0.142857	0	0.00162827
A*24:02	FYWFFSNYL	0.142857	0	0.00162827
A*24:02	YYRYNLPTM	0.142857	0	0.00162827
A*02:01	GLALYYPSA	0	0.571429	0.00159104
A*02:01	VLGSLAATV	0.111111	0	0.00156416
A*01:01	FIDIKRGVY	0	0.2	0.00144161
A*02:01	FLDGSCGSV	0	0.428571	0.00143674
A*02:01	LLTILTSLL	0	0.142857	0.00141648
A*02:01	IQPGQTFSV	0	0.142857	0.00141648
A*02:01	TLNDLNETL	0	0.142857	0.00141648
A*24:02	FWITIAYII	0.142857	0	0.00140449
A*01:01	STDVTIATY	0.333333	0.2	0.00140187
A*01:01	PTDQSFYIV	0	0.2	0.00139531
B*07:02	APGQTGVIA	0	0.111111	0.00137399
B*07:02	CPACHNSEV	0	0.111111	0.00137399
A*02:01	GDAALALLL	0	0.285714	0.00133229
A*02:01	ILGLPTQTV	0.0555556	0	0.00133172
A*02:01	KLMPVCVET	0.0555556	0	0.00133172
A*02:01	KLIEYTDFA	0.0555556	0	0.00133172
A*02:01	FLIGCNYLG	0.0555556	0	0.00133172
A*02:01	AVLDMCASL	0.0555556	0	0.00133172
A*02:01	HLLLVAAGL	0.0555556	0	0.00133172
A*02:01	YQDVDCTEV	0.0555556	0	0.00133172
A*02:01	MLWCKDGHV	0.0555556	0	0.00133172
A*02:01	NLDYIINLI	0.0555556	0	0.00133172
A*02:01	TVYSHLLLV	0.0555556	0	0.00133172
A*02:01	VLSFELLHA	0.0555556	0	0.00133172
A*02:01	VLLAPLLSA	0.0555556	0	0.00133172
A*02:01	TLIGDCATV	0.0555556	0	0.00133172
A*02:01	YTNDKACPL	0.0555556	0	0.00133172
A*02:01	RLFARTRSM	0.0555556	0	0.00133172
A*02:01	TLVPQEHYV	0.0555556	0	0.00133172
A*02:01	SIVAYTMSL	0	0.285714	0.00131065
A*02:01	RLVDPQIQL	0	0.285714	0.00131065
A*02:01	LDDKDPNFK	0.111111	0	0.00130063
A*24:02	YYQLYSTQL	0.142857	0	0.00129206
A*02:01	IIWFLLLSV	0.0555556	0	0.00126953
A*02:01	VLLSMQGAV	0.0555556	0	0.00126953
A*02:01	ALSGVFCGV	0.0555556	0	0.00126953
A*02:01	TVLSFCAFA	0.0555556	0	0.00126953
A*24:02	RFLYIIKLI	0.285714	0	0.00126479
A*24:02	SVIYLYLTF	0.142857	0	0.00126126
A*01:01	MVMCGGSLY	0.333333	0	0.00123162
A*02:01	RVVVLSFEL	0.0555556	0	0.00123011
A*02:01	YLAVFDKNL	0.0555556	0	0.00123011
A*02:01	VTLAILTAL	0.0555556	0	0.00123011
A*02:01	YIDIGDYTV	0	0.142857	0.00122951
A*01:01	VMDEFIERY	0	0.2	0.00120891
A*01:01	YVDDSSLTI	0	0.2	0.00120891
A*01:01	NLQSNHDLY	0	0.2	0.00120891
A*02:01	SIIAYTMSL	0	0.285714	0.00117347
B*07:02	RSRNSSRNL	0	0.111111	0.00116685
A*02:01	YLDAYNMMI	0.166667	0	0.00116082
A*02:01	SQLGGLHLL	0	0.285714	0.00115184
A*02:01	QVILLNKHI	0	0.285714	0.00115184
A*02:01	FLPFAMGII	0	0.285714	0.00115184
A*02:01	YTVELGTEV	0	0.285714	0.00115184
A*02:01	QINDMILSL	0	0.285714	0.00115184
A*01:01	TDDNALSYY	0.333333	0.2	0.00113816
B*07:02	RTAPHGHVV	0	0.222222	0.00105342
A*01:01	LTDEMIAQY	0.333333	0	0.00104565
A*02:01	FVVFLLVTL	0	0.285714	0.00103725
A*02:01	VLLFLAFVV	0.0555556	0.285714	0.00101949
A*24:02	FAMQMAYRF	0.142857	0	0.00101803
A*02:01	SACVLAAEC	0	0.285714	0.00101562
A*02:01	FLPFFSDVT	0	0.428571	0.000987232
A*01:01	TCDGTTFIY	0	0.2	0.000973132
A*01:01	FSVVGNICY	0	0.4	0.000971019
B*07:02	ATRGATVVI	0	0.111111	0.000959703
A*01:01	MCDIRQLLF	0	0.4	0.000929331
A*01:01	TSDPTTFHL	0	0.2	0.000917463
A*01:01	YTPSKLIEY	0	0.2	0.000917463
A*01:01	HSYFTSDYY	0	0.2	0.000917463
A*24:02	TYHWLLLTI	0.142857	0	0.000861436
A*24:02	MFDAYVNTF	0.142857	0	0.000861436
A*24:02	KWPWYIWLG	0.142857	0	0.000861436
A*01:01	VSDGTHWFV	0.333333	0	0.000859687
A*01:01	WMESEFRVY	0.333333	0	0.000841398
A*24:02	YMPYIFTLL	0.142857	0	0.000814133
A*24:02	HFISNSWLM	0.142857	0	0.000814133
A*24:02	VYSTGSNVF	0.142857	0	0.000814133
A*24:02	QPYRVVVLS	0.142857	0	0.000814133
A*24:02	YMPYFFTLL	0.142857	0	0.000814133
A*24:02	IHVRAWIGF	0.142857	0	0.000814133
A*01:01	STECSNLLL	0	0.2	0.000733129
A*01:01	YTDFATSAC	0	0.2	0.000733129
B*07:02	SPLPSYAAF	0	0.111111	0.000732845
B*07:02	RPPLNRNYV	0	0.111111	0.000732845
B*07:02	APYIVGDVV	0	0.111111	0.000732845
A*02:01	LQLGFSTGV	0.0555556	0	0.000708279
A*01:01	WTAGAAAYY	0	0.2	0.000697653
A*01:01	TLSGTWLTY	0	0.2	0.000697653
A*01:01	YTDIATSAC	0	0.2	0.000697653
A*01:01	AFLLFLVLI	0	0.2	0.000697653
A*01:01	TSNEVAVLY	0	0.2	0.000697653
A*01:01	MCDVRQLLF	0	0.2	0.000697653
A*01:01	FSNVTWFHA	0	0.2	0.000697653
A*01:01	SSSTCMMCY	0	0.2	0.000697653
A*01:01	SSSKLWAQY	0	0.2	0.000697653
A*01:01	QADVEWKFY	0	0.2	0.000697653
A*01:01	FTDTCFANK	0	0.2	0.000697653
A*01:01	MSAFAMMFV	0	0.2	0.000697653
A*01:01	MIDVQQWGF	0	0.2	0.000697653
A*01:01	ISDEFSSNV	0	0.2	0.000697653
A*01:01	LVGLMWLSY	0	0.2	0.000697653
A*01:01	ITNFKSVLY	0	0.2	0.000697653
A*01:01	ITLATCELY	0	0.2	0.000697653
A*02:01	LQAGNATEV	0	0.142857	0.000658025
A*02:01	VMPLSAPTL	0	0.142857	0.000658025
A*02:01	QLLFVVEVV	0	0.142857	0.000658025
A*02:01	AVIKTLQPV	0	0.142857	0.000658025
A*02:01	ELSLIDFYL	0	0.142857	0.000658025
A*02:01	FLRDGWEIV	0	0.142857	0.000658025
A*02:01	FLEGETLPT	0	0.142857	0.000658025
A*02:01	KMFDAYVNT	0	0.142857	0.000658025
A*24:02	MFLARGIVF	0.285714	0	0.000622426
A*24:02	TFTYASALW	0.285714	0	0.000622426
A*02:01	VLWAHGFEL	0	0.142857	0.000614754
A*02:01	KDPQFKDNV	0	0.142857	0.000614754
A*02:01	YFLQSINFV	0	0.142857	0.000614754
A*02:01	TLGVLVPHV	0	0.142857	0.000614754
A*02:01	MLSDTLKNL	0	0.142857	0.000614754
A*02:01	LLALHRSYL	0	0.142857	0.000614754
A*02:01	GVFCGVDAV	0	0.142857	0.000614754
A*01:01	QLCTQHQPY	0	0.4	0.000580504
A*01:01	YTDFSSEII	0	0.2	0.000463356
A*01:01	LTGHMLDMY	0	0.2	0.000463356
A*01:01	VVDSYYSLL	0	0.2	0.000463356
A*01:01	TSNQVAVLY	0.333333	0	0.000451176
A*01:01	RSDTRYVLM	0.333333	0	0.000451176
A*24:02	IFNGECPNF	0.142857	0	0.000430718
A*24:02	NFSKLINII	0.142857	0	0.000430718
A*24:02	NMMVTNNTF	0.142857	0	0.000430718
A*24:02	TYASALWEI	0.142857	0	0.000430718
A*24:02	RTIKGTYHW	0.142857	0	0.000430718
A*24:02	YFTSDYYQL	0.142857	0	0.000430718
A*24:02	YYKKDNSYF	0.142857	0	0.000430718
A*01:01	ATSRMLSYY	0.333333	0	0.000429843
A*01:01	RVCTNYMPY	0.333333	0	0.000429843
A*01:01	WICLLQFAY	0.333333	0	0.000429843
A*01:01	YSSANNCTF	0.333333	0	0.000429843
A*01:01	YVFHLYLQY	0.333333	0	0.000429843
A*02:01	TWLTYTGAI	0.0555556	0	0.000383099
A*02:01	YLNTLTLAV	0.0555556	0	0.000383099
A*02:01	MMISAGFSL	0.0555556	0	0.000354139
A*02:01	KLDDKDPQF	0.0555556	0	0.000354139
A*24:02	DYTEISFML	0	0	0
A*02:01	WLIVGVALL	0	0	0
A*02:01	YASAVVLLI	0	0	0
B*07:02	TPRDLGACI	0	0	0
A*24:02	YINVFAFPF	0	0	0
A*24:02	EWSMATYYL	0	0	0
B*07:02	KPLPEVKIL	0	0	0
A*02:01	FKDQVILLN	0	0	0
A*24:02	LFFSDVTWF	0	0	0
A*24:02	LYALVYFLH	0	0	0
A*02:01	FLAFVVFLL	0	0	0
B*07:02	IPIQASFPF	0	0	0
A*24:02	RYLALYNKY	0	0	0
A*24:02	RYRIGNYKL	0	0	0
A*24:02	STQWSLFFF	0	0	0
A*24:02	FFSYFAVHF	0	0	0

## Sheet: Figure 3b
Peptide Concentration (μM)	KLW-A*02			KPR-B*07			SPR-B*07			RIR-B*07			ALW-A*02			YLQ-A*02			LLY-A*02
10	71.8	71	71.2	67.5	65.6	67	73.9	72.7	72.2	73.3	71.5	70.9	73.6	71.8	72.3	70.1	68.9	68.2	71.1	69.1	69.8
3.3333	66.8	63.2	66.3	65.4	61	60.8	70.5	68	67.8	71.1	69.1	70.7	73	71.6	72	69.1	67	67.7	69.9	68.1	67.3
1.1111	59.5	57.4	59.9	59.7	55.8	54.4	63.7	61.8	58.9	68.3	66.5	68.1	71.7	71	70	65	62.8	62.4	67.4	65	65.8
0.37037	53.3	50.3	49.8	52.2	46.7	44.4	56.3	52.1	45.8	65.7	63.3	63.2	70	68.3	67.8	58.6	52.8	51.2	65	62.1	63
0.1245	43.4	37.9	40.9	41.9	34.4	31.8	43.2	37.2	31.3	61.4	58.1	58.9	67.7	65.9	65.2	46.5	38.6	34.9	62.4	58.8	59.6
0.04115	33	28.6	27.4	25.8	20.3	18.8	24.9	23.5	17.8	54.3	50.3	50.1	64.1	60.2	61	32.2	25.8	23.2	56.7	53.5	53.2
0.01371	18.7	16	15.6	14.5	10.6	10.1	15.6	17.8	11	44.5	36.5	36.4	57.3	56.3	53.4	21.9	16.4	13.5	49.6	44.1	43.1
0.00457	14	10.3	10.2	9.24	7.23	6.73	8.5	8.84	7.32	31.9	24.1	23.1	51.7	48.7	44.4	14	10.7	8.53	38.1	34.5	31.3
0.00152	10	8.09	7.54	7.74	6.62	5.72	7.36	6.72	5.23	27	19.2	16.6	42.3	39.6	34.4	9.25	7.91	7.09	27.9	23.8	21.6
0.00051	9.84	7.13	15.3*	5.1	5.05	21*	5.97	5.4	14.1*	12.2	10.5	21.5*	26.7	23.4	28.9*	6.59	5.81	12.1*	16.7	14.7	11.9*
0.00017	6.24	6.86	19.4*	4.55	4.59	18.9*	5.48	5.3	15.9*	7.63	6.49	22.4*	17.2	14.2	25.3*	5.88	5.87	17.2*	10.8	8.82	19*
6e-05	5.8	5.18	5.45	4.45	4.34	4.14	5.57	5.08	4.57	5.75	5.43	4.68	9.68	7.93	7.51	5.46	4.81	4.91	7.41	5.74	5.35
1e-05	4.24	4.37	4.25	3.69	3.77	3.37	4.52	3.91	3.9	4.02	4	3.99	3.98	3.52	3.77	4.39	4.48	4.12	3.16	3.04	3.14

## Sheet: Figure 3d
Patient 1
Peptide Concentration (μM)	SPRWYFYYL (EC50 = 0.051μM)		LPRWYFYYL (EC50 = 0.050μM)
10	78.2	77.2	78.6	80.5
3.3333	77.8	75.2	77	78.7
1.1111	73.7	72.4	73.4	75.1
0.3704	68.8	64.7	69.6	68.8
0.1235	59.7	52.5	59.6	56.3
0.0412	46.2	37.2	47.9	39.9
0.0137	33.2	24	34	29
0.0046	22	16.8	26.6	19.9
0.0015	15.6	12.1	21.2	16
0.0005	13.8	11.2	16.8	13.2
0.000169	12.7	10	15.1	11.2
Patient 2
Peptide Concentration (μM)	SPRWYFYYL (EC50 = 0.047μM)			LPRWYFYYL (EC50 = 0.072μM)
10	79.1	76.6	78.4	79.5	81.7	79.8
3.3333	79.3	77.1	79.2	78.8	80.4	78.9
1.1111	76.9	74.4	75.3	75.6	77.9	76.5
0.3704	72	67.7	67.3	70	70.9	67.8
0.1235	63.9	56.8	55.1	58.3	54.9	50.6
0.0412	50	41.7	37.6	44.1	36.3	33.2
0.0137	36.8	27.2	24.2	29.6	22.9	20.5
0.0046	25	18.8	16.9	22.6	15.7	15.4
0.0015	17.3	13.5	12.3	16.5	12.6	12.6
0.0005	13.5	11.4	11.7	14.3	11.2	12.2
0.000169	12.7	10.8	10.9	12.9	10.4	11.6
Patient 3
Peptide Concentration (μM)	SPRWYFYYL (EC50 = 0.073μM)		LPRWYFYYL (EC50 = 0.088μM)
10	74.3	71.1	75.8	78.3
3.3333	75.6	73.1	76.3	78.2
1.1111	73	68.9	72.9	75.1
0.3704	64.3	59.5	65.5	65
0.1235	53.6	47.3	53.2	48.2
0.0412	39.9	32.4	37.4	31.1
0.0137	27.2	21.3	26.2	21.4
0.0046	19.7	15.7	19.6	15.6
0.0015	15.7	12.7	17.1	13.5
0.0005	13.8	12.1	14.2	11.8
0.000169	13.4	11.5	13.2	10.5
Donor 1
Peptide Concentration (μM)	SPRWYFYYL (EC50 = 0.054μM)			LPRWYFYYL (EC50 = 0.093μM)
10	72.9	70.3	71.8	72.1	74.8	74.3
3.3333	73	73	74.1	71.4	73.8	74.5
1.1111	71.9	69.6	70.5	69.7	71.7	72.4
0.3704	67.1	64.4	63.7	64.9	63.9	63.5
0.1235	59.2	51.7	49.8	50.5	47.1	42.7
0.0412	45.5	36.6	33	35.5	30.1	24.2
0.0137	31.5	23.9	21.4	22.5	18	17.1
0.0046	21.7	16.1	16.4	17.1	13.3	14.4
0.0015	15.6	12.6	12.9	12.8	10.9	12.4
0.0005	13.5	10.6	11.6	11.3	9.67	11.6
0.000169	12.9	10.5	10.4	10.6	8.63	12.3
Donor 2
Peptide Concentration (μM)	SPRWYFYYL (EC50 = 0.237μM)			LPRWYFYYL (EC50 = 0.215μM)
10	78.2	76.3	77.9	78.7	81.4	81.3
3.3333	74.8	71	72.8	75.3	76.9	76.6
1.1111	67.6	62.4	62.5	69.1	70.1	69.4
0.3704	55.6	50.5	47.5	56.8	55.5	53.4
0.1235	43	34.9	31.4	40.5	36	32
0.0412	28.2	22.4	20.1	26.1	21.9	19.2
0.0137	18.8	14.9	14.3	16.5	14.7	14
0.0046	13.4	11.6	12	12.2	10.9	12.2
0.0015	10.6	9.7	10.3	10.3	10.2	11.7
0.0005	9.61	9.72	9.51	9.81	9.04	11.1
0.000169	9.18	8.56	8.6	9.08	8.61	9.22
Donor 3
Peptide Concentration (μM)	SPRWYFYYL (EC50 = ~2.47μM)			LPRWYFYYL (EC50 = 0.093μM)
10	62.9	61.2	62.9	76.1	78.1	78.2
3.3333	50.1	46.5	47.5	74.2	74.7	74.6
1.1111	38.1	32.9	31.6	69.4	71	70.5
0.3704	26.8	22	20	63.9	61.2	63.3
0.1235	17.4	14.3	14.4	53.5	47	48.4
0.0412	12.7	11.1	11.6	41	32.1	33
0.0137	10.6	9.69	11.4	29.6	22.6	22.7
0.0046	10.2	9.86	11.6	22.9	16.9	18.2
0.0015	10.7	9.35	11.7	18.7	14.2	15.3
0.0005	11.1	9.57	10.9	16.3	12.4	14.3
0.000169	10.4	9.51	10.9	14.7	11.4	13.9
